# Supplementary material for: Suppression and Activation of Intracellular Immune Response in Initial Severe Acute Respiratory Syndrome Coronavirus 2 Infection
Source: Front Microbiol. 2021 Nov 26;12:768740. doi: 10.3389/fmicb.2021.768740 (PMC8661415; doi:10.3389/fmicb.2021.768740)
Supplement: Supplementary Table 1 — Stat of sequencing data and gene counts matrices. [file Table_1.XLSX]

## Sheet: A
Supplemental Table S1(A). Classification of mNGS data.
Sample	total reads	Mapping rate		Sample	total reads	Mapping rate
		Human (%)	SARS-CoV-2 (%)			AGM (%)	SARS-CoV-2 (%)
H0-1	89773121	96.4	0	V0-1	79531645	97.58	0
H0-2	74900521	96.41	0	V0-2	85905245	97.49	0
H0-3	79359495	96.73	0	V0-3	53995655	97.51	0
-	-	-	-	V0-4*	30393425	96.23	0
-	-	-	-	V0-5*	53934921	96.2	0
-	-	-	-	V0-6*	38505950	95.99	0
H2-1	76395052	96.42	0.0062	V2-1	81745435	97.49	0.000567679
H2-2	72398838	96.49	0.0041	V2-2	83809802	97.45	0.000624439
H2-3	56690402	96.36	0.0024	V2-3	78620519	97.51	0.00211816
H4-1	77769378	96.44	0.00498854	V4-1	71386585	97.51	0.000658954
H4-2	78113622	96.17	0.00107632	V4-2	79782137	97.54	0.000848295
H4-3	43705983	96.75	0.0022	V4-3	81616347	97.51	0.000730535
H6-1	50012448	96.67	0.0151096	V6-1	82431952	97.51	0.0125034
H6-2	62137201	96.68	0.0159899	V6-2	76471267	97.42	0.0146599
H6-3	59386914	96.75	0.0304261	V6-3	75972168	97.46	0.0194384
H8-1	62288047	96.62	0.0960996	V8-1	75416015	97.39	0.115142
H8-2	64720687	96.94	0.13443	V8-2	81136609	97.42	0.118053
H8-3	56058225	96.58	0.141951	V8-3	85866720	97.38	0.110932
H10-1	54508060	96.6	0.166768	V10-1	80238768	97.04	0.495972
H10-2	69230375	96.47	0.237959	V10-2	77630558	97.1	0.455177
H10-3	64430440	96.35	0.183024	V10-3	71471192	97.05	0.487752
H12-1	62550774	96.34	0.407067	V12-1	77072169	96.5	1.06196
H12-2	57361205	96.27	0.418495	V12-2	72344469	96	1.58813
H12-3	61522752	96.15	0.583764	V12-3	83768917	96.53	1.05196
H14-1	64227609	96.19	0.637454	V14-1	81801634	96.39	1.15395
H14-2	68384274	96.07	0.687428	V14-2	89035452	96.05	1.48391
H14-3	66062300	95.8	0.545414	V14-3	71283730	96.35	1.22939
H16-1	78381158	96.09	0.672592	V16-1	78814677	94.17	3.50625
H16-2	75932865	95.94	0.678957	V16-2	71540049	93.53	4.15757
H16-3	74219111	96.33	0.598993	V16-3	78114235	93.87	3.88515
H18-1	74722600	95.86	0.728343	V18-1	81448675	86.87	11.1492
H18-2	69930943	95.85	0.867632	V18-2	76433037	87.84	10.2237
H18-3	67684352	95.85	0.8441	V18-3	76893079	84.21	14.1631
H20-1	85265049	95.59	0.960005	V20-1	65476055	86.68	11.4316
H20-2	72590624	95.8	0.938048	V20-2	79026546	79.24	19.2656
H20-3	59608500	95.78	0.731251	V20-3	64670998	84.42	13.5313
H22-1	72540906	95.6	0.854949	V22-1	72062050	74.4	23.8857
H22-2	74392679	95.79	0.844276	V22-2	69355771	67.81	31.187
H22-3	58025577	96.1	0.69563	V22-3	62858928	75.09	23.216
H24-1	72768908	95.88	0.934706	V24-1	67498722	68.3	30.2782
H24-2	65706489	95.66	0.840981	V24-2	49987667	66.79	31.704
H24-3	67966796	95.5	0.877559	V24-3	67963373	69.66	28.8159
*: Second experimental batch

## Sheet: B
Supplemental Table S1(B). Normalized expression of SARS-CoV-2 genes in Vero E6.
viral genes	Hours post infection
	2	4	6	8	10	12	14	16	18	20	22	24
nsp1	0.000897096	0.000664187	0.00349807	0.0413792	0.363276	1.01653	1.1246	2.78484	9.93603	14.2858	33.9028	27.7579
nsp2	0.000562382	0.000433984	0.00235672	0.026211	0.208095	0.606846	0.68713	1.63365	5.85898	8.37597	19.6984	15.3833
nsp3	0.000366506	0.000329709	0.00169849	0.0190727	0.135983	0.393268	0.429318	1.00883	3.71726	5.55734	13.8952	8.6657
nsp4	8.07e-05	8.63e-05	0.00140625	0.0110237	0.104792	0.260211	0.271797	0.678221	2.66163	4.32884	11.5251	3.82426
nsp5	0	0.000390698	0.00193971	0.0186461	0.14117	0.349513	0.379296	0.903577	3.50999	5.76452	15.7328	5.4423
nsp6	0.000139205	0	0.00179128	0.00870323	0.0853263	0.22522	0.233937	0.536688	2.1886	3.34594	8.39337	3.16035
nsp7	0.000486377	0	0.00240831	0.0184143	0.13147	0.340952	0.382504	0.850764	3.38201	5.67344	15.2197	5.75033
nsp8	0.00100763	0.000196725	0.00239629	0.0166602	0.124977	0.354001	0.36816	0.906835	3.43461	5.53	14.2022	5.60408
nsp9	0.000357251	0.000344704	0.00176089	0.0147692	0.104679	0.280288	0.307361	0.731114	2.62735	4.28265	10.8473	4.1236
nsp10	0	0.00062118	0.00111209	0.0172576	0.115045	0.315348	0.330777	0.814374	2.94375	4.87615	12.598	5.2931
nsp12	0.000558619	0.00029211	0.00378214	0.024615	0.172288	0.468363	0.505634	1.24566	4.51704	7.27928	17.6004	8.60487
nsp13	0.000723448	0.000802027	0.00518707	0.0557141	0.318111	0.945957	1.04249	2.5794	9.09233	14.8358	34.7593	21.0968
nsp14	0.000753004	0.000902306	0.00841602	0.0576964	0.307385	0.909981	1.00268	2.50422	8.74932	13.9042	31.2229	21.4565
nsp15	0.000920105	0.000932811	0.00881347	0.0720514	0.38628	1.1521	1.29002	3.21692	10.969	16.8102	36.5245	29.6739
nsp16	0.000526689	0.000929133	0.00939788	0.0672956	0.302221	0.9674	1.06544	2.7384	9.03935	13.7358	29.4024	25.4572
nsp11	0	0	0.00308455	0	0.00317574	0	0.0149654	0.0895431	0.192664	0.33936	0.938689	0.343754
S	0.00235952	0.00216334	0.0269853	0.230576	1.04328	3.10909	3.30792	9.14865	29.9347	43.1845	90.8108	93.0845
ORF3a	0.00454695	0.00466779	0.051295	0.393486	1.70033	4.95748	5.14931	15.1759	49.2285	65.894	128.449	147.968
E	0.00362796	0.00519623	0.0652166	0.434975	1.85582	5.47159	5.66515	16.3362	54.2974	71.3446	138.992	171.871
M	0.0126147	0.00756361	0.135113	0.989228	4.02573	11.1248	11.8077	35.2919	115.378	152.229	292.35	367.47
ORF6	0.0151053	0.0155557	0.190576	1.50661	6.35551	17.8271	18.4492	55.5401	181.803	231.599	453.633	590.325
ORF7a	0.0149197	0.00998943	0.177918	1.35314	5.46276	15.1229	15.5883	47.4251	155.301	204.548	399.765	528.769
ORF7b	0.00361685	0.00460086	0.153928	1.17599	4.73344	12.7283	13.0081	40.0525	134.495	176.052	359.73	480.374
ORF8	0.0247568	0.0139353	0.267805	2.13011	8.23795	23.1792	23.4172	74.0069	240.604	321.571	668.667	898.588
N	0.0601389	0.0396127	0.860598	6.21419	23.1665	60.4543	65.6332	205.668	664.8	832.941	1603.54	2254.43
ORF10	0.116798	0.0641762	1.45015	11.6341	40.5037	112.472	126.107	375.533	1285.28	1512.12	2854.55	4755.77

## Sheet: C
Supplemental Table S1(C). Growth rate of SARS-CoV-2 genes in Vero E6.
viral genes	Hours post infection
	2	4	6	8	10	12	14	16	18	20	22	24
nsp1	0.000448548	-0.000116455	0.00141694	0.0189406	0.160948	0.326629	0.0540324	0.830118	3.5756	2.17491	9.8085	-3.07248
nsp2	0.000281191	-6.41993e-05	0.00096137	0.0119271	0.0909422	0.199375	0.0401419	0.473259	2.11266	1.2585	5.66119	-2.15754
nsp3	0.000183253	-1.83983e-05	0.000684391	0.00868711	0.0584553	0.128642	0.0180254	0.289754	1.35421	0.92004	4.16891	-2.61473
nsp4	4.03693e-05	2.80267e-06	0.000659954	0.00480872	0.0468843	0.0777092	0.00579301	0.203212	0.991707	0.833601	3.59815	-3.85044
nsp5	0	0.000195349	0.000774504	0.00835321	0.061262	0.104171	0.0148914	0.262141	1.30321	1.12726	4.98413	-5.14524
nsp6	6.96023e-05	-6.96023e-05	0.000895639	0.00345598	0.0383116	0.069947	0.00435816	0.151376	0.825954	0.578673	2.52372	-2.61651
nsp7	0.000243189	-0.000243189	0.00120415	0.00800301	0.056528	0.104741	0.0207759	0.23413	1.26562	1.14572	4.77312	-4.73467
nsp8	0.000503814	-0.000405452	0.00109978	0.00713198	0.0541586	0.114512	0.00707984	0.269337	1.26389	1.04769	4.33609	-4.29905
nsp9	0.000178625	-6.27317e-06	0.000708093	0.00650413	0.0449547	0.0878049	0.0135365	0.211876	0.948116	0.827652	3.28234	-3.36187
nsp10	0	0.00031059	0.000245457	0.00807273	0.0488936	0.100152	0.00771427	0.241798	1.06469	0.966199	3.86095	-3.65248
nsp12	0.000279309	-0.000133254	0.00174501	0.0104164	0.0738364	0.148038	0.0186355	0.370012	1.63569	1.38112	5.16058	-4.49778
nsp13	0.000361724	3.92897e-05	0.00219252	0.0252635	0.131199	0.313923	0.0482683	0.768451	3.25646	2.87174	9.96173	-6.83124
nsp14	0.000376502	7.46512e-05	0.00375685	0.0246402	0.124844	0.301298	0.046349	0.750769	3.12255	2.57746	8.65935	-4.88323
nsp15	0.000460053	6.35267e-06	0.00394033	0.031619	0.157114	0.382909	0.0689592	0.963452	3.87602	2.92063	9.85716	-3.42532
nsp16	0.000263344	0.000201222	0.00423438	0.0289489	0.117463	0.332589	0.0490192	0.83648	3.15047	2.34821	7.83332	-1.97262
nsp11	0	0	0.00154227	-0.00154227	0.00158787	-0.00158787	0.0074827	0.0372888	0.0515603	0.0733481	0.299665	-0.297468
S	0.00117976	-9.80922e-05	0.012411	0.101795	0.406353	1.0329	0.0994176	2.92036	10.393	6.62486	23.8131	1.13687
ORF3a	0.00227348	6.042e-05	0.0233136	0.171095	0.653423	1.62858	0.0959144	5.01327	17.0263	8.33274	31.2776	9.75928
E	0.00181398	0.000784135	0.0300102	0.184879	0.71042	1.80789	0.0967835	5.33553	18.9806	8.52362	33.8239	16.4394
M	0.00630736	-0.00252556	0.0637748	0.427057	1.51825	3.54952	0.341457	11.7421	40.0431	18.4254	70.0604	37.5601
ORF6	0.00755265	0.000225198	0.08751	0.658018	2.42445	5.73581	0.311021	18.5455	63.1313	24.8984	111.017	68.3463
ORF7a	0.00745985	-0.00246513	0.0839641	0.587612	2.05481	4.83006	0.232722	15.9184	53.938	24.6236	97.6081	64.5021
ORF7b	0.00180842	0.000492009	0.0746637	0.511029	1.77873	3.99742	0.139925	13.5222	47.2214	20.7786	91.8389	60.3217
ORF8	0.0123784	-0.00541076	0.126935	0.931153	3.05392	7.47062	0.118982	25.2949	83.2984	40.4834	173.548	114.961
N	0.0300694	-0.0102631	0.410493	2.6768	8.47617	18.6439	2.58948	70.0174	229.566	84.0707	385.3	325.443
ORF10	0.0583988	-0.0263107	0.692984	5.09198	14.4348	35.9842	6.81737	124.713	454.874	113.421	671.213	950.611

## Sheet: D
Supplemental Table S1(D). Normalized expression of SARS-CoV-2 genes in Huh7.
viral genes	Hours post infection
	2	4	6	8	10	12	14	16	18	20	22	24
nsp1	0.00131373	0.00128546	0.00598633	0.0691219	0.135992	0.447797	0.559644	0.557895	0.762736	0.93573	0.768261	0.99351
nsp2	0.00185142	0.00083231	0.00449541	0.0422327	0.0869527	0.293924	0.342311	0.33889	0.472018	0.573429	0.459065	0.575869
nsp3	0.00172771	0.000856877	0.00361164	0.0248867	0.0466402	0.158377	0.191862	0.177526	0.275631	0.302258	0.27083	0.344773
nsp4	0.00248242	0.000396182	0.00455786	0.0211696	0.0382048	0.102962	0.117598	0.11516	0.207668	0.207323	0.193657	0.257117
nsp5	0.00383074	0.00159109	0.00464498	0.0300188	0.052162	0.14625	0.172429	0.154509	0.290943	0.293868	0.279541	0.363613
nsp6	0.00392666	0.00122827	0.00660246	0.0323422	0.0521129	0.158852	0.166167	0.167826	0.290492	0.298119	0.276924	0.341329
nsp7	0.00205052	0.00239665	0.00700215	0.0273048	0.0565617	0.156013	0.162879	0.162047	0.279873	0.292539	0.278503	0.355886
nsp8	0.00469015	0.00211206	0.00751366	0.0293007	0.0450293	0.138112	0.162901	0.154697	0.268889	0.2605	0.2608	0.320873
nsp9	0.00254102	0.00146575	0.00421211	0.0274074	0.0397704	0.118169	0.167799	0.157093	0.250044	0.253503	0.248644	0.284741
nsp10	0.00429233	0.00185001	0.00790148	0.0302456	0.0595967	0.192157	0.208548	0.205304	0.363756	0.362552	0.344799	0.412502
nsp12	0.00513554	0.00239757	0.0072416	0.0291725	0.0538134	0.161232	0.178191	0.184448	0.303847	0.297286	0.290112	0.354907
nsp13	0.0104351	0.00556751	0.0139136	0.0479743	0.0866208	0.258721	0.293352	0.316825	0.530622	0.449858	0.462616	0.560812
nsp14	0.0110048	0.00501094	0.0126693	0.047844	0.0861762	0.252669	0.304275	0.337249	0.50341	0.469931	0.46154	0.552268
nsp15	0.0151013	0.00653073	0.0164933	0.0528309	0.100951	0.314786	0.383822	0.420358	0.63104	0.582995	0.560947	0.645929
nsp16	0.0113396	0.00704226	0.0150471	0.0487046	0.0887296	0.266854	0.311265	0.371604	0.558056	0.501928	0.474655	0.571903
nsp11	0	0	0	0	0.00308641	0.00320445	0.017958	0.00771258	0.0114655	0.00487878	0.00708339	0.0200897
S	0.0192115	0.0111121	0.0375259	0.137358	0.247053	0.688977	0.882019	0.942935	1.31376	1.36573	1.24115	1.44816
ORF3a	0.0235628	0.0155871	0.0554615	0.293487	0.515961	1.32001	1.76757	1.83839	2.42201	2.61873	2.35293	2.69426
E	0.033819	0.0283793	0.0954155	0.460589	0.773505	1.88037	2.42965	2.77813	3.38535	3.32939	3.3003	3.39126
M	0.0372853	0.0262396	0.153867	0.894529	1.46361	3.54519	4.40682	4.72213	6.33294	6.33667	6.01294	6.61058
ORF6	0.0485129	0.0386924	0.216895	1.16597	1.90668	4.62508	5.61172	6.89603	8.07275	7.33937	7.69707	7.7767
ORF7a	0.037428	0.0250253	0.198874	1.17895	1.93232	4.86233	6.43759	6.82536	8.60852	9.42905	8.5585	9.47984
ORF7b	0.0300443	0.0231338	0.177121	0.78527	1.36433	3.5001	5.07203	5.11617	6.58106	7.35561	6.19145	6.70941
ORF8	0.0528429	0.0439453	0.28976	1.93343	3.1389	7.37621	9.26347	11.3326	13.083	12.7796	12.9694	13.2359
N	0.0973377	0.0761348	0.897907	6.03109	9.13329	19.7717	27.6247	27.8734	34.5222	37.2417	34.3561	37.5808
ORF10	0.156798	0.143486	1.5782	13.4096	16.7794	35.7884	50.8718	61.697	54.2045	56.3112	61.9686	50.2758

## Sheet: E
Supplemental Table S1(E). Growth rate of SARS-CoV-2 genes in Huh7.
viral genes	Hours post infection
	2	4	6	8	10	12	14	16	18	20	22	24
nsp1	0.000656863	-1.41318e-05	0.00235043	0.0315678	0.0334353	0.155902	0.0559234	-0.00087448	0.102421	0.0864972	-0.0837347	0.112625
nsp2	0.000925711	-0.000509556	0.00183155	0.0188686	0.02236	0.103486	0.0241934	-0.00171057	0.0665639	0.0507056	-0.0571821	0.058402
nsp3	0.000863856	-0.000435418	0.00137738	0.0106375	0.0108768	0.0558683	0.0167424	-0.0071678	0.0490525	0.0133133	-0.015714	0.0369718
nsp4	0.00124121	-0.00104312	0.00208084	0.00830586	0.00851761	0.0323785	0.00731835	-0.0012194	0.0462541	-0.000172666	-0.00683273	0.0317298
nsp5	0.00191537	-0.00111983	0.00152695	0.0126869	0.0110716	0.0470442	0.0130894	-0.00896023	0.0682169	0.00146268	-0.00716327	0.0420358
nsp6	0.00196333	-0.0013492	0.0026871	0.0128699	0.00988537	0.0533697	0.00365709	0.000829777	0.0613329	0.00381377	-0.0105978	0.0322028
nsp7	0.00102526	0.000173066	0.00230275	0.0101513	0.0146285	0.0497258	0.00343275	-0.000415979	0.0589133	0.00633277	-0.00701799	0.0386914
nsp8	0.00234508	-0.00128904	0.0027008	0.0108935	0.00786432	0.0465413	0.0123948	-0.00410221	0.0570961	-0.00419484	0.000150171	0.0300367
nsp9	0.00127051	-0.000537635	0.00137318	0.0115977	0.00618151	0.0391994	0.0248146	-0.00535255	0.0464752	0.00172945	-0.00242916	0.0180485
nsp10	0.00214616	-0.00122116	0.00302574	0.0111721	0.0146756	0.0662803	0.00819515	-0.00162189	0.079226	-0.000601926	-0.00887645	0.0338514
nsp12	0.00256777	-0.00136899	0.00242202	0.0109654	0.0123205	0.0537094	0.00847919	0.00312886	0.0596995	-0.0032806	-0.00358684	0.0323974
nsp13	0.00521754	-0.00243379	0.00417303	0.0170304	0.0193233	0.0860503	0.0173155	0.0117362	0.106899	-0.040382	0.00637901	0.0490978
nsp14	0.0055024	-0.00299693	0.00382919	0.0175873	0.0191661	0.0832464	0.0258032	0.016487	0.0830802	-0.0167395	-0.00419556	0.0453643
nsp15	0.00755067	-0.00428531	0.00498131	0.0181688	0.0240599	0.106918	0.0345178	0.018268	0.105341	-0.0240226	-0.011024	0.042491
nsp16	0.00566982	-0.00214869	0.00400243	0.0168288	0.0200125	0.0890623	0.0222056	0.0301693	0.0932261	-0.028064	-0.0136367	0.0486241
nsp11	0	0	0	0	0.00154321	5.90183e-05	0.00737678	-0.00512271	0.00187648	-0.00329338	0.00110231	0.00650314
S	0.00960573	-0.00404966	0.0132069	0.0499162	0.0548472	0.220962	0.0965209	0.0304583	0.18541	0.0259889	-0.0622905	0.103506
ORF3a	0.0117814	-0.00398784	0.0199372	0.119013	0.111237	0.402024	0.223779	0.0354131	0.291806	0.0983608	-0.132901	0.170665
E	0.0169095	-0.00271989	0.0335181	0.182587	0.156458	0.553433	0.274639	0.17424	0.303609	-0.0279801	-0.0145423	0.0454791
M	0.0186426	-0.00552281	0.0638134	0.370331	0.28454	1.04079	0.430813	0.157655	0.805403	0.00186805	-0.161867	0.298822
ORF6	0.0242564	-0.00491026	0.0891015	0.474536	0.370358	1.3592	0.493323	0.642152	0.588361	-0.366688	0.178851	0.0398119
ORF7a	0.018714	-0.00620135	0.0869244	0.49004	0.376683	1.465	0.78763	0.193888	0.891577	0.410266	-0.435273	0.46067
ORF7b	0.0150222	-0.00345529	0.0769934	0.304075	0.289532	1.06788	0.785964	0.0220712	0.732445	0.387277	-0.582083	0.25898
ORF8	0.0264214	-0.00444878	0.122907	0.821833	0.602738	2.11866	0.943629	1.03454	0.875207	-0.151667	0.0949038	0.133242
N	0.0486688	-0.0106014	0.410886	2.56659	1.5511	5.31923	3.92646	0.124387	3.3244	1.35974	-1.4428	1.61235
ORF10	0.0783988	-0.00665588	0.717356	5.91571	1.68491	9.50447	7.54171	5.4126	-3.74624	1.05337	2.82866	-5.84639
