# Supplementary material for: Suppression and Activation of Intracellular Immune Response in Initial Severe Acute Respiratory Syndrome Coronavirus 2 Infection
Source: Front Microbiol. 2021 Nov 26;12:768740. doi: 10.3389/fmicb.2021.768740 (PMC8661415; doi:10.3389/fmicb.2021.768740)
Supplement: Supplementary Table 2 — DEG lists and QPCR detection. [file Table_2.XLSX]

## Sheet: A
Supplemental Table S2(A). Log2foldchange values of all DEGs in Vero E6.
DEGs			Log2foldchange
Cluster	EntrezID	Symbol	2h	4h	6h	8h	10h	12h	14h	16h	18h	20h	22h	24h
1	103221743	HSPA1B	-0.282079	-1.10389	-0.515561	-0.677848	-1.24501	-0.239987	-0.540738	-1.0851	-0.282318	-0.780281	-0.536027	-0.874435
1	103221745	HSPA1A	-0.282079	-1.10389	-0.515561	-0.677848	-1.24501	-0.239987	-0.540738	-1.0851	-0.282318	-0.780281	-0.536027	-0.874435
1	4097499	ND6	-0.050396	-0.122184	-0.600091	-0.933028	-1.08367	-0.921667	-0.729862	-1.00343	-0.440652	-0.808405	-0.829467	-0.369271
1	103216991	LCT	-0.153673	-0.469218	-0.572314	-0.243457	-1.26969	0.206614	0.122553	-0.249562	-0.545444	-0.0336624	-0.161048	-0.520337
1	103219266	ENHO	-0.026962	-0.306997	-0.462494	-0.255016	-1.03212	-0.50139	-0.170452	-0.545369	-0.448483	-0.611125	-0.896226	-0.617144
1	103222834	MC5R	-0.626677	-0.972137	-0.969348	-0.460028	-1.78319	-0.253367	0.0784774	-1.0255	-0.624739	-0.860818	-1.11178	-0.0940398
1	103223541	CRELD2	-0.174129	-0.313185	-0.483353	-0.665348	-1.05855	-0.400597	-0.248637	-0.501847	-0.641771	-0.802972	-0.706961	-0.824379
1	103229392	NOXRED1	-0.687113	-0.640728	-0.407005	-0.550404	-1.1526	-0.183527	-1.01197	-0.185475	-0.571726	-0.572615	-0.469471	-0.322681
1	103229706	RTL1	-0.156847	-0.307975	-0.57883	-0.699994	-1.02623	-0.145136	-0.228112	-0.663957	-0.841317	-0.791899	-0.792544	-1.04277
1	103233044	MT1X	-0.0723131	0.113901	-0.363914	0.00431496	-1.07813	-0.0210089	0.224384	-0.232171	-0.303247	-0.325244	-0.607812	-0.371328
1	103233278	HSD11B2	0.00844301	-0.464463	-0.334109	-0.20903	-1.46249	-0.408966	0.255846	-0.544357	-0.415386	-0.114615	-0.362773	-0.00858315
1	103236132	LOC103236132	-0.257422	-0.571814	-0.216976	-0.863601	-1.21674	-0.242853	-0.825149	-0.543008	-0.501016	-0.496631	-0.782966	-0.577447
1	103216933	MARCO	-0.193145	-0.263029	-0.200946	-0.0780691	-0.499258	-0.11756	-0.268197	-0.354871	-0.192838	-1.21148	-0.288877	-0.150462
1	103221944	H1-5	-0.895607	-0.947872	-0.759825	-0.0450993	-1.0662	-0.390493	-0.520961	-1.07602	-0.91637	-1.89739	-0.699534	-1.83482
1	103224719	CYP2J2	-0.627061	-0.719841	-1.16199	-0.743174	-0.734093	-0.321536	-1.1841	-1.0613	-0.275058	-1.59326	-1.384	-0.746223
1	103229590	COX8C	-0.122584	-0.644505	-1.31647	-0.357289	-0.808902	-0.708285	-0.783432	-0.485849	-0.884566	-1.55417	-1.19902	-1.04145
1	103231313	PRSS36	-0.0919059	-0.730278	-0.0731417	-0.382419	-0.77769	-0.688094	-0.385046	-1.19833	-0.610265	-1.71109	-0.730632	-1.02848
1	103215155	EGFLAM	-0.589743	0.174627	-0.677175	-0.127715	-0.733655	-0.158844	-0.760109	-0.334094	-0.109413	-1.00653	-1.1383	-0.392835
1	103216351	MARVELD1	-0.681436	-0.898729	-0.134556	-0.691463	-0.573312	-0.22575	-0.412379	0.023727	-0.551585	-0.36501	-1.04703	-0.993278
1	103220601	UCN	-0.238778	-0.424425	-0.545048	-0.36716	-0.436279	-0.269513	-0.478316	-0.667543	-0.386872	-0.1736	-1.01518	0.0852049
1	103222185	C17H6orf52	-0.265433	-0.543687	-0.241739	-0.199073	-0.154934	-0.42554	-0.750353	-0.474674	-0.70481	-0.624272	-1.23277	-1.44346
1	103223040	LOC103223040	0.000377881	-0.0785012	-0.452496	-0.310821	-0.532478	-0.321798	-0.274705	-0.76095	-0.371395	-0.934617	-1.11469	-0.517776
1	103223216	TIMP3	-0.0526924	-0.0487106	-0.0693336	-0.1691	-0.068155	-0.129973	-0.173606	-0.133558	-0.468734	-0.45107	-1.0149	-1.00788
1	103225613	ANGPTL7	-0.0313986	0.0980602	-0.0823783	0.140657	-0.510812	-0.357571	-0.436292	-0.776085	-0.969317	-0.599585	-1.67569	-2.38316
1	103226276	GGCT	-0.209132	-0.0831468	-0.187654	-0.0905213	-0.536589	-0.180977	-0.321198	-0.396286	-0.247322	-0.711219	-1.00457	-0.749914
1	103227226	AOC1	-0.144981	-0.10511	-0.463957	-0.393271	-0.613358	-0.722297	-0.765262	-0.665228	-0.920614	-0.632564	-2.01722	-1.26007
1	103228355	DPPA2	-0.475054	0.0234984	-0.357167	0.0294002	-0.187852	-0.0428414	0.0123294	-0.500218	0.0292706	-0.231494	-2.02488	-0.287928
1	103229748	AMN	-0.0766189	-0.300283	-0.13202	-0.358956	-0.45757	-0.186539	-0.300153	-0.0846432	-0.33954	-0.584836	-1.03514	-0.65809
1	103230446	NUPR1	-0.232868	-1.227	-0.896034	-0.90961	-0.969681	-0.842342	-0.566506	0.091389	-1.11772	-0.512453	-2.3174	-0.585783
1	103231183	FES	-0.26174	-0.292724	-0.292483	0.0446043	-0.23452	-0.422586	-0.394473	-0.585433	-0.560197	-0.606591	-1.49644	-0.381992
1	103232061	LOC103232061	-0.269112	-0.0599416	-0.419221	-0.174161	-0.49569	-0.402274	-0.497683	-0.380594	-0.370258	-0.680142	-1.21704	-0.976411
1	103232595	PLAC1	-0.15643	-0.219965	-0.0406867	0.0583702	-0.158886	-0.333464	-0.372814	0.0447791	0.222293	0.0299468	-1.07079	-0.0978301
1	103234048	ROM1	-0.80185	-0.739073	-0.739644	-1.08171	-0.977455	-0.535777	-0.743266	-0.710199	-0.749835	-0.907113	-1.14823	-1.27929
1	103234657	NCCRP1	-0.056642	-0.137279	-0.0811448	-0.380147	-0.561316	-0.188669	-0.496771	-0.170821	-0.187671	-0.149867	-1.09217	-1.14525
1	103238019	ENKUR	0.0192807	-0.329197	-0.436404	0.264374	0.150348	-0.236452	-0.509122	-0.309948	-0.855923	-0.183569	-1.08818	-0.860699
1	103241545	SLC9A9	-0.286692	0.397011	-0.0309468	-0.579563	-0.970293	0.0388589	-0.265673	-0.598857	0.142369	-0.514554	-2.22195	-0.445536
1	103245261	CIB2	-0.459505	-0.379799	-0.392364	-0.521593	-0.111967	-0.675017	-0.482394	-0.51165	-0.668149	-0.520144	-1.07385	-0.464774
1	103245437	SLPI	-0.110469	-0.0889627	-0.525425	-0.691175	-0.36081	-0.500452	-0.576046	-0.761561	-0.291865	-0.15458	-1.2472	-0.244652
1	103246661	LOC103246661	-0.104811	-0.369139	-0.421821	-0.632539	-0.691632	-0.457426	-0.430771	-0.649991	-0.824699	-0.86823	-1.02189	-1.18245
1	103246761	AZGP1	-0.227349	-0.373584	-0.404568	-0.137227	-0.178276	-0.621893	-0.959894	-0.571818	-0.266879	-0.69096	-1.16403	-0.932232
1	103248454	CRYAB	-0.0691709	-0.128137	-0.331058	-0.175295	-0.464998	-0.358346	-0.295052	-0.516318	-0.617871	-0.691486	-1.01127	-0.898461
1	103248556	TAGLN	-0.282353	-0.441224	-0.4684	-0.405923	-0.805024	-0.215083	-0.223654	-0.421286	-0.593016	-0.849868	-1.05015	-1.14374
1	103216874	LIMS2	-0.0465697	-0.318754	-0.216039	-0.577342	-0.986106	-0.48472	-0.0025105	-0.472402	-0.488785	-0.531402	-0.825512	-1.17948
1	103218658	SIM2	0.136796	0.296003	-0.386986	-0.423103	-0.0219669	-0.492418	-0.0131562	-0.989831	-0.384732	-0.0836561	-0.0641699	-1.65224
1	103219705	C1H11orf86	-0.437051	-0.552361	-0.242021	-0.115094	0.0770553	-0.397448	-0.441846	-0.995562	-0.230677	0.129698	-0.527795	-3.38865
1	103222280	LOC103222280	-0.459811	-0.38199	-0.223528	-0.590329	-0.591653	-0.385747	-0.620494	-0.489885	-0.457865	-0.522252	-0.736063	-1.03305
1	103225336	HMGN2	-0.0796031	-0.101912	-0.293251	-0.294696	-0.564692	-0.383366	-0.354818	-0.326705	-0.551403	-0.710082	-0.972689	-1.07368
1	103226552	SAMD9L	0.184938	-0.159044	-0.934844	-0.227331	-0.662356	0.0275159	-0.00760125	-0.464943	-0.386236	-0.678894	-0.580135	-1.17454
1	103228041	FBLN2	0.556347	0.309069	-0.518526	-2.3603	-0.452241	-0.507428	0.46284	0.686153	-0.318022	-0.641996	-0.777197	-3.30518
1	103230861	MAP1LC3C	-0.204519	0.12562	-0.0107269	-0.130762	-0.155585	-0.0780521	-0.742902	-0.0847236	0.239613	0.0879754	-0.444442	-3.19777
1	103232453	PIH1D3	-0.166647	0.436577	0.236017	-0.0800103	-0.494937	0.085737	-0.120287	-0.331782	-0.0988552	-0.717098	-0.709611	-1.72831
1	103233067	ADGRG3	-0.266558	-0.0292949	-0.487795	-0.42244	-0.467152	-0.381888	0.070395	-0.43225	-0.0240692	-0.480093	0.16146	-1.61637
1	103234243	LOC103234243	-0.0796031	-0.101912	-0.293251	-0.294696	-0.564692	-0.383366	-0.354818	-0.326705	-0.551403	-0.710082	-0.972689	-1.07368
1	103234925	LOC103234925	-0.0796031	-0.101912	-0.293251	-0.294696	-0.564692	-0.383366	-0.354818	-0.326705	-0.551403	-0.710082	-0.972689	-1.07368
1	103239565	FAM166A	-0.707856	-1.25333	-0.0576293	-1.23418	-1.7057	-0.995356	-1.13336	-1.13388	-0.476598	-1.08888	-1.37539	-3.03349
1	103241161	TMEM182	0.243702	0.12191	-0.103394	-0.149681	-0.115083	0.319776	0.142647	0.016552	-0.123479	-0.561306	-0.533672	-1.09876
1	103242089	C16H17orf97	-0.0879224	-0.467372	-0.0526782	-0.292529	-0.972428	-0.44188	-0.532988	-0.372032	-0.482218	-0.201097	-0.762083	-1.23612
1	103244489	LYRM7	0.196291	0.0384939	-0.0265252	0.322241	-0.174812	-0.120309	0.0488855	-0.3591	0.019615	0.061884	-0.62525	-1.02557
1	103246902	PRKAR1B	-0.169859	-0.50723	-0.370304	-0.461708	-0.675473	-0.356177	-0.182265	-0.349404	-0.728889	-0.610763	-0.338737	-1.06097
2	103223741	MTX3	0.659973	0.88938	0.846174	1.04788	1.1445	0.679215	1.17762	0.95487	1.05185	1.23265	0.949898	1.27027
2	103225592	RHBDL1	1.20534	-0.0840838	0.709663	1.34464	0.874143	0.810841	1.75546	0.609192	0.629193	1.49748	1.27003	2.11694
2	103214994	LOC103214994	0.406049	0.4892	0.586837	0.749349	1.00556	0.659759	0.559484	0.590273	0.745208	0.895462	1.04279	0.642119
2	103216026	DDIT4	0.258936	-0.184893	0.151859	0.12168	1.03028	-0.430061	-0.814715	0.309744	-0.189524	0.40392	0.00991838	0.0318982
2	103216234	SLC16A12	1.12746	0.424817	0.47034	0.437621	1.43887	0.114823	0.648321	0.876685	0.498578	0.78167	0.51908	0.355548
2	103219446	LURAP1L	0.085459	-0.840463	0.768547	0.0887277	1.09043	0.269474	-0.236188	-0.233121	0.69901	0.329831	0.205826	0.86644
2	103219568	KLF9	0.486221	0.378066	0.908591	0.846791	1.13515	0.455628	0.332144	0.457124	0.910509	1.01033	0.943635	0.853546
2	103219779	PTPDC1	1.64387	1.31789	2.94143	1.50115	4.22873	0.514062	0.593445	1.03149	2.69453	2.7677	1.05317	3.16064
2	103221166	KLHL24	0.437195	0.97906	0.586428	0.688992	1.15243	0.535738	0.303497	0.716723	0.638563	0.85794	0.667715	0.670052
2	103221215	ZMAT3	0.205724	0.48103	0.435334	0.443511	1.11257	0.429758	0.615255	0.831655	0.850244	0.856862	1.25484	0.792462
2	103221276	LRRC31	0.271264	0.558773	0.532193	0.818787	1.44384	-0.0454349	0.0793542	0.0696563	0.643253	0.70878	1.00572	1.03107
2	103223193	GCNT4	0.768654	0.615689	0.627128	0.351143	1.40307	0.622043	0.660122	0.704667	1.13516	1.03772	1.20852	1.72043
2	103223359	MCHR1	0.629913	0.835463	0.910513	0.913125	1.10038	0.788938	1.02498	1.04774	0.910503	0.83685	1.37348	0.784963
2	103223655	DDR2	0.288035	0.244691	0.622172	0.580734	1.29619	0.31288	0.441483	0.344841	0.830407	0.86128	0.56276	0.737024
2	103224652	GADD45A	0.45075	-0.67451	0.249941	0.103454	1.00693	-0.0533598	0.684177	0.12498	0.432275	0.446062	0.757889	0.921512
2	103225266	SESN2	0.329182	-0.282896	0.614031	0.0237642	1.05588	-0.204989	-0.00398988	0.0472699	0.379627	0.273734	0.145348	0.255226
2	103225668	PER3	0.148564	0.749827	0.921361	0.793319	1.16808	0.416784	0.393801	1.01717	1.05423	1.22053	1.42285	1.3568
2	103227008	KDM7A	0.121318	-0.17698	0.459039	0.383323	1.01647	0.160795	0.213165	0.126354	0.652298	0.815899	0.924776	0.874741
2	103227120	KEL	0.573965	0.489575	0.87852	1.24707	1.00421	0.674302	0.880291	1.03674	0.949266	1.39292	1.39743	1.41265
2	103228195	SLC15A2	0.607177	-0.245349	0.705953	0.756371	1.11461	0.330515	0.582366	-0.0618801	0.910577	0.965669	0.886275	0.989453
2	103230142	KCNH1	0.974762	1.34483	1.20504	1.56616	2.17532	0.937088	1.29999	1.32929	1.60003	1.94475	1.63767	2.18121
2	103233871	ZNF846	0.549764	0.561913	0.994887	0.90146	1.06843	0.561873	0.759172	0.368058	0.632458	1.00528	1.09387	1.23943
2	103234162	BEST1	0.43212	0.0124621	0.862242	0.548796	1.60539	-0.334203	0.302874	0.30103	0.636086	0.85861	0.327514	1.27765
2	103234832	CBLIF	0.244679	0.981732	1.12042	1.21307	1.11742	0.755583	0.665427	0.920642	1.33173	1.49904	1.62336	1.03682
2	103234996	FUT1	0.455147	-0.0644677	1.30205	0.671265	1.84485	-0.49843	-0.265477	0.0286212	0.850095	0.863546	0.463696	1.08753
2	103234997	FGF21	0.542546	0.136927	1.04988	0.608011	1.97244	-0.726045	-0.0110833	-0.393025	0.985038	0.614329	-0.0460205	0.967784
2	103235761	MOB1B	0.27163	0.59257	0.523274	0.502609	1.01726	0.626032	0.6338	0.67269	0.792634	0.67219	0.868452	0.77649
2	103235824	CXCL10	2.64505	0.838922	2.66532	3.63603	3.2817	4.38789	2.99192	4.68036	7.00331	7.13615	8.43677	9.40994
2	103235925	SLC10A6	0.681019	0.242508	0.872473	1.0936	1.17861	0.371235	0.960577	0.221218	1.05062	0.718074	1.22878	1.23669
2	103235967	GPRIN3	0.246977	0.709758	0.521597	0.722903	1.043	0.490968	0.539055	0.593512	0.964865	0.963069	1.18106	0.569651
2	103236270	SLC7A11	0.263809	0.265732	0.338785	0.397413	1.05935	0.431584	0.417212	0.294277	0.502386	0.511169	0.360654	-0.0452161
2	103237155	TP53INP1	0.231996	1.12519	0.674081	0.895355	1.59385	0.455538	0.596221	1.06763	1.08136	0.901317	0.871121	0.835111
2	103237425	LRATD2	0.308406	0.557139	0.506923	0.255302	1.21584	0.392083	0.509759	0.628406	0.699418	0.79539	1.01403	0.953021
2	103238335	NR4A1	0.35888	-0.0273697	0.163604	0.2226	1.00498	0.0906444	0.247487	1.01029	0.397321	0.998971	1.46376	1.86129
2	103238565	INHBE	0.545985	-0.240665	1.22349	0.658642	2.04155	-0.167383	-0.0315439	-0.171449	1.19626	1.0395	0.468486	0.707688
2	103238566	DDIT3	0.027377	0.0611492	0.329593	0.269151	1.3211	-0.340824	-0.344173	0.374877	0.262189	0.399535	0.386338	0.667114
2	103239028	TCP11L2	0.212429	0.481828	0.38318	0.685433	1.15862	0.213367	0.260316	0.371698	0.399244	0.710138	0.316994	0.525928
2	103242826	YPEL2	0.485802	0.64803	0.598619	0.671244	1.23831	0.188205	0.331129	0.57458	0.96824	0.872365	0.714212	1.12138
2	103244125	CCDC102B	0.337307	0.445317	0.528344	0.609528	1.06752	0.286753	0.496646	0.667365	0.558418	0.487283	0.302037	0.510205
2	103244339	PARD6B	0.322993	0.481558	0.482629	0.374081	1.07002	0.548002	0.300056	0.693837	0.810496	0.952055	1.28306	1.15317
2	103245096	ZNF354C	0.90381	1.304	1.0558	1.05096	1.10572	1.10732	0.851406	0.670279	1.20623	1.03682	1.20273	0.838745
2	103247630	RNF24	0.0495442	-0.124631	0.873118	0.546394	1.00092	0.916813	0.577826	0.675172	0.712834	1.04983	0.768774	1.1331
2	103225099	ZC3H12A	0.399011	0.366261	0.375641	0.511605	0.660624	0.428847	0.753432	1.1337	1.17195	1.57892	1.94372	2.22178
2	103227685	MAPKAPK3	0.41969	0.090598	0.16509	-0.171661	-0.24552	0.470539	0.565693	1.58727	1.31046	0.658752	0.356136	0.250781
2	103228427	NFKBIZ	0.725621	0.427936	0.533906	0.671823	0.608035	0.512824	0.820703	1.09702	1.57131	1.93287	2.40858	2.87123
2	103228823	NFKBIA	0.0377017	0.0347725	0.518726	0.473752	0.634873	0.452161	0.442981	1.03738	1.78723	2.13637	2.85292	3.43849
2	103229352	FOS	0.174835	-0.0230876	-0.644077	0.183841	0.070605	-0.0999177	-0.0376744	1.06125	-0.348579	0.858592	0.861687	0.827439
2	103234667	ZFP36	0.209456	0.512182	-0.0908243	0.226222	-0.151389	0.143925	-0.628736	1.01471	0.384246	0.8597	1.35511	1.59886
2	103216228	IFIT2	-0.168606	0.0812166	-0.0221624	0.0151784	0.232446	0.288312	0.218779	0.245145	1.04016	1.35693	2.08272	2.32655
2	103224571	PTGFR	0.0160637	0.290741	0.329211	0.626386	0.863714	0.447568	0.331428	0.150108	1.09479	0.686712	1.08372	1.1757
2	103240296	TNFAIP3	0.108219	-0.444231	0.124512	-0.237451	0.466493	0.452742	0.374592	0.511659	1.04303	1.16486	2.01134	2.22032
2	103216260	CPEB3	0.459347	0.176542	0.788723	0.398676	0.770247	0.702556	0.567458	0.717142	0.98644	1.14816	1.35223	1.50004
2	103216879	MAP3K2	0.0746172	0.548868	0.233758	0.416241	0.792179	0.504595	0.595721	0.610244	0.786832	1.01003	1.12455	0.740542
2	103216995	CXCR4	0.603	0.777528	0.96797	0.813492	-0.184757	1.01171	0.784221	0.171205	0.810355	1.78961	1.7764	2.08575
2	103217238	B3GALT1	0.343391	0.167554	0.93686	0.831515	0.881817	0.541714	0.526084	0.579225	0.827437	1.26562	1.04227	0.998678
2	103218182	PER2	0.0468995	0.664944	0.716859	0.47347	0.65252	0.437386	0.328376	0.644471	0.930762	1.39726	1.69736	1.9378
2	103218302	TBC1D10C	0.872615	0.858493	0.814076	1.23541	1.18022	0.899892	1.01781	0.990239	1.31106	1.39231	0.908581	1.46678
2	103219070	TAL2	-0.115945	0.0836453	0.813076	0.629885	0.355925	0.47483	0.397508	0.870895	0.75407	1.35855	1.03686	0.792507
2	103220205	REL	0.137297	0.38268	0.098655	0.116295	0.875845	0.564746	0.800488	0.729282	0.963369	1.23429	1.80373	1.28126
2	103223661	SPATA46	-0.222321	0.546564	0.456041	0.654193	0.919576	0.638944	0.532452	1.10054	0.536796	1.16526	1.19704	1.00579
2	103223882	HCN3	0.652444	0.160135	0.395011	0.640369	0.488929	0.404178	0.732371	0.338773	0.619533	1.0554	0.774643	1.13919
2	103223947	CKMT2	0.458267	0.964165	0.518978	0.731696	0.500877	0.621908	1.02483	0.497464	0.68367	1.40076	1.10252	-0.122632
2	103225227	PDIA2	1.02372	0.670339	1.00779	0.835915	0.678937	0.878571	1.15981	0.658923	0.824797	1.71276	0.803375	1.32794
2	103226231	TBX20	0.406317	0.662927	0.833105	0.516834	0.689155	0.675022	0.891407	0.611804	0.755585	1.03853	0.723275	1.44842
2	103227493	ZNF852	0.352107	0.590917	0.392291	0.659611	0.63726	0.487515	0.474827	0.750543	0.729987	1.02243	1.24485	0.599028
2	103227843	PRICKLE2	0.178868	0.471939	0.325467	0.369521	0.4587	0.419195	0.347866	0.561024	0.897186	1.02231	1.30779	1.0025
2	103228476	GPR15	0.0156751	0.646047	0.43145	0.794818	0.884014	0.664672	0.703174	0.653978	0.764816	1.16902	1.30563	1.22229
2	103229375	VASH1	-0.124839	0.663163	0.324297	0.333619	1.01753	0.524963	0.450812	0.470451	0.812562	1.21541	1.27998	0.804756
2	103229752	TNFAIP2	0.0849924	0.858172	0.633728	0.467167	0.917436	0.384773	0.50572	0.796837	0.996119	1.27127	1.77239	1.99522
2	103230268	ZBED6	0.184342	0.541964	0.43689	0.527853	0.95581	0.586883	0.508014	0.712897	0.823984	1.00511	1.18297	0.765672
2	103230342	INAVA	0.204398	0.111248	0.348364	0.389756	0.823251	0.173051	0.0546393	0.428422	0.849439	1.17175	1.18204	1.23982
2	103230520	GDPD3	0.637763	-0.251381	-0.135079	0.343632	0.389496	0.216838	0.604137	0.103501	0.23015	1.14555	0.150491	0.839812
2	103233221	HAS3	0.170266	0.442697	0.681312	0.929551	0.636216	0.289677	0.551115	0.194713	0.49596	1.11744	1.06467	1.05268
2	103234647	CCER2	1.02031	-0.068669	0.660265	1.03277	0.0192813	0.476981	1.15958	0.552272	0.565924	1.02997	0.91725	1.49284
2	103234790	IRGQ	0.46301	0.570554	0.788209	0.677546	0.406646	0.737885	0.501427	1.10063	1.20201	1.38294	1.27725	0.904824
2	103234869	PPM1N	0.770553	0.430616	0.870409	0.964183	0.653352	0.511569	0.4232	0.72296	0.342285	1.02007	0.806972	0.970975
2	103235304	TMEM190	0.401633	0.260151	0.404282	0.731035	0.475149	-0.0508361	0.725274	0.4824	0.444813	1.16918	0.871607	1.36271
2	103235429	SLC43A3	-0.316414	-0.0094083	0.43593	0.376347	0.0481864	0.128536	0.111716	0.371934	0.501203	1.11267	0.977504	1.8617
2	103235789	CXCL1	0.145627	-0.0907513	0.425226	1.40896	0.681554	-0.125264	0.409668	2.03221	2.78623	3.41295	3.90343	5.31454
2	103237569	MROH6	1.35	0.750212	0.486675	1.09201	0.478739	0.81549	1.00419	0.564711	1.3038	1.21585	1.05504	2.06148
2	103237964	CACNB2	0.411806	1.29901	1.11766	1.07443	1.07436	1.2566	1.29522	0.793965	1.03537	1.66502	1.46992	1.4715
2	103238718	PTPRB	0.265559	0.313049	0.268678	0.599821	0.838689	0.438908	0.482869	0.457415	0.636272	1.12741	1.01278	0.94837
2	103239273	OASL	1.64926	0	1.66323	1.63878	1.68059	3.03173	3.45528	4.38831	5.58661	5.97044	7.05961	7.55576
2	103240111	BACH2	-0.035172	1.21295	-0.227274	0.208684	0.645868	0.157181	-0.173444	0.977205	0.55187	1.13925	0.944093	0.900037
2	103241073	NEURL3	0.227801	0.0853843	0.678509	0.540778	0.686794	-0.00713996	0.161283	0.893936	1.78446	1.35501	2.49979	3.37814
2	103241420	PTX3	-0.119135	0.473701	0.198049	0.253062	0.365751	0.198744	0.371089	0.596019	0.810819	1.46837	1.99345	2.65207
2	103241764	NR1D2	0.274751	0.916591	0.603517	0.752863	0.972677	0.46168	0.381128	0.889937	0.884281	1.06591	1.04024	0.951075
2	103241989	NRROS	0.0768841	-0.125957	0.726506	1.31572	0.571009	0.366722	1.08659	0.99063	1.06481	2.05878	2.20624	2.6168
2	103242342	PER1	0.159024	0.64614	0.445154	0.466173	0.484239	0.117372	0.0595293	0.53741	0.686194	1.13928	1.3386	1.86116
2	103242752	HEATR9	0.599743	0.835458	0.742162	0.584145	0.63497	0.856228	0.255334	0.988735	1.13993	1.53308	2.22467	2.1195
2	103243545	STAC2	0.641151	0.541927	0.551836	0.535871	0.992367	0.40328	0.794392	1.07198	0.913184	1.16632	0.877956	0.934738
2	103248034	PGM2L1	0.754503	0.596079	0.758282	1.17341	0.935251	0.865629	0.82816	0.793018	0.714522	1.08803	0.807726	0.675535
2	103248422	ZC3H12C	0.164203	0.531925	0.520147	0.412065	0.718742	0.588668	0.413705	0.786749	0.929148	1.08052	1.3219	1.37523
2	103214781	TNFSF13B	0.370485	0.819983	1.09858	1.2242	0.278831	0.879676	0.859512	0.553713	0.507174	-0.0554014	1.42117	0.704706
2	103215008	ANKRD33B	-0.0215825	0.00213386	-0.19782	0.210943	0.178838	0.221603	0.0740973	0.127529	0.376725	0.706676	1.08244	0.526014
2	103215355	PPP1R3B	0.117381	0.150084	0.345652	0.414593	0.279427	0.342746	0.23696	0.616623	0.530344	0.804957	1.11818	1.0565
2	103215465	EGR3	-0.165493	-0.701759	-0.323498	-0.483252	0.566284	-0.296332	-0.0555001	0.750033	-0.568827	0.376481	1.0818	0.268946
2	103216093	TET1	0.301356	0.802123	0.0102585	0.189129	0.826669	0.0192964	-0.135943	0.776497	0.673594	0.685168	1.29127	0.938125
2	103216230	IFIT1	0.57736	-0.20459	-0.302426	0.505169	-0.237069	0.207559	0.0996972	0.0980992	0.717908	0.526268	1.16594	1.70655
2	103217174	TBR1	0.0133253	-0.165878	0.370152	0.588941	0.360807	0.454894	0.536937	0.401546	0.39723	0.537536	1.0927	1.43125
2	103217223	CSRNP3	0.207538	0.410858	0.142196	0.702396	0.654471	0.691227	0.506544	0.393591	0.835828	0.910819	1.27268	0.94068
2	103217699	INO80D	0.487223	0.713437	0.176755	0.41837	0.792194	0.682385	0.498075	0.795636	0.970288	0.967144	1.51307	0.921702
2	103218086	CHRNG	-0.41568	0.293543	0.377452	0.925997	0.254507	0.614191	0.424905	0.850539	0.897164	0.842258	1.10874	0.73499
2	103218447	SCNN1A	0.424853	0.604016	1.05732	0.600259	0.975485	0.433377	0.690304	-0.512442	0.381134	0.635087	1.01677	0.804447
2	103218523	CLEC4A	0.231713	-0.214252	0.529847	-0.0997819	0.658618	0.262863	0.157745	-0.484984	-0.566694	0.466497	1.43964	1.0588
2	103218720	DYRK1A	0.175289	0.464812	0.336816	0.359937	0.418793	0.404281	0.304258	0.67035	0.608227	0.815059	1.0569	1.10361
2	103218917	TRAF1	-0.116846	-0.47361	0.421341	0.311507	0.396997	0.0413104	-0.0551764	0.100284	0.723717	0.966003	1.52417	1.84383
2	103219007	KIAA1958	0.159236	0.324755	0.392998	0.0861712	0.533685	0.417043	0.451848	0.413767	0.521089	0.596846	1.08857	0.504247
2	103219133	NR4A3	1.15519	0.243929	0.633108	0.144956	1.49266	1.33814	1.427	1.53786	2.11696	1.80124	3.63864	3.77095
2	103219219	LOC103219219	0.0957581	0.0218414	0.326204	0.170778	0.25592	0.303685	0.402812	0.245883	0.483984	0.682283	1.00437	0.791313
2	103219241	PHF24	0.361279	0.397622	0.295573	0.485447	0.734545	0.504927	0.205201	0.451838	0.532206	0.175507	1.03038	0.683359
2	103219512	RFX3	0.0396944	-0.0469674	0.250018	0.297234	0.835494	0.314898	0.233374	0.304988	0.690078	0.918076	1.03788	0.910262
2	103220042	TET3	-0.0809144	0.201724	0.0830845	-0.0869821	0.733059	0.386864	0.373233	0.231118	0.672348	0.833319	1.28513	0.899064
2	103220307	STON1	0.134126	0.0282622	0.504922	0.298427	0.774859	0.357281	0.34016	0.338568	0.726301	0.678961	1.14481	0.85138
2	103221040	CSRNP1	0.156692	-0.117654	0.0455501	0.193792	0.115486	0.131877	0.558168	0.534555	0.509663	0.80901	1.09475	1.25275
2	103221931	ZKSCAN8	0.186168	0.73777	0.544117	0.719989	0.827169	0.437145	0.40867	0.655856	0.820405	0.873511	1.2193	0.87848
2	103222014	LOC103222014	0.10538	0.241842	-0.0514198	0.162573	0.350733	0.258668	0.216193	0.338869	0.350133	0.711504	1.19512	1.33457
2	103222100	RNF144B	0.492848	0.247257	0.612122	0.193368	0.346589	0.195443	0.57249	0.454408	0.885029	0.647696	1.20266	0.562408
2	103222145	GFOD1	0.192292	0.494713	0.158939	0.513255	1.00452	0.792327	0.101442	-0.172436	0.572256	1.00179	1.29809	0.847859
2	103222915	ZNF280B	-0.154519	0.710675	0.299793	0.458867	0.416494	0.545994	-0.114932	0.777263	0.481816	0.697517	1.01109	1.03407
2	103224057	TXNIP	0.13546	0.280185	0.00631238	-0.0619182	0.197272	0.0653561	-0.644678	0.139946	0.616955	0.647398	1.05613	1.39731
2	103224578	MIGA1	0.485771	0.572556	0.573506	0.54931	0.844089	0.67771	0.658996	0.699258	0.853799	0.927708	1.04888	1.15553
2	103224594	ARRDC3	0.0249216	0.145633	-0.120128	-0.0870909	0.0186668	0.308135	0.0664827	0.309161	0.690098	0.905839	1.52837	1.70088
2	103224728	MYSM1	0.267239	0.457082	0.203401	0.37816	0.613527	0.464804	0.666693	0.617957	0.687137	0.885928	1.02983	0.986532
2	103225811	C1QTNF12	2.68565	2.35897	2.71331	1.99691	2.72612	2.70934	3.27239	1.81491	3.47092	2.64866	4.09097	4.36759
2	103226055	EGFR	0.18122	0.324783	0.135021	0.189155	0.607859	0.355424	0.394724	0.340973	0.565906	0.792051	1.00094	0.611366
2	103226087	LOC103226087	0.586892	1.33747	1.71737	0.599792	2.07728	1.61481	0.577145	2.08276	1.57644	0.762033	2.46289	1.83741
2	103226147	PGAM2	1.23701	1.31599	1.06215	0.67695	0.597496	1.3584	1.0633	0.674238	1.13352	0.93493	2.07477	0.676558
2	103226390	IL6	0.208201	-0.0699802	0.06082	0.0448922	0.573563	0.0214924	0.0611905	0.530555	0.400835	0.783938	1.02921	1.22444
2	103227187	ZNF398	0.114405	0.353495	0.1168	0.0196746	0.147887	0.347226	0.0685014	0.456768	0.587231	0.539717	1.00321	0.736816
2	103227498	ZNF597	0.0647256	0.0404762	0.13082	0.4928	0.409512	0.391794	0.0827529	0.259711	0.202781	0.610344	1.04981	0.864592
2	103228300	USF3	0.235899	0.673157	0.468129	0.473375	0.869459	0.665531	0.474986	0.672819	0.823557	0.736477	1.079	0.702964
2	103229737	TECPR2	0.200791	0.101783	0.462691	0.474552	0.549406	0.567547	0.537189	0.470444	0.708195	0.808272	1.0525	0.633587
2	103230147	SERTAD4	0.379214	0.68783	0.159306	0.458095	0.719062	0.58648	0.597706	0.440852	0.607518	0.648394	1.08425	0.49027
2	103230203	AVPR1B	0.193123	0.181438	0.669207	0.484603	0.939362	0.280906	0.296694	-0.0720248	0.843251	0.760003	1.15699	1.25321
2	103230561	ZBTB37	0.517384	0.948281	-0.157221	0.494196	0.439229	0.326194	0.595516	0.599209	0.596287	0.885918	1.29218	0.925984
2	103231342	LOC103231342	1.01213	-0.059164	0.860095	1.06766	0.752414	0.762386	0.586505	0.999114	1.40948	0.933745	1.62515	0.757496
2	103231344	LOC103231344	1.01213	-0.059164	0.860095	1.06766	0.752414	0.762386	0.586505	0.999114	1.40948	0.933745	1.62515	0.757496
2	103232255	TENT5D	0.941415	0.833195	0.711496	0.880004	1.14338	1.20606	0.950329	0.795811	0.581823	1.22467	1.52442	0.198773
2	103232666	MCF2	-0.607808	0.700591	1.5564	1.60261	1.66936	0.442745	0.975703	0.937873	1.01385	0.77478	2.20215	1.8625
2	103233209	NFAT5	0.39079	0.637914	0.548118	0.53133	0.840717	0.656637	0.631477	0.693651	0.899482	0.909852	1.04889	0.874853
2	103233421	FOXC2	0.1276	-0.277149	0.0688493	-0.184151	0.224501	-0.00963182	0.0210967	0.118917	0.0459491	0.43735	1.02355	0.481038
2	103233868	ZNF121	0.266046	0.255385	0.307557	0.384619	0.771196	0.739682	0.605353	0.471676	0.765681	0.745543	1.18339	1.01844
2	103233893	ICAM1	1.14617	-0.0952842	1.44396	1.13997	0.443178	1.18529	1.83784	1.7695	1.8302	3.46364	4.12038	4.88343
2	103233977	ZNF490	-0.0842671	0.463814	0.731325	0.571291	0.380887	0.525079	0.13836	0.641356	0.563429	0.71393	1.13607	0.981729
2	103235927	AFF1	-0.0505006	0.2425	0.302427	0.0545042	0.399836	0.391037	0.270755	0.266147	0.737581	0.797006	1.04663	0.930787
2	103236823	PLAG1	0.114981	0.520362	0.174774	0.4266	0.759935	0.362077	0.339513	0.627453	0.36465	0.592754	1.05099	0.686969
2	103237791	KLF6	0.235838	-0.1213	0.193725	0.101367	0.546025	0.16179	0.56926	0.332912	0.604004	0.741882	1.15576	1.19312
2	103237960	TMEM236	0.190825	-0.0845752	0.33561	0.486283	0.69484	0.240505	-0.518486	-1.05468	0.283337	0.578839	1.60677	1.60896
2	103238007	OTUD1	0.370455	-0.0329919	0.44756	-0.0762614	0.382614	0.183748	0.152643	0.198847	0.740478	0.559208	1.34146	1.57018
2	103238156	SLC2A13	0.242538	0.345338	0.117005	0.544843	0.78602	0.454122	0.669942	0.269741	0.627962	0.792875	1.03513	0.509674
2	103238687	MDM2	0.16407	0.491302	0.401815	0.48853	0.762611	0.567246	0.452022	0.655794	0.634264	0.873552	1.02567	0.922897
2	103238699	FRS2	0.256412	0.60202	0.339654	0.375493	0.540905	0.477352	0.426935	0.697718	0.680797	0.903832	1.17133	1.19388
2	103238974	NT5DC3	0.223146	0.503247	0.424086	0.256068	0.496709	0.746584	0.43645	0.643342	0.728411	0.726784	1.11006	0.794979
2	103239033	RFX4	0.240965	1.64955	2.06506	1.40532	1.60401	1.27736	1.56413	1.6941	1.26334	1.62855	2.73883	1.9623
2	103239128	SH2B3	0.0407913	-0.126743	0.363317	-0.0716159	0.966922	0.133359	0.181978	0.417343	0.478742	0.542904	1.10572	0.91847
2	103239857	ZBTB43	0.0537805	0.281401	0.245702	0.308493	0.473933	0.334161	0.292627	0.493496	0.585331	0.803271	1.15782	0.970656
2	103240389	ADM	0.997311	1.33681	1.14856	0.991383	0.282011	1.53149	1.21084	0.960436	1.76113	1.08667	1.58925	1.12769
2	103240488	CEP85L	-0.12858	0.0895396	-0.281363	0.180644	0.12464	0.268526	0.310444	0.466937	0.474574	0.674787	1.00029	1.06852
2	103240651	PRDM1	-0.0995723	-0.363061	-0.0807652	0.161592	0.370385	0.449019	0.018003	-0.200884	0.807635	1.45998	1.86833	2.2901
2	103242880	DGKE	0.247773	0.454265	0.362425	0.382231	0.729599	0.516571	0.490769	0.594043	0.602935	0.897671	1.06373	0.976442
2	103243144	FAM20A	0.617344	-0.396115	-0.375745	0.315199	0.279905	0.721773	0.599697	0.639064	1.15512	1.04741	1.22194	0.985697
2	103243204	ERN1	0.101102	0.201124	0.269117	-0.00274376	0.499035	0.464846	0.335098	0.503414	0.40844	0.73169	1.07314	0.813848
2	103244079	ZNF217	0.0184478	0.260358	0.292054	0.160194	0.301943	0.354537	0.150554	0.294037	0.688266	0.60602	1.00141	0.961199
2	103244513	IRF1	-0.137828	-0.492989	-0.248785	-0.0994115	-0.148837	-0.0629324	-0.0171984	0.0635387	0.257579	0.674534	1.14905	1.5275
2	103244859	HAVCR2	0.678703	0.267357	0.478574	1.01093	0.70784	0.253077	0.644212	0.763984	0.954835	1.06327	1.29983	1.58144
2	103244996	CPEB4	0.376587	0.523415	0.52324	0.652868	0.733477	0.624122	0.463674	0.572174	0.819139	0.975026	1.13671	1.23839
2	103245334	ARID3B	0.163458	-0.0229807	0.250081	0.176781	0.532806	0.166942	0.185635	0.345408	0.402268	0.691022	1.11122	0.893983
2	103246745	GAL3ST4	0.706929	0.257506	1.1617	0.608331	0.867017	0.503674	0.408081	0.360564	1.07124	0.482564	1.30421	0.767146
2	103248629	CBL	0.122432	0.393652	0.305726	0.198935	0.933928	0.616751	0.559304	0.626175	0.828131	0.834992	1.28371	0.534846
2	103248828	PRDM10	0.343685	0.297657	0.225521	0.450138	0.614014	0.633564	0.33758	0.489002	0.649782	0.697543	1.16829	0.883743
2	103249003	SPATA13	0.0853859	0.32821	0.00547611	0.0792157	0.358929	0.34117	0.342083	0.347711	0.447238	0.663557	1.01444	0.510642
2	103214491	FLRT3	0.0952798	-0.0809237	0.321771	0.389137	0.652067	0.216201	0.180663	0.301596	0.655433	0.728995	0.828306	1.21005
2	103214832	F10	0.334495	0.0415574	0.360035	0.436288	0.156188	0.0694458	0.215828	0.233199	0.294604	0.534711	0.520945	1.06
2	103215007	ROPN1L	-0.0287515	-0.111201	-0.1921	0.789407	0.24125	0.489143	0.255337	0.0924625	0.512429	1.0851	1.1984	1.81523
2	103215503	GNRH1	0.0853733	0.827741	-0.641238	0.23419	0.225858	0.309406	0.252163	0.377291	0.184814	0.141968	0.301617	1.09338
2	103216180	SPAG4	0.619728	0.42467	0.313863	0.488878	0.371932	0.136136	0.607504	0.386831	0.455116	0.865639	0.543448	1.22383
2	103216229	IFIT3	-0.0245536	-0.224372	-0.403102	-0.00711269	-0.431739	0.153341	0.0560406	0.0882591	0.180284	0.351964	0.760576	1.18204
2	103216476	SORCS3	-0.114831	-0.0535607	-0.0749373	0.426193	-0.159679	0.0619786	-0.0587622	-0.401358	-0.0696894	0.407222	0.65962	1.08876
2	103217090	CACNB4	0.292302	-0.00115706	0.210425	0.412271	0.582769	0.644645	1.02461	0.110255	0.347034	0.950926	0.730049	1.49121
2	103217466	FRZB	0.992735	0.455705	-0.578891	0.145245	0.420095	0.18777	1.13996	1.62453	0.343722	1.52772	1.59261	2.87743
2	103217568	HECW2	0.492044	0.279756	0.468676	0.299384	0.595986	0.452205	0.297741	0.138714	0.363188	0.420343	0.624544	1.01797
2	103218348	SLC6A12	0.148199	-1.0174	0.0964918	0.350062	0.272906	0.0963964	-0.411876	-0.390316	0.415149	1.13904	0.946582	1.58216
2	103218588	KLRC1	0.530339	0.348057	0.48083	0.670804	1.22306	0.991258	0.759885	1.06576	-0.846394	1.13248	0.94285	1.76069
2	103219071	LOC103219071	0.42813	-0.00360312	0.450511	-0.172047	0.0383007	0.0869205	0.112296	0.652619	0.252258	0.304101	0.814953	1.35769
2	103219077	ABCA1	0.3835	0.80967	0.595408	0.918847	0.808665	0.555863	0.449987	0.703478	0.497065	0.765335	0.960279	1.16815
2	103219220	TPM2	0.748877	0.2983	0.353722	0.796879	0.535561	0.119174	0.853063	0.384579	0.440134	0.885326	0.522848	1.19315
2	103219227	FAM166B	1.19459	1.35428	1.74423	1.2578	0.659564	0.883143	0.931384	1.74176	1.31278	1.40749	1.06883	2.43169
2	103219254	CCL27	0.591511	-0.0632166	-0.243292	0.678947	0.161333	-0.0687869	0.482067	0.113459	0.393631	0.856805	0.0951211	1.06147
2	103219398	ACER2	0.248411	0.532416	0.710261	0.778535	0.916327	0.46311	0.432601	0.618902	0.746424	0.847089	0.847213	1.09355
2	103219725	SHC3	0.0529409	-0.0246773	-0.0507012	0.546408	0.488847	0.133259	0.427325	-0.32206	0.00211034	-0.110111	0.349321	1.08684
2	103220315	FOXN2	0.0186425	0.334139	-0.00343461	0.239517	0.35706	0.44063	0.293917	0.502467	0.493099	0.795641	0.867077	1.01071
2	103220452	GALM	-0.154119	0.420872	0.51537	0.326694	0.170523	0.363734	1.22545	0.83267	0.901875	-0.093383	0.424752	2.26057
2	103221370	IL17F	0.395176	0.0595507	-0.0691001	0.167656	-0.268149	0.15305	1.24841	0.30036	0.42976	0.147366	-0.237622	1.396
2	103221847	RNF39	0.64456	0.549621	0.169009	0.452947	0.481986	0.503615	0.817859	0.290065	0.604754	0.405772	0.848654	1.08727
2	103222958	AIFM3	0.797979	1.13329	1.55868	2.02022	1.06927	1.42329	1.39211	1.67435	1.74419	1.59906	1.61882	3.05878
2	103223064	ADORA2A	0.0479762	0.184173	0.432521	0.707413	0.466153	0.495162	0.358321	0.438401	1.13882	0.956906	0.989371	1.67919
2	103223279	MFNG	0.506314	-0.0463161	0.328036	0.26174	0.372961	0.19866	0.526807	0.287488	0.154996	0.737551	0.822211	1.0891
2	103223563	MIOX	0.757089	0.742201	0.362287	1.19067	0.694754	0.981708	1.01173	0.868881	0.808357	0.920231	0.668708	1.62997
2	103223568	ODF3B	-0.528116	0.674456	-0.0302353	0.729555	-0.0121412	0.626442	0.380656	0.358557	0.0517737	0.378282	0.743888	1.05537
2	103223602	DMGDH	0.746751	0.494927	0.638169	0.495403	1.10008	0.276749	0.279325	0.142478	1.2238	0.667621	0.938894	1.48725
2	103223887	THBS3	0.459114	0.168678	0.460347	0.695259	0.619626	0.188504	0.420929	0.364631	0.571781	0.874528	0.648327	1.0645
2	103224095	ZNF697	0.541657	0.231798	0.514277	0.376608	0.487864	0.393006	0.204321	0.240902	0.70497	0.883364	0.89903	1.08116
2	103224354	S1PR1	0.147569	-0.279357	0.205143	-0.174689	0.34024	0.113249	0.199185	-0.215403	0.800036	0.243107	0.916865	1.10054
2	103224569	IFI44	-0.91609	-0.828783	-0.99826	-0.219355	-0.403825	-0.271066	-0.511367	0.0739743	0.178251	0.405314	0.923162	2.03785
2	103224766	MROH7	0.724519	0.859666	0.480517	0.219577	0.646797	0.136041	0.688779	0.608907	0.235781	0.367652	0.573568	1.40086
2	103226372	CCDC126	0.643197	0.541218	0.635674	0.919103	0.834911	0.59038	0.506708	0.473274	0.879536	0.645249	0.724595	1.08926
2	103228029	MKRN2OS	0.603378	0.678867	1.28617	0.559858	0.874166	0.430716	1.17342	0.721096	0.830435	0.951846	0.832062	1.43171
2	103228119	TEKT5	0.440483	0.305958	0.634371	0.334622	0.445331	0.423798	0.320344	0.753015	0.316715	0.731546	-0.0918785	1.0932
2	103229972	SLC5A11	-0.332413	-0.824432	-0.190139	-0.33292	-1.06879	-0.482295	-0.293367	-0.208559	-0.280765	0.380236	0.78702	1.47212
2	103230122	FAM71A	3.97883	-0.122859	1.64211	2.21087	3.04006	3.69139	3.65854	2.75667	4.15305	4.03296	5.06372	5.54981
2	103230420	PTGS2	0.662501	1.03464	0.10511	0.931765	0.116106	-0.461014	1.1763	-0.381126	1.29362	0.686398	0.897444	2.42664
2	103230498	LHX4	0.618405	0.788122	0.542044	0.350211	0.220531	0.331587	0.686319	0.422011	0.914036	0.960216	0.478028	1.58853
2	103231334	CCNB1IP1	-0.0136735	0.171033	0.291633	0.263357	0.525165	0.227369	0.0716086	0.393457	0.475312	0.705302	0.736425	1.21413
2	103231448	REM2	0.527326	1.21268	0.854619	1.13802	0.961543	0.479263	1.08202	0.874913	1.22698	0.731987	1.13047	1.99253
2	103233233	ZFP90	0.401848	0.189235	0.593804	0.75535	0.957827	0.37697	0.447171	0.402333	0.741399	0.911124	0.84217	1.00756
2	103234808	TCN1	0.409004	0.27223	0.325076	0.779541	0.201891	0.218082	0.119172	0.387848	0.948346	0.982634	-0.224288	1.06076
2	103234829	CEACAM20	0.388261	0.480696	0.864569	0.755882	0.896568	0.517606	0.670027	0.538265	0.493779	0.887653	0.810376	1.09476
2	103235269	LENG8	0.607485	0.437095	0.497487	0.631342	0.500703	0.369167	0.726211	0.498808	0.607541	0.981198	0.803974	1.012
2	103235768	ADAMTS3	0.47071	0.157348	0.227581	0.568588	0.838207	0.224947	0.235496	0.552101	0.672048	0.897184	0.982428	1.1358
2	103236332	C7H4orf51	0.289942	0.567457	0.635544	0.569856	1.2177	0.578348	0.60956	0.521022	0.373728	0.621259	0.652678	1.33661
2	103236502	DDX60	-0.608155	-0.292031	-0.526417	-0.557463	-0.392963	-0.132977	0.0458077	0.204128	-0.680546	0.328534	0.919008	1.06723
2	103237217	ANKRD46	0.166834	0.320884	0.364288	0.462282	0.33706	0.241666	0.158084	0.578277	0.453363	0.595548	0.930707	1.06121
2	103237962	MRC1	0.787787	0.467237	-1.0824	-0.207996	0.405491	1.82765	0.407247	1.73534	1.58222	3.08162	3.77065	3.51107
2	103238523	IL23A	0.756012	-0.0679165	0.771579	0.581846	0.457662	0.240841	0.588653	0.397124	0.583828	0.928242	0.578497	1.26117
2	103238591	CYP27B1	0.158865	0.066647	0.328945	0.166392	-0.000441447	0.269739	0.379499	0.489754	0.284266	0.871698	0.51739	1.08841
2	103239554	NOXA1	0.653575	0.0101215	0.385543	0.935712	0.57845	0.12847	0.639801	0.265923	0.349457	0.877487	0.488724	1.22995
2	103239814	SLC25A25	0.128166	-0.0471082	0.0913409	0.191863	0.0158436	0.183245	0.118792	0.486489	0.271057	0.673749	0.60192	1.02781
2	103239855	ZBTB34	0.135755	0.505631	-0.0827332	0.0430263	0.031914	0.300231	0.243618	0.325182	0.375828	0.876498	0.917629	1.36441
2	103240368	CCN2	0.462872	-0.600765	-0.314915	-0.101903	0.169134	0.0468917	0.832066	-0.0630092	0.171869	0.197187	0.775202	1.21554
2	103240752	IPCEF1	1.57003	1.39113	1.4059	1.78851	1.47646	1.55211	0.989479	0.582082	1.2767	1.45757	1.47637	1.86085
2	103241402	IL12A	0.458725	0.15591	0.494978	0.32224	0.621772	0.0256905	0.210456	0.225586	0.827531	0.862128	0.992228	1.13632
2	103242276	DLG4	0.446234	0.429718	0.402983	0.256475	0.271686	-0.440033	-0.10842	0.364619	0.99203	0.683077	0.502664	1.17807
2	103242325	KDM6B	0.0874632	-0.241467	0.201555	-0.0277953	0.399787	0.166957	0.22681	0.213796	0.287067	0.783008	0.953017	1.10303
2	103242326	TMEM88	1.28759	-1.3016	0.743992	0.836198	0.403306	0.399343	0.186734	0.967952	0.0435122	1.13091	1.2147	2.31168
2	103242510	RNF112	0.182649	0.0582771	0.352357	0.690114	0.307105	0.0140956	0.283602	0.577205	0.363853	0.863626	0.865734	1.18032
2	103242516	LOC103242516	0.304153	0.52438	0.357772	0.749539	0.764842	0.426911	0.516547	0.711958	0.566226	0.473941	0.741842	1.36853
2	103242652	CORO6	0.532879	0.372201	0.26634	0.73684	0.379027	0.172248	0.730368	0.396988	0.49365	0.847958	0.55321	1.2317
2	103242855	EPX	0.120145	0.19893	0.112293	0.6201	0.113015	0.0331859	0.500075	0.365219	0.251329	0.855599	0.709629	1.28875
2	103243074	GRIN2C	0.0250592	0.30674	0.500452	0.351977	0.153061	0.21426	0.175279	0.429051	0.20337	0.328672	0.188797	1.04903
2	103243350	MPP3	0.277982	0.19572	0.169991	0.360135	0.357011	0.195899	0.530618	0.352969	0.421447	0.77636	0.862473	1.08066
2	103243396	TUBG2	0.383514	0.217679	0.385658	0.529467	0.435008	0.194531	0.414284	0.396408	0.442849	0.822007	0.496154	1.04334
2	103243422	DHX58	0.256	0.170486	0.361369	0.287798	0.230902	0.0872809	0.114498	0.31107	0.445673	0.639572	0.838734	1.09167
2	103243454	KRT32	0.422641	1.36679	0.851262	0.827411	1.07334	1.49808	1.31086	1.43471	0.362603	0.546691	0.415966	2.47769
2	103243488	KRT12	-0.0649546	0.283226	0.932908	0.737817	0.669511	0.50409	-0.0928914	0.56165	0.373467	0.31619	0.389571	1.19041
2	103243522	NR1D1	-0.00706931	-0.103212	0.468998	0.194993	0.21554	-0.180506	0.00976435	0.0127135	0.684192	0.919818	0.94726	1.56943
2	103245059	DOK3	0.487573	-0.273434	0.00211322	0.799807	-0.3596	0.206365	0.560613	0.0358958	0.115105	0.461761	0.504383	1.03191
2	103245867	SPRED1	0.21135	0.378442	0.352247	0.34766	0.679256	0.439989	0.276153	0.462951	0.564322	0.664218	0.831675	1.02132
2	103246494	JAG1	-0.0375587	-0.0775071	-0.0869148	-0.0241866	0.0959103	0.201913	0.0933679	0.00931283	0.583504	0.620586	0.895818	1.19301
2	103246725	BMP2	0.233535	0.0544601	0.0981127	0.203692	0.515646	0.0772709	-0.12988	0.0274528	0.506793	0.350841	0.625557	1.1893
2	103246969	ZFY	0.0283632	0.418883	0.163924	0.147777	0.148813	0.562739	0.371791	0.484726	0.489747	0.805555	0.720027	1.08968
2	103248317	ARHGAP42	0.366452	0.452915	0.223336	0.355669	0.814229	0.378608	-0.0340177	0.406168	0.247233	0.590587	0.658518	1.00871
2	103248347	MMP13	1.11528	2.20042	2.52812	1.37927	1.17041	2.14131	2.25691	1.24325	1.9937	2.18246	1.70263	3.31931

## Sheet: B
Supplemental Table S2(B). Log2foldchange values of all DEGs in Huh7.
DEGs			Log2foldchange
Cluster	EntrezID	Symbol	2h	4h	6h	8h	10h	12h	14h	16h	18h	20h	22h	24h
1	10	NAT2	-0.397229	-0.727902	-0.247909	-1.23343	-0.928632	-1.67302	-0.715753	-0.771024	-0.878461	-1.65252	-1.42204	-0.856989
1	43	ACHE	-0.70302	-0.663555	-0.541097	-1.02336	-0.785285	-0.558657	-0.37673	-0.260055	-0.361068	-0.413239	-0.302782	-0.271509
1	89	ACTN3	0.28519	0.15096	0.0225514	-0.636303	-0.952816	-0.510802	-0.533746	-0.560646	-0.290666	-1.30776	-0.342336	-0.562896
1	125	ADH1B	-1.18968	-1.50781	-0.93362	-0.803995	-1.05796	-0.861443	-2.71124	-0.676629	-1.05506	-1.39092	-0.871971	0.39106
1	126	ADH1C	-0.420561	-1.09235	-0.563872	-0.612894	-1.7927	-0.667597	-0.682195	0.213929	-0.596385	-0.245784	-1.27748	-0.433567
1	127	ADH4	-1.02427	-1.45926	-1.57905	-2.09691	-1.22536	-0.622433	-0.60346	-0.715811	-0.967451	-1.32913	-0.588537	-1.01592
1	173	AFM	-1.0667	-1.24311	-0.509266	-0.94862	-0.525252	-0.461911	-0.528694	-0.587072	-0.504896	-0.539694	-0.453825	-0.696556
1	229	ALDOB	-1.07406	-1.16149	-0.711401	-0.637705	-0.896177	-0.808223	-0.850813	-0.911734	-0.810556	-0.968069	-0.741813	-0.377292
1	246	ALOX15	0.228607	0.11002	0.0866661	-0.301404	0.0131571	-0.653718	-1.35792	-0.655655	-1.0568	-0.627575	-0.964694	-0.726454
1	248	ALPI	-0.359134	-0.549477	-0.0434327	-0.385976	-0.556146	-0.680257	-0.937848	-0.793695	-0.676524	-1.04516	-1.12478	-0.729738
1	301	ANXA1	-1.25136	-1.98818	-1.9396	-2.51221	-2.619	-2.38914	-2.01232	-2.26713	-2.57346	-2.36731	-2.65767	-2.69873
1	306	ANXA3	-0.417859	-0.809608	-0.897402	-1.27865	-1.28894	-0.753084	-0.586495	-0.697402	-0.799344	-0.764645	-1.09649	-1.01634
1	312	ANXA13	0.0142359	0.166683	-0.284062	-0.313436	-0.830897	-1.22523	-0.833329	-0.703959	-1.19834	-0.825777	-0.991283	-0.988153
1	330	BIRC3	-0.824779	-1.18458	-1.25399	-1.4901	-1.24375	-0.339352	-0.286445	-0.0236689	0.111401	0.30822	0.561835	0.254955
1	333	APLP1	-0.688634	-0.459149	-0.695238	-0.745244	-0.88146	-0.555016	-0.657232	-0.852227	-0.914594	-0.912059	-0.926215	-1.00296
1	347	APOD	-0.0825027	-0.3943	-0.345651	-0.588191	-0.575652	-0.448503	-0.766733	-0.748744	-0.74931	-1.18633	-1.14597	-1.19316
1	374	AREG	-1.52221	-2.06684	-1.47869	-1.83978	-1.66519	-1.30198	-0.859575	-0.898246	-1.08393	-1.08786	-1.18175	-1.34481
1	397	ARHGDIB	0.0215117	-0.833502	-0.749584	-1.12788	-0.953636	-0.43915	-0.410357	-0.81805	-1.04667	-0.591004	-1.2762	-1.28029
1	570	BAAT	-0.775691	-1.08793	-0.499497	-0.66878	-0.932166	-0.905005	-0.436851	-0.972753	-0.821572	-0.738465	-0.875889	-0.821605
1	633	BGN	0.0725717	-0.196443	-0.442878	-0.160399	-0.246087	-0.544307	-0.0109887	-0.0986448	-0.379728	-0.839725	-1.12398	-1.45095
1	638	BIK	-0.990419	-1.28956	-1.53324	-1.32793	-1.30526	-0.994614	-0.419333	-0.210468	0.0273101	-0.130166	-0.26952	-0.11975
1	652	BMP4	-0.497032	-0.446865	-0.492769	-0.607813	-0.740758	-0.758379	-0.716773	-0.828387	-0.826319	-0.805183	-1.07122	-0.955399
1	654	BMP6	-1.28548	-1.0366	-0.788948	-1.3951	-1.18992	-0.762256	-1.99882	-1.44112	-1.66252	-1.2675	-2.02306	-3.05874
1	666	BOK	-0.539932	-0.570599	-0.77248	-1.10088	-1.07394	-0.904114	-0.941315	-0.724847	-1.05263	-1.0483	-0.993522	-1.07324
1	685	BTC	-1.18544	-0.968036	-1.63642	-1.02544	-0.911035	-0.640059	-0.535001	-0.75535	-0.836003	-0.622555	-0.61233	-0.405167
1	747	DAGLA	-0.384613	-0.892712	-0.688183	-1.14809	-1.00613	-1.01369	-1.04879	-0.91564	-0.895137	-1.18336	-1.20977	-1.12332
1	752	FMNL1	-1.4686	-1.21276	-0.653912	-1.54748	-0.737408	-0.606215	-0.634318	-0.782346	-0.171033	-1.90947	-0.782722	-0.27741
1	770	CA11	-1.13294	-0.649524	-1.71647	-1.11676	-0.923371	-1.52153	-0.70749	-1.48054	-0.867227	-1.16368	-0.723598	-0.92569
1	771	CA12	-0.676568	-1.03241	-1.07015	-1.00468	-1.23628	-0.912765	-0.922968	-0.822897	-0.699697	-0.654676	-0.877404	-0.914416
1	780	DDR1	-0.739762	-0.669364	-0.596063	-0.90612	-1.15211	-0.765975	-0.758953	-0.95398	-1.16049	-1.02609	-1.2894	-1.00306
1	954	ENTPD2	-0.36827	-0.00978762	-0.190495	-0.0767621	-0.161206	-0.109471	-0.516943	-0.362249	-1.05875	-0.911556	-0.544678	-0.736657
1	960	CD44	-0.788665	-0.658727	-0.797873	-1.18443	-1.14374	-0.872607	-0.650934	-0.709369	-0.328107	-0.339008	-0.262064	-0.251475
1	1002	CDH4	0.0367845	-0.0464061	-0.159785	-0.456997	-1.00102	-0.0944279	-0.288923	-0.0147762	-0.46694	-0.378753	-0.339968	-0.457202
1	1004	CDH6	-0.548243	-1.229	-1.26161	-0.858692	-1.14547	-1.19093	-1.09416	-1.21798	-1.22445	-1.58483	-1.19545	-1.01709
1	1056	CEL	-0.271192	-0.0382271	0.204298	-0.187981	-0.37439	0.0216605	-0.130389	0.224927	0.047758	-1.20487	-0.460467	-0.196508
1	1081	CGA	-0.646621	-0.994199	-1.1439	-1.08454	-1.103	-1.4653	-1.36535	-1.8498	-1.75298	-1.73204	-1.78637	-1.90236
1	1159	CKMT1B	-0.306073	-0.580912	-0.393028	-1.9604	-0.936333	-4.46135	-0.37174	-0.882949	-3.18073	-1.0578	-1.59461	-1.76271
1	1238	ACKR2	-0.430558	-0.325511	-0.308436	-0.620234	-0.806532	-0.882684	-0.839227	-0.523259	-0.465619	-0.4359	-1.13253	-0.596042
1	1277	COL1A1	-1.32671	-0.796219	-1.96	-1.78	-1.86032	-0.186558	-0.513799	-1.77675	-0.847049	-0.985859	-1.98609	-1.83363
1	1282	COL4A1	-0.866116	-0.789237	-0.8803	-1.6872	-1.43818	-0.294935	-0.0664379	-0.509931	0.0381923	-0.256726	-0.352508	-0.270903
1	1294	COL7A1	-0.819632	-0.617738	-0.636733	-1.13402	-0.716574	-0.636769	-0.344893	-0.366103	-0.426762	-1.38944	-0.795102	-0.594293
1	1307	COL16A1	-0.3359	-0.68722	-1.0827	-0.885059	-1.01845	-0.676512	-0.64622	-0.4489	-1.07219	-1.44925	-1.47161	-1.23908
1	1310	COL19A1	-0.958303	-0.344553	-0.0193303	-1.25347	-0.470825	-0.451152	-0.496134	-1.61157	-0.975762	-0.945324	-1.43205	-0.779534
1	1365	CLDN3	0.192065	-0.584195	-0.613657	-0.290055	0.102175	-0.858879	-0.580598	0.0528757	-1.13358	-0.281222	-0.561709	-0.202563
1	1373	CPS1	-0.544395	-0.926553	-0.953654	-0.91131	-1.01387	-1.06333	-1.46463	-1.49678	-1.47676	-1.53197	-1.35066	-1.17517
1	1397	CRIP2	-0.724983	-0.753838	-0.793608	-1.19252	-1.31298	-0.781538	-1.05425	-0.909348	-1.45362	-1.43782	-1.26282	-1.40786
1	1410	CRYAB	-1.04982	-1.41673	-1.18968	-1.35778	-1.64445	-0.61819	-0.850179	-1.1929	-0.971852	-1.43641	-1.34452	-2.03464
1	1490	CCN2	0.0612418	-0.448432	-0.454447	-0.824337	-0.703933	-0.514604	-0.312917	-0.54435	-0.637926	-0.716716	-1.07796	-0.787541
1	1510	CTSE	-0.792605	-1.01085	-0.846288	-1.2726	-1.45201	-0.61619	-0.544117	-1.00446	-1.02586	-1.29618	-1.18959	-1.16624
1	1543	CYP1A1	-1.71952	-1.66426	-1.94221	-2.59284	-2.97764	-2.63315	-2.35505	-2.08148	-1.81896	-1.77584	-2.58677	-2.59157
1	1557	CYP2C19	-0.115099	-0.406041	-0.250397	-0.277141	-0.314651	-1.10346	-0.792017	-0.436137	-0.466944	-0.796084	-0.31421	-0.192778
1	1586	CYP17A1	-1.25385	-0.783307	-0.174191	-0.478872	-2.32433	-1.06712	-1.18448	-1.16753	-0.909438	-2.55821	-1.37555	-0.743894
1	1592	CYP26A1	-1.33653	-0.494221	0.272078	-1.85849	-0.997835	-0.577793	-0.646588	-1.05834	-1.36276	-1.22837	-1.31142	-0.996514
1	1636	ACE	1.54263	1.51109	0.32618	0.488805	-0.592446	-0.997754	-0.696054	0.119913	0.218205	-0.131403	-0.669488	-3.62391
1	1647	GADD45A	-0.781392	-0.850976	-1.04165	-0.964359	-1.06702	-0.923929	-0.818261	-0.764763	-0.866923	-0.691691	-0.87531	-0.811473
1	1733	DIO1	-1.07233	-0.971363	-0.396173	-0.86493	-0.343384	-1.12994	-1.94415	-0.611022	-0.505408	-1.25486	-1.18454	-0.690219
1	1811	SLC26A3	-0.603788	-1.19321	-1.2849	-1.37626	-1.58737	-1.28493	-1.095	-0.924425	-0.792901	-0.870734	-1.10621	-1.12728
1	1821	DRP2	-1.18297	-0.785646	-0.150126	0.27649	-0.0377997	-0.223136	-0.371135	-0.4563	-0.35902	-0.257035	-0.615103	-0.219734
1	1846	DUSP4	0.389847	-0.560903	-0.774267	-0.719524	-0.687065	-0.687029	-0.540855	-0.618252	-0.823157	-1.02939	-1.11213	-0.917536
1	1917	EEF1A2	-0.939375	-1.13614	-1.03193	-1.28408	-1.59275	-0.822955	-0.949599	-0.830567	-0.907923	-0.861795	-1.1121	-1.03444
1	2014	EMP3	-0.341238	-0.797854	-0.582644	-0.95677	-0.78914	-0.726184	-0.756305	-0.850073	-1.02888	-0.622711	-0.624107	-1.13699
1	2016	EMX1	-0.119905	-0.332464	-0.602	-0.158074	-0.044888	-0.902427	-1.43649	-0.393591	-0.819443	-1.25774	-0.776916	-0.800721
1	2026	ENO2	-0.853049	-1.00133	-0.945214	-1.1603	-0.746241	-0.514011	-0.442177	-0.893821	-0.384311	-0.693911	-0.464959	-0.41275
1	2150	F2RL1	-0.465336	-1.26811	-0.988644	-1.20535	-1.30495	-1.31596	-1.2805	-1.17005	-1.15622	-0.98768	-1.31199	-1.25825
1	2151	F2RL2	-0.713296	-1.28996	-1.08692	-1.28025	-1.24463	-1.17544	-1.2873	-1.2584	-0.940327	-0.825841	-0.943824	-0.959577
1	2165	F13B	-0.590943	-0.536647	-0.470588	-0.509963	-0.526875	-0.843069	-0.741547	-0.779441	-0.713524	-1.07777	-0.888163	-0.652159
1	2166	FAAH	-0.682375	-0.752755	-0.620785	-1.26243	-1.04846	-0.63857	-0.479561	-0.459243	-0.557793	-1.16838	-0.974369	-0.586423
1	2207	FCER1G	0.162816	0.0291932	-0.156183	-0.480323	-0.447984	-0.387617	-0.720589	-0.631042	-1.20002	-0.533584	-1.0521	-0.629947
1	2247	FGF2	-0.724853	-1.26692	-0.656917	-0.340454	-0.673573	-0.873804	-0.0495907	-0.447732	-0.591974	-0.706083	-0.134407	0.0354377
1	2318	FLNC	-0.947983	-1.49258	-1.37005	-1.68465	-1.85679	-1.2597	-1.35472	-1.68194	-1.75004	-1.8302	-2.1484	-2.02976
1	2326	FMO1	-0.497561	-0.646889	-0.0903641	-0.110942	-0.363549	-0.267329	-0.329279	-0.996831	-0.817209	-1.04267	-0.773595	-0.850907
1	2348	FOLR1	-0.337839	-0.0575729	0.098837	-1.47686	-0.913602	-0.646449	-0.371082	-1.47672	-1.7324	-0.885534	-1.05096	-0.204162
1	2520	GAST	-0.0112216	-0.592489	-0.880979	-0.456146	-1.01931	-0.59454	-0.889094	-0.586809	-1.07802	-1.21993	-1.65039	-1.16155
1	2550	GABBR1	-0.342949	-0.861204	-0.373172	-0.861869	-0.48048	-0.269453	-0.717191	-0.175668	-0.799831	-1.44408	-0.61733	-0.299444
1	2571	GAD1	-0.449209	-0.698897	-0.601912	-1.30294	-1.03877	-0.550064	-0.538477	-0.371513	-0.294475	-0.316005	-0.458649	-0.960476
1	2633	GBP1	-1.34649	-1.64861	-1.0683	-1.42519	-1.37186	-0.0654273	0.0292236	-0.296633	-0.246408	-0.431809	-0.655436	-0.657504
1	2696	GIPR	-0.395137	1.1997	1.47738	-0.448087	-0.281992	0.172019	0.0551025	-0.391368	-0.612037	-0.954052	-0.752503	-0.00814716
1	2735	GLI1	-0.64466	0.656017	0.596589	-0.329674	-0.419002	-0.393587	-0.551373	-0.601575	-1.24721	-1.2102	-1.00187	-0.755172
1	2827	GPR3	-0.383121	-1.1455	-0.736986	-1.02235	-1.35014	-1.02718	-0.87994	-1.0413	-1.09019	-1.27201	-1.34206	-1.42638
1	2837	UTS2R	-0.828486	-0.448357	-0.904098	-0.876663	-0.733485	-0.796599	-1.10502	-0.821334	-1.07696	-0.963967	-0.942881	-0.914385
1	2938	GSTA1	-0.765471	-0.813147	-1.09909	-1.10724	-1.09735	-1.36436	-1.78426	-1.88032	-1.98642	-1.89045	-1.95196	-2.09324
1	2939	GSTA2	-0.353723	-0.505962	-0.747664	-0.443918	-0.75681	-0.956909	-1.19679	-1.58284	-1.70345	-2.32318	-1.73401	-1.78372
1	2983	GUCY1B1	-0.536707	-1.50888	-1.98685	-0.449717	-0.656422	-0.142286	-0.125276	0.0989761	-0.0474485	-0.336281	0.173276	0.0113406
1	3026	HABP2	-1.49288	-1.43164	-1.31785	-1.06013	-1.08693	-0.40033	-0.405039	-0.56059	-0.515385	-0.71673	-0.504089	-0.474832
1	3084	NRG1	-0.833602	-1.2367	-1.59336	-1.27109	-1.76413	-1.55107	-1.3786	-1.66141	-1.6809	-1.59771	-1.53298	-1.71524
1	3090	HIC1	-1.82569	-0.500754	-1.42608	-0.829365	-0.0587379	-0.730791	-1.39996	-0.188169	-0.316693	-0.352821	-0.737191	-0.985693
1	3134	HLA-F	-1.10428	-1.76329	-5.90046	-1.16548	0.614427	-2.83123	0.343353	-2.0098	-0.185186	0.023788	0.0487063	0.218229
1	3158	HMGCS2	0.0122287	-0.227281	-0.404472	-0.104589	-0.23763	-0.984688	-0.847079	-1.13117	-1.3609	-1.28717	-1.06199	-1.10335
1	3202	HOXA5	-0.770828	0.201684	-0.733967	-0.768378	-0.464826	-0.753876	-0.940011	-0.739642	-0.798125	-0.980255	-0.728822	-1.05391
1	3221	HOXC4	-0.844889	-0.686648	-0.596183	-0.526344	-0.706261	-0.608353	-0.817737	-0.694826	-0.717702	-1.15459	-0.618036	-1.01102
1	3233	HOXD4	-0.627633	-0.188476	-0.769144	-0.489646	-0.497405	-0.335138	-0.616877	-0.528653	-0.537508	-1.35017	-0.504086	-0.815344
1	3273	HRG	-0.300521	-0.571096	-0.590641	-0.460595	-0.344991	-0.271627	-0.58651	-1.11946	-0.807959	-0.6639	-0.80088	-0.789947
1	3303	HSPA1A	-2.10465	-1.82963	-1.46733	-0.941201	-1.08485	-1.29367	-1.8013	-1.46097	-1.28693	-1.08236	-1.15021	-1.31863
1	3304	HSPA1B	-2.47525	-1.79443	-1.2635	-1.00552	-1.17063	-1.31832	-2.00767	-1.34763	-1.17409	-0.895956	-0.868661	-1.27761
1	3305	HSPA1L	-1.71386	-0.847361	-0.428498	-0.0490628	-0.175777	-0.385961	-1.56234	-0.578511	-0.466608	-0.344315	-0.32657	-0.451305
1	3310	HSPA6	-2.72292	-3.03595	-2.40912	-2.67511	-3.14077	-2.28364	-3.79455	-2.58773	-2.19035	-2.58085	-2.43535	-3.55481
1	3337	DNAJB1	-1.27501	-0.641215	-0.525674	-0.408707	-0.581628	-0.781453	-1.23203	-0.691737	-0.576084	-0.543418	-0.611657	-0.766299
1	3399	ID3	-0.52586	-1.07354	-1.09489	-1.03855	-1.04742	-1.12673	-0.948569	-0.793858	-0.765714	-0.704714	-0.964201	-0.904026
1	3400	ID4	-0.805444	-0.541038	-1.51072	-1.30882	-0.967812	-1.29855	-1.22002	-0.961728	-1.39812	-1.06466	-1.29398	-0.936413
1	3491	CCN1	-0.594285	-1.64773	-1.41773	-1.87915	-1.82653	-1.46142	-1.16133	-1.65548	-1.77312	-1.75763	-2.21908	-2.01585
1	3576	CXCL8	-1.38775	-2.31928	-2.09403	-2.60839	-2.50768	-1.31257	-0.91542	-1.03428	-0.921257	-0.826924	-0.775179	-1.03117
1	3601	IL15RA	-1.11261	0.0198151	-0.000648567	-0.553257	-0.716337	0.187285	0.36209	0.441381	0.149336	0.236214	0.440023	0.130236
1	3604	TNFRSF9	-1.69398	-2.28705	-2.95191	-2.62731	-3.07187	-1.7703	-2.26011	-3.15289	-2.15637	-2.7863	-2.49889	-2.23229
1	3624	INHBA	-1.48028	-2.20356	-2.28514	-2.31242	-1.06611	-0.669913	-2.16729	-0.964341	-0.986201	-0.936336	-1.70218	-1.23067
1	3627	CXCL10	-1.44012	-1.14579	-1.35751	-1.24486	-1.16066	-0.472259	-0.0476614	0.105992	0.394842	0.769395	1.08261	1.07255
1	3764	KCNJ8	-0.970091	-1.7992	-1.4421	-1.05366	-1.03927	-0.746471	-0.709783	-0.996375	-1.1755	-1.06346	-0.840407	-0.890227
1	3898	LAD1	-0.0596064	-0.20287	-0.322109	-0.847438	-1.00844	-0.824467	-0.775486	-0.529799	-0.710714	-0.54845	-0.736164	-0.658881
1	3909	LAMA3	-0.63817	-0.953035	-0.862279	-1.16114	-1.13381	-0.648951	-0.731377	-1.12698	-1.03188	-1.36869	-1.29476	-1.31887
1	3918	LAMC2	-0.345593	-1.01326	-0.232896	-0.651974	-0.884519	-0.258814	-0.114778	-0.435003	-0.623865	-0.563571	-0.516661	-0.789178
1	3938	LCT	-0.356432	-0.703474	-0.631245	-0.833893	-1.01833	-0.325418	-0.461741	-0.92538	-0.984909	-1.07418	-1.43605	-1.03272
1	3950	LECT2	-1.17237	-1.51886	-0.804065	-1.35117	-1.54167	-0.373251	-0.570077	-1.13853	-0.653935	-1.15871	-0.672252	-0.415314
1	3956	LGALS1	-1.18904	-0.829146	-0.716931	-1.11091	-0.821001	-0.486847	-0.334793	-0.632871	-0.477978	-0.0657834	-0.275669	-0.273427
1	3958	LGALS3	-0.446058	-0.451562	-0.494398	-0.742913	-0.83107	-1.03149	-0.940854	-1.04722	-1.17542	-1.07769	-1.19404	-1.20299
1	4045	LSAMP	-0.517183	-1.28532	-0.63123	-0.897201	-0.999152	-1.61348	-1.20594	-1.01596	-0.449717	-0.747967	-1.2359	-2.60196
1	4050	LTB	-0.806383	-1.48412	-1.58546	-1.72456	-1.71534	-0.880356	-1.16473	-1.12663	-1.36307	-0.464512	-0.56768	-0.585235
1	4066	LYL1	-0.274141	1.07222	0.700513	-0.490058	-0.395733	-0.693986	-0.539317	-0.883879	-1.20554	-1.19024	-0.817498	-0.586792
1	4130	MAP1A	-0.878161	-1.57335	-1.28039	-1.00322	-1.18779	-0.813246	-1.04029	-1.02364	-0.856274	-0.679216	-0.825625	-0.858137
1	4131	MAP1B	-1.02274	-1.2712	-0.968229	-1.06783	-1.11618	-0.831973	-0.959731	-1.03482	-0.832103	-0.938093	-1.02185	-0.764093
1	4133	MAP2	-0.834667	-0.981133	-0.949975	-1.32763	-0.618568	-0.801734	-1.10171	-1.34291	-1.47166	-1.29078	-1.45914	-1.32785
1	4162	MCAM	-0.910762	-1.07678	-1.082	-1.37655	-1.27659	-0.791472	-0.932639	-0.987699	-0.787655	-0.964208	-0.824533	-1.16335
1	4438	MSH4	-0.348888	-0.874092	-0.77531	-0.402168	-0.162637	-0.0452695	-0.303242	-0.413217	-0.294793	-0.459764	-1.28355	-0.251452
1	4481	MSR1	-0.0398855	-0.264941	-0.45588	0.358066	-0.0862608	-0.4139	-0.992589	-3.17609	-0.754615	-1.56281	0.157433	-0.592821
1	4487	MSX1	-0.804749	-0.777685	-1.23258	-1.27522	-0.846897	-0.987601	-1.0562	-0.773889	-0.922098	-1.07735	-0.931807	-0.973901
1	4489	MT1A	-1.2591	-1.2396	-0.962873	-1.06254	-0.975579	-0.939618	-1.22079	-1.50768	-1.95109	-1.15348	-1.15201	-2.16608
1	4490	MT1B	-0.719443	-2.05928	-2.8853	-1.92503	-1.68934	-0.976731	-1.27302	-2.68879	-3.59607	-1.4319	-0.962144	-3.5694
1	4493	MT1E	-2.92933	-3.30967	-3.13695	-3.4873	-3.44092	-2.38523	-2.67089	-2.58289	-2.68345	-2.64283	-2.74164	-3.61569
1	4494	MT1F	-1.53786	-1.87802	-2.35276	-2.44511	-2.08848	-1.2049	-1.41264	-1.63607	-1.9926	-1.7197	-2.00219	-2.83309
1	4495	MT1G	-2.04487	-2.96072	-2.82756	-3.08926	-3.43926	-2.00713	-2.19345	-2.49537	-3.13048	-3.80431	-3.52862	-4.60615
1	4499	MT1M	-2.12807	-2.20685	-3.0133	-3.04949	-2.67862	-1.50504	-1.95595	-2.46349	-3.07377	-2.70736	-2.97613	-4.16859
1	4501	MT1X	-2.47288	-2.73624	-2.28495	-2.60447	-2.78082	-2.12507	-1.96286	-2.07574	-1.76074	-1.92184	-2.08	-2.8461
1	4502	MT2A	-1.4472	-1.78155	-1.55039	-1.81745	-1.73975	-0.965252	-1.19338	-1.23112	-1.54671	-1.5311	-1.70271	-2.42335
1	4599	MX1	-0.790227	-0.705287	-0.678396	-1.06083	-1.24003	-0.515579	-0.185834	-0.492404	-0.43047	-0.678719	-0.673052	-0.51453
1	4604	MYBPC1	-0.64475	-1.51884	-0.67216	-0.579753	-0.802516	-0.62679	-1.25874	-1.25104	-0.981178	-2.18368	-1.50254	-0.965167
1	4688	NCF2	-1.53592	-2.04844	-1.39162	-2.38315	-2.65634	-2.43865	-1.61208	-2.1851	-2.91568	-3.08403	-2.51899	-2.54538
1	4843	NOS2	-1.41639	-1.70694	-1.96344	-1.54891	-0.991087	-0.596276	-0.589383	-0.146778	0.0253897	-0.718141	0.60861	0.24767
1	4861	NPAS1	-0.253993	-0.068661	-0.51502	-0.688414	-1.07796	-0.594407	-0.897118	-0.983761	-1.20436	-0.768798	-1.20819	-0.864639
1	4879	NPPB	-1.81359	-2.25393	-2.31338	-3.17545	-3.43305	-2.65491	-2.34305	-2.8586	-3.71316	-3.21902	-3.36547	-3.57582
1	4892	NRAP	-1.6779	-1.80656	-1.17586	-1.25584	-1.12952	-0.689993	-0.595872	-0.848995	-1.01601	-0.881699	-0.553261	-0.698485
1	4897	NRCAM	-0.419934	-0.970433	-0.638228	-0.841339	-0.793213	-0.77893	-0.871422	-1.03818	-0.942483	-1.07522	-1.17837	-1.0981
1	4900	NRGN	-0.676584	-0.92205	-0.875259	-1.18973	-0.830207	-0.858409	-0.740552	-0.945561	-1.06378	-0.909927	-0.962517	-0.984721
1	4901	NRL	-0.399012	-0.618243	-0.648566	-0.598102	-0.788553	-0.258952	-0.4893	-0.7583	-1.00716	-0.688699	-0.728024	-0.641745
1	4940	OAS3	-0.763515	-0.976528	-0.886185	-0.970753	-1.01305	-0.495626	-0.368564	-0.588706	-0.539238	-0.517918	-0.760489	-0.623771
1	4973	OLR1	-1.98894	-3.26189	-2.5101	-2.95558	-2.63458	-1.91905	-1.54837	-1.77209	-1.74188	-1.40562	-1.37011	-1.46644
1	5031	P2RY6	-0.942347	-0.650518	-0.416862	-1.04574	-0.999068	-0.682356	-0.607665	-0.643214	-0.608183	-0.60034	-0.595248	-0.659384
1	5099	PCDH7	-0.635818	-1.70817	-1.2336	-1.10204	-1.04139	-0.778062	-0.555863	-0.781911	-0.738055	-0.699797	-0.667695	-1.03319
1	5101	PCDH9	-0.214621	-0.962251	-0.913568	-1.06874	-0.906102	-0.900879	-0.622668	-0.895649	-0.717699	-0.681999	-1.0496	-1.01314
1	5105	PCK1	0.398063	-1.35727	-0.987271	-0.568195	-0.0347427	-0.125244	0.0705089	0.0817213	-0.0559278	0.124137	0.090778	0.323608
1	5129	CDK18	-0.532313	-0.885558	-0.665889	-0.982382	-1.25434	-1.08571	-0.943088	-0.842895	-0.893606	-1.30357	-0.918371	-1.03699
1	5145	PDE6A	-0.266381	-1.81454	-0.162674	-0.295008	-0.701047	0.381482	0.264032	-0.169665	-0.291666	0.0473894	-0.0137751	-0.0529179
1	5164	PDK2	-0.47361	-0.691393	-0.765499	-0.604116	-0.631497	-0.417312	-0.554992	-0.745009	-0.570519	-0.771983	-0.738787	-1.1396
1	5175	PECAM1	-0.261689	-0.448124	-0.309065	-0.414051	-0.609802	-0.874694	-1.00438	-0.908196	-0.858795	-0.764661	-0.866697	-0.812951
1	5214	PFKP	-0.33749	-1.31797	-0.157625	-1.14312	-0.580034	-0.56608	-1.03084	-0.211105	-0.767471	-1.45113	-1.70939	-1.09305
1	5271	SERPINB8	-0.501373	-0.421516	-0.199982	-1.07037	-0.769865	-0.89134	-0.179158	0.0163696	-0.595026	-0.431882	-0.489636	-0.210661
1	5293	PIK3CD	-1.19128	-1.25096	-0.896297	-1.119	-1.33222	-0.710116	-0.67671	-0.823634	-0.877336	-0.869897	-0.725541	-0.893743
1	5414	SEPTIN4	-0.144378	-0.270688	-0.265597	-0.622933	-1.11369	-0.274087	-0.485346	-0.35758	-0.600193	-0.66939	-0.420583	-0.583574
1	5522	PPP2R2C	-0.631013	-1.07277	-1.17851	-0.854811	-0.716086	-0.382189	-0.809089	-0.599112	-0.857419	-0.708251	-0.768735	-0.836799
1	5600	MAPK11	-0.763684	-0.377566	-0.872062	-0.705646	-0.799827	-0.682679	-0.672394	-0.857712	-0.923037	-0.914194	-1.41307	-0.778378
1	5621	PRNP	-1.8653	-1.80947	-2.02707	-1.89522	-2.23357	-1.66018	-1.59082	-1.61583	-1.56808	-1.20328	-1.4482	-1.39719
1	5625	PRODH	2.27979	1.74916	0.299613	-0.778111	-1.50752	-1.4801	-1.5933	-0.00360107	-1.32722	-0.215327	-0.0763142	0.0108255
1	5696	PSMB8	-1.58976	-0.945244	-1.46774	-1.00376	-0.549717	0.164871	0.547038	0.154704	0.15131	0.504061	0.37173	0.46476
1	5697	PYY	0.17618	0.0156409	-0.105391	0.310009	0.21862	-0.514296	-0.716388	-1.31512	-1.63056	-1.27803	-1.17779	-1.61603
1	5698	PSMB9	-2.65284	-1.6171	-1.12737	-1.42923	-0.942552	-0.898068	-0.281119	-0.462506	-0.254313	-0.0161727	-0.297261	-0.345426
1	5858	PZP	-0.627066	-0.581095	-0.700252	-1.09961	-0.787491	-0.741454	-0.563498	-0.801783	-0.462592	-0.867362	-1.11978	-0.358072
1	5913	RAPSN	-1.42444	-0.439716	-0.924879	-0.871578	-0.688469	-1.02894	-0.698757	-0.179673	0.251658	-1.08561	-1.40349	-0.62419
1	5939	RBMS2	-0.207059	-0.66909	-0.283347	-0.465988	-0.873235	-0.659124	-0.691479	-0.872493	-0.653949	-1.04534	-1.25404	-0.993666
1	5948	RBP2	-0.526115	-0.331083	-0.525119	-0.357231	-0.434653	-0.692423	-0.739302	-0.806782	-1.00599	-1.04559	-0.850142	-1.08799
1	5971	RELB	-0.995478	-0.306995	-0.719088	-1.08908	-1.0522	-0.712841	-0.48446	-0.385203	-0.758067	-0.515833	-0.490036	-0.684825
1	6001	RGS10	-0.0782768	-0.475218	-0.715332	-0.389515	-0.614601	-0.864642	-0.780159	-0.674865	-0.69252	-0.393897	-1.06584	-1.05638
1	6092	ROBO2	-1.06716	-1.06776	-0.863145	-1.30095	-0.740854	-0.721277	-0.315958	-0.722273	-0.560573	-1.07487	-0.536208	-1.10063
1	6196	RPS6KA2	-1.15166	-0.777869	-2.48813	-1.20502	-1.03875	-1.58392	-2.38582	-0.638137	-0.984691	-1.98138	-1.56457	-1.30607
1	6271	S100A1	0.195115	-0.240162	0.433738	0.252544	-0.141539	-0.114457	0.103179	-0.318087	0.0178157	-1.09705	-0.49213	-0.0497314
1	6337	SCNN1A	-0.298854	0.0412717	-0.0984251	-0.624753	-0.578334	-1.06471	-0.74408	-1.10302	-1.05921	-0.865555	-1.01631	-0.765872
1	6351	CCL4	-2.22578	-3.0066	-1.96513	-3.8466	-2.96567	-0.0540348	0.64144	-0.032987	1.13902	1.06829	0.953635	0.765179
1	6462	SHBG	-0.539983	-0.512823	-0.554817	-0.884116	-0.473096	-0.947808	-0.861699	-0.679711	-1.00085	-0.737529	-1.37381	-0.889339
1	6476	SI	-0.530486	-1.0657	-0.933693	-1.07558	-1.07927	-1.0115	-0.968542	-1.23648	-1.42315	-1.68993	-1.3774	-1.20842
1	6514	SLC2A2	-1.20612	-1.36091	-1.57453	-1.35735	-1.16217	-0.75089	-1.6568	-1.71516	-0.989116	-0.917518	-0.790345	-1.53738
1	6578	SLCO2A1	-0.226735	-0.226095	0.0354164	-0.594108	-0.510059	-1.27655	-1.23512	-1.08883	-1.27829	-1.34159	-1.21471	-1.13852
1	6623	SNCG	-0.29638	-1.73546	-0.723937	-2.8507	-2.63536	-1.73725	-1.57063	-1.39923	-2.78575	-1.5866	-2.24632	-2.09449
1	6674	SPAG1	-0.414542	-0.432771	-0.649994	-1.02155	-0.975312	-0.886355	-0.40137	-0.57471	-0.452464	-0.280307	-0.517755	-0.316788
1	6692	SPINT1	-0.481054	-0.786739	-0.76177	-0.974146	-0.959391	-0.668292	-0.639884	-0.840478	-0.965614	-1.0626	-0.847452	-0.958264
1	6696	SPP1	-0.645963	-1.1694	-0.958475	-1.07102	-1.87691	-0.423013	-0.476063	-0.522979	-0.601914	-0.720131	-1.02457	-1.24646
1	6718	AKR1D1	-1.49754	-1.61999	-1.27713	-1.26086	-1.27126	-0.833367	-0.528229	-0.627527	-0.611114	-0.440996	-0.358685	-0.381124
1	6783	SULT1E1	0.0247229	-0.368129	-0.373687	-0.0812917	-1.125	-0.824163	-1.21636	-1.00326	-0.899169	-0.875665	-0.92606	-0.825892
1	6799	SULT1A2	-0.206315	-0.530099	-0.581326	-0.26979	-0.608806	-0.328515	-1.08561	-0.735444	-0.112696	-0.509787	-0.614198	-1.15201
1	6822	SULT2A1	-0.290333	-0.576507	-0.835736	-0.769441	-0.734326	-1.05272	-1.03046	-1.08183	-0.974843	-0.880763	-0.79712	-0.873621
1	6876	TAGLN	-0.363278	-1.19532	-1.16414	-1.6054	-1.71418	-1.34056	-0.914045	-1.4154	-1.55463	-1.51923	-1.29764	-1.71142
1	6909	TBX2	-0.768488	-0.530907	-0.844653	-0.925785	-0.93592	-1.03578	-1.18949	-0.894452	-0.907931	-0.999295	-1.07388	-0.967964
1	6947	TCN1	-0.845749	-0.912967	-1.03231	-1.29255	-1.23902	-0.56765	-1.38569	-1.17738	-1.47862	-1.76793	-1.30258	-0.802519
1	7016	TESK1	-0.863219	-0.911499	-0.804319	-0.916155	-0.958724	-0.77248	-0.997437	-0.965745	-1.08616	-1.13344	-1.12574	-1.1572
1	7041	TGFB1I1	-1.09427	-0.96293	-2.3308	-0.791535	-1.77175	-2.42771	-1.85947	-0.799775	-1.7812	-1.51773	-1.20968	-0.753165
1	7057	THBS1	-1.10351	-1.52748	-1.22552	-1.50517	-1.41945	-0.606956	-0.481056	-0.640818	-0.548066	-0.774807	-0.764494	-0.73368
1	7079	TIMP4	0.116952	-0.182199	-0.0121172	-0.545244	-0.768035	-0.221001	-0.251988	-0.345637	-0.650754	-0.524577	-0.798377	-1.21846
1	7262	PHLDA2	-0.258924	-0.163674	-0.502543	-0.931779	-0.918017	-1.08954	-0.894304	-0.507243	-0.6408	-0.353202	-0.877631	-0.715858
1	7365	UGT2B10	-0.376213	-1.09452	-1.17293	-0.50804	-1.20316	-1.62473	-1.02841	-1.14476	-1.10461	-0.801498	-0.992915	-2.02646
1	7366	UGT2B15	-1.06841	-1.69674	-1.0618	-1.42274	-0.883587	-0.807308	-0.631153	-1.57882	-0.871368	-1.0575	-0.978046	-1.28958
1	7367	UGT2B17	-0.946304	-1.33532	-1.80113	-2.07499	-2.14721	-0.813132	-1.37674	-1.69108	-1.11864	-1.055	-0.769861	-1.73107
1	7421	VDR	0.0152736	-0.623255	-0.649378	-0.887706	-0.705035	-0.840877	-0.855417	-0.863671	-0.793376	-0.956097	-1.53544	-1.27507
1	7450	VWF	-1.90766	-1.51697	-1.30115	-1.07236	-0.943703	-2.13982	-1.25077	-0.695291	-1.33669	-2.98226	-2.25314	-1.09079
1	7869	SEMA3B	-0.145558	-0.128663	-0.294066	-0.820425	-0.857411	-0.997288	-0.703975	-0.619815	-0.802636	-1.26204	-1.0328	-0.854762
1	8029	CUBN	-0.291276	-1.00532	-0.453526	-0.441369	-0.5084	-0.455986	-0.531172	-0.952929	-0.908637	-1.01262	-1.22151	-0.987611
1	8061	FOSL1	-0.793796	-1.32097	-1.1866	-1.6721	-1.71936	-1.73252	-1.42435	-1.15906	-1.28604	-1.26635	-2.32009	-1.69035
1	8331	H2AC14	-0.686102	-1.19776	-1.05114	-0.982087	-1.32125	-0.777235	-0.750652	-0.984583	-1.49202	-1.13633	-1.30668	-1.28303
1	8332	H2AC16	-1.03039	-0.860474	-0.809369	-0.463334	-0.763366	-0.837928	-0.856273	-0.652459	-1.11973	-0.890095	-1.09532	-0.732755
1	8335	H2AC4	-0.773943	-0.544521	-0.50841	-0.477535	-0.459127	-0.295773	-0.0267806	-1.00736	-1.81017	-0.556501	-0.607803	-0.413075
1	8425	LTBP4	-0.0243024	-0.0707792	-0.0710784	-0.308858	0.339558	-0.514941	-0.870949	-0.308122	-0.324172	-0.682096	-0.817778	-1.48475
1	8515	ITGA10	-0.508792	-0.310139	-0.876353	-0.326167	-0.709567	-0.382445	-1.18165	-0.552237	-0.260602	-1.57144	-0.724696	-0.0486407
1	8577	TMEFF1	-0.626976	-1.01576	-0.99266	-0.898237	-0.925295	-1.16124	-1.20737	-0.255059	-0.696885	-0.667588	-0.504039	-0.786063
1	8605	PLA2G4C	-1.08014	-1.50403	-1.23223	-1.64181	-1.69119	-0.814506	-0.764599	-0.819657	-0.689187	-0.667684	-0.730877	-0.704967
1	8630	HSD17B6	-0.572898	-0.571914	-0.504864	-1.12277	-0.682044	-0.408124	-0.474219	-0.661662	-0.537729	-0.118667	-0.65417	-0.352565
1	8647	ABCB11	-0.795838	-0.874134	-0.726294	-1.49004	-0.954382	-0.495623	-0.344903	-0.340344	-0.361674	-0.418325	-0.0947994	-0.186318
1	8685	MARCO	-1.52412	-1.35748	-1.29205	-1.76313	-2.58598	-1.14315	-1.68135	-1.3568	-1.94276	-2.06328	-2.11806	-2.32444
1	8707	B3GALT2	0.527115	-1.289	-1.33864	-1.28344	-0.786637	-1.02287	-0.808492	-0.889562	-0.840092	-1.14138	-0.680172	-0.202541
1	8828	NRP2	-0.11132	0.495906	1.26776	-0.0962119	0.009275	-0.0850835	-0.2023	-0.630568	-0.565426	-0.591808	-0.206449	-0.514614
1	8856	NR1I2	0.292409	-0.467739	0.174244	-0.0784429	-0.562655	-0.64008	-0.858091	-0.758664	-1.3328	-1.47145	-0.557793	-0.856702
1	8863	PER3	-0.647233	-0.656071	-0.690447	-1.15707	-1.00544	-0.73865	-1.21401	-1.45567	-1.12916	-0.949003	-1.63106	-0.564992
1	8913	CACNA1G	-0.827344	-1.47033	-1.47616	-1.33256	-1.43769	-1.07296	-1.73291	-1.52071	-1.52764	-1.46686	-1.80169	-1.97586
1	8938	BAIAP3	-0.778267	-0.75636	-1.07034	-0.461346	-0.739199	-0.465703	-0.246298	-0.294029	-0.524181	-1.08643	-0.918082	-0.784897
1	8942	KYNU	-0.957224	-0.696295	-0.84292	-1.06262	-1.20937	-0.955472	-0.487274	-0.82864	-0.526085	-0.534653	-0.163531	-0.323295
1	9047	SH2D2A	-0.448089	-1.06793	-0.831011	-1.01721	-1.67199	-0.763918	-1.31858	-0.520504	-0.787255	-0.999362	-1.21708	-1.61254
1	9048	ARTN	-1.03674	-0.631906	-1.0687	-2.42607	-3.4062	-0.025409	-1.6162	-0.325373	-0.692286	-1.74542	-1.32152	-0.092327
1	9050	PSTPIP2	-1.03491	-1.09536	-0.913671	-1.40056	-1.65498	-1.07553	-0.851062	-1.27359	-1.06772	-1.26436	-1.08552	-1.75617
1	9056	SLC7A7	0.15038	-0.0132186	-0.144365	-0.566379	-0.670784	-0.600382	-0.602805	-0.871279	-1.03761	-1.04586	-1.39814	-1.22478
1	9058	SLC13A2	-1.0218	-0.186063	-1.48518	-1.11157	-1.36954	-0.711361	-0.816178	-0.66175	-2.03599	-1.41744	-1.98135	-2.03231
1	9074	CLDN6	-0.621646	-0.726349	-0.937462	-1.05068	-1.07192	-0.767697	-0.768994	-0.86797	-0.982616	-0.990284	-1.06979	-1.06297
1	9143	SYNGR3	-1.18559	-0.453431	-1.27525	-1.3156	-0.960706	-0.986527	-0.632155	-0.621731	-0.652929	-0.825585	-0.512052	-0.504851
1	9196	KCNAB3	0.214467	0.0253229	0.17477	-0.531512	-0.140591	-0.131935	0.234697	0.295665	0.467012	-1.07641	-0.293678	0.0771863
1	9235	IL32	-0.49451	-0.725466	-0.615923	-0.977278	-1.01166	-0.381632	-0.253269	-0.354248	-0.461923	-0.490652	-0.588246	-0.628062
1	9245	GCNT3	-0.358513	-0.61194	-0.63741	-1.12094	-1.05125	-0.718837	-0.625446	-0.755251	-0.7521	-0.716843	-0.756745	-0.937274
1	9468	PCYT1B	-0.104571	-0.600792	-1.34566	-0.955054	-1.05702	-0.618008	-0.928414	-1.10448	-2.13236	-1.44263	-1.72187	-0.851646
1	9479	MAPK8IP1	-1.05424	-0.802051	-0.807937	-0.978798	-0.901784	-0.667082	-0.840866	-0.82501	-0.698817	-1.09708	-0.893271	-0.813258
1	9496	TBX4	-0.496998	0.269166	-0.0851192	-0.961671	-1.27582	-0.812088	-0.746624	-0.89046	-1.14794	-1.12629	-1.02086	-0.742022
1	9518	GDF15	-0.946169	-1.4394	-1.37432	-1.78819	-1.64422	-1.59745	-1.38375	-1.29543	-1.46385	-1.36736	-1.55215	-1.58804
1	9531	BAG3	-0.90907	-0.717557	-0.711018	-0.652249	-0.690352	-0.749093	-1.08005	-0.719589	-0.65791	-0.723471	-0.743788	-0.896523
1	9586	CREB5	-0.477857	-1.04484	-0.926923	-0.807252	-1.22238	-0.759977	-0.546605	-0.753942	-0.565692	-0.894782	-0.930839	-0.659835
1	9590	AKAP12	-0.416974	-0.975172	-0.863583	-1.09268	-1.03437	-0.756908	-0.986282	-0.984219	-1.03165	-1.10895	-1.02043	-1.11003
1	9734	HDAC9	-0.994215	-1.43224	-0.864409	-1.29491	-1.19178	-0.648098	-0.474339	-0.376379	-0.309782	-0.56126	-0.312729	-0.390642
1	9839	ZEB2	-1.11664	-1.50665	-0.745704	-0.848072	-0.324621	0.0259959	0.47465	0.158142	0.651022	0.558354	0.710111	0.692971
1	9881	TRANK1	-0.894062	-1.15814	-0.739647	-0.530816	-0.505319	0.135118	0.0113531	-0.446662	0.00130879	-0.395263	-0.249575	-0.274194
1	9935	MAFB	-0.787591	-0.488457	-0.0807458	-0.637429	-0.680234	-1.02434	-1.11112	-0.708835	-0.476305	-0.753673	-0.698942	-0.717122
1	9965	FGF19	-0.473588	-0.879911	-1.31967	-1.40446	-1.22861	-1.17417	-1.21971	-1.04833	-1.47384	-1.0968	-1.26667	-1.32757
1	10123	ARL4C	-0.39059	-1.31313	-1.05522	-1.17854	-1.12436	-0.957476	-0.635662	-0.986766	-1.11531	-1.14543	-1.10261	-1.21304
1	10207	PATJ	-1.03693	-0.93324	-1.79406	-1.28998	-1.52148	-1.20392	-1.46764	-2.08953	-2.09912	-1.58769	-1.91843	-2.45436
1	10234	LRRC17	-1.1666	-0.297809	-0.181317	-0.146436	-0.488803	-0.551871	-0.577789	-0.623143	-0.403284	-0.197715	-0.596949	-0.069806
1	10344	CCL26	-0.564638	-0.963091	-1.34073	-0.966582	-1.72309	-0.695493	-0.964813	-1.73175	-0.766714	-0.805276	-2.14892	-1.39486
1	10349	ABCA10	-1.08001	-1.02175	-0.289204	-1.04246	-0.904278	-0.182806	-0.0462508	0.0775263	0.174729	0.561091	0.0318223	0.248919
1	10388	SYCP2	-0.144419	-1.03847	-0.29957	-0.457725	-0.126642	-0.289922	-0.523616	-0.474917	-0.0174246	-0.791616	-0.556674	-0.056078
1	10516	FBLN5	-0.141711	-0.462695	-0.513208	-0.666175	-0.77513	-0.806642	-0.934832	-0.919005	-1.07351	-1.07479	-0.947693	-0.8963
1	10683	DLL3	-1.58873	-1.38769	-2.18657	-1.55618	-1.07009	-1.28754	-1.1409	-1.45131	-1.81345	-1.41408	-1.93997	-1.47281
1	10811	NOXA1	-0.76823	-1.13887	-0.927966	-1.34909	-0.148467	0.0561142	-0.104441	0.0126142	-0.11366	-1.36388	-0.33999	0.0912814
1	10855	HPSE	-0.930737	-1.35115	-1.58965	-0.930787	-1.91341	-0.988982	-0.217125	-0.0829395	-0.798664	-0.160462	-0.318064	-0.872995
1	10864	SLC22A7	0.0391595	0.155114	0.226727	-0.580389	0.072588	-0.319227	0.180362	-0.497074	-1.06138	-1.15717	-0.737566	-0.824815
1	10870	HCST	-0.713051	-0.362135	-0.642651	-0.517498	-0.800158	-1.23818	-1.34847	-0.402065	-1.76568	-0.246943	-3.59079	-0.73852
1	10882	C1QL1	-0.422907	-1.54686	-1.69788	-1.73619	-2.32094	-1.01483	-2.3927	-1.31512	-1.48198	-2.02268	-1.24398	-1.97713
1	10893	MMP24	-0.379794	-0.465359	-0.342632	-0.490443	-0.567755	-0.661049	-0.691571	-0.515097	-0.619751	-0.78743	-1.0503	-0.56007
1	10966	RAB40B	-0.0017027	-0.159965	-0.58358	-1.14647	-0.126385	-0.201254	-0.095095	-0.277885	-0.300102	-0.116153	0.165413	-0.42343
1	10991	SLC38A3	-0.208292	-0.20241	-0.424947	-0.51892	-0.593419	-0.807454	-0.822663	-0.928316	-0.850568	-1.29297	-0.68802	-0.696699
1	11007	CCDC85B	-0.683749	-0.368303	-0.916325	-0.977621	-0.807944	-0.704672	-0.64886	-0.511613	-1.13573	-0.527879	-0.8809	-0.77423
1	11080	DNAJB4	-1.12587	-0.764414	-0.571258	-0.40997	-0.425937	-0.646877	-0.991245	-0.697471	-0.425458	-0.50681	-0.443751	-0.566933
1	11098	PRSS23	-0.52643	-0.776445	-0.692279	-1.00586	-1.1124	-1.16307	-1.10009	-1.24683	-1.51388	-1.19948	-1.49309	-1.37314
1	11184	MAP4K1	-0.280015	-0.227436	-0.48745	-0.611744	-0.336321	-0.849283	-0.172775	0.0279931	-0.644005	-1.30244	-1.3078	-0.94403
1	11197	WIF1	-0.275585	-0.162234	-0.447929	-0.449875	-0.769647	-1.07191	-0.623257	-0.371974	-0.938208	-0.938972	-1.21981	-0.515251
1	11245	GPR176	-0.196492	-0.446656	-0.783025	-0.379293	-0.690737	-0.438845	-0.551863	-1.11028	-0.283115	-0.273312	-1.14325	-1.37617
1	11249	NXPH2	-0.18801	-0.957976	-1.01181	-0.75731	-1.06361	-0.819046	-0.741198	-1.2208	-0.919051	-1.043	-0.557385	-0.844356
1	22797	TFEC	-0.0858491	-0.838803	-0.609981	-0.905171	-0.596295	-0.959368	-0.657325	-0.747468	-1.05737	-1.22071	-0.932131	-0.630714
1	22808	MRAS	-0.93753	-1.0791	-1.0096	-1.18078	-1.22204	-0.623049	-0.581424	-0.618207	-0.463568	-0.627693	-0.788247	-0.852644
1	22822	PHLDA1	-0.577949	-0.406963	-0.555705	-0.994559	-1.03938	-0.521324	-0.259546	-0.310705	-0.399444	-0.439961	-0.596966	-0.55057
1	22873	DZIP1	-0.876928	-0.730239	-1.02111	-0.913259	-1.24012	-0.83735	-0.632863	-0.767301	-0.774326	-1.04791	-0.250996	-0.70303
1	22925	PLA2R1	-0.405087	-0.590212	-0.716761	-0.691023	-1.1334	-0.226027	0.285228	-1.10975	-1.00698	-0.38978	-0.959623	-0.754315
1	22989	MYH15	-0.620491	-1.01704	-0.692105	-0.518878	-0.406731	-0.880792	-0.797056	-0.760737	-0.507054	-0.857231	-1.36752	-0.577371
1	23034	SAMD4A	-0.814258	-0.792392	-1.02126	-1.40795	-1.20683	-0.733948	-0.733438	-1.0291	-0.995433	-1.10033	-1.34732	-1.08341
1	23052	ENDOD1	-0.281638	-0.619392	-0.94978	-1.71822	-1.42671	-1.09733	-1.5713	-1.22655	-1.44061	-1.01629	-1.20682	-1.57898
1	23086	EXPH5	-1.25392	-1.61342	-1.06699	-1.24736	-1.9936	-2.77194	-1.7182	-1.60779	-1.97136	-1.32715	-1.91614	-1.14707
1	23096	IQSEC2	-2.13168	-3.40054	-1.61388	-1.44798	-2.3424	-1.72403	-1.25231	-2.02053	-1.52185	-1.1026	-2.47165	-2.16418
1	23109	DDN	-0.524993	-0.474313	-1.09586	-1.0844	-0.784478	-0.689461	-0.544163	-0.376812	-0.596546	-0.0422371	-0.370207	-0.450968
1	23120	ATP10B	-1.41767	-1.34965	-0.493654	-0.135901	-0.308884	0.385441	0.0913584	0.0311679	0.544557	0.344772	-0.00705439	0.457562
1	23148	NACAD	-1.29828	-1.03608	-1.22136	-0.66619	-0.336785	-0.201395	-0.802201	-0.508976	-0.465858	-0.52751	-0.558763	-0.482488
1	23208	SYT11	-1.05551	-1.40922	-0.945085	-0.971042	-0.852628	-0.402335	-0.458846	-0.466407	-0.429481	-0.452042	-0.179431	-0.363186
1	23316	CUX2	-1.73644	-1.95207	-0.900024	-1.30001	-1.25721	-1.0271	-1.51094	-1.78538	-2.78176	-1.76764	-2.2941	-1.53761
1	23452	ANGPTL2	-1.29259	0.606889	1.55141	0.334275	0.0218542	0.0809593	-0.112408	-0.882146	-0.599344	-0.393569	-0.760406	-0.88351
1	23529	CLCF1	-0.754763	-0.482583	-0.572086	-1.04878	-0.754344	-0.432709	-0.412563	-0.207394	-0.398078	-0.687357	-1.08437	-0.932292
1	23539	SLC16A8	-0.8411	-1.44815	-0.400866	-1.44338	-1.19056	-0.056105	-0.429687	-0.147131	-0.125335	-1.75567	-0.865015	-0.335718
1	23542	MAPK8IP2	-1.2341	-1.21311	-1.27984	-1.41982	-1.03544	-0.967831	-1.06764	-0.754358	-1.10201	-1.25765	-1.12872	-0.805451
1	23650	TRIM29	-1.75146	-1.08504	-0.872043	-1.07038	-1.47538	-0.790724	-0.992335	-1.10749	-0.822106	-1.05126	-0.83757	-0.868933
1	23768	FLRT2	-1.17816	-0.423081	-0.316393	-0.661043	-1.22043	-0.533836	-0.984118	-0.692555	-0.510468	-0.707613	-0.899552	-0.981769
1	24142	NAA80	-0.260288	-0.369176	-0.419918	-0.535941	-0.490302	-0.904111	-0.858353	-0.79047	-0.866586	-1.09258	-0.824157	-0.85282
1	25806	VAX2	-1.10659	-1.19891	-0.913858	-1.41395	-0.856353	-0.82544	-1.12906	-1.37555	-1.58432	-1.38148	-1.26911	-1.06466
1	25984	KRT23	-0.286868	-0.562828	-0.770379	-1.16515	-1.31089	-0.856749	-0.665256	-0.747326	-0.843085	-0.792284	-1.2554	-1.01099
1	26086	GPSM1	-1.37992	-1.19251	-1.2554	-1.58899	-1.50093	-1.00457	-0.988929	-0.839318	-0.996297	-1.26152	-1.30936	-1.31203
1	26108	PYGO1	0.306121	-0.174714	0.0774479	0.163398	-0.168856	-0.171426	-0.0343481	-0.162961	0.255061	-0.519438	-1.00282	-0.100532
1	26166	RGS22	-1.19763	-2.16691	-1.08694	-1.40115	-1.18916	-1.82106	-0.744827	-1.47051	-2.02712	-2.28713	-2.45475	-0.557846
1	26353	HSPB8	-0.479927	-1.13681	-1.05949	-1.35127	-1.38496	-0.608578	-0.76002	-0.774849	-0.642323	-0.610786	-0.893929	-0.786985
1	26471	NUPR1	-1.02982	-0.345982	-0.465603	-0.542255	-0.477378	-0.145731	-0.118109	-0.656682	-0.729256	-1.2497	-0.35469	-0.620589
1	26509	MYOF	-0.907541	-1.60832	-1.21327	-1.65037	-1.65682	-1.06015	-0.98637	-1.17447	-1.13544	-1.21675	-1.5267	-1.59294
1	26548	ITGB1BP2	-0.568666	-0.361804	-0.31461	-0.537455	-1.0877	-0.813641	-0.327228	-0.161633	-0.619562	-1.62934	-0.970344	-0.529436
1	27033	ZBTB32	-1.86737	-0.201751	-0.95586	-0.866426	-0.478999	-0.523019	-0.468755	-0.821006	0.130134	-0.665492	-1.20609	-0.115474
1	27040	LAT	-0.436958	-0.201022	0.089984	-0.628978	-0.989804	-0.32718	-0.456534	-0.031455	-0.126473	-1.59746	-0.991397	-0.603036
1	27063	ANKRD1	-0.586905	-2.25442	-2.09785	-2.76524	-3.01439	-2.14841	-1.82985	-2.45213	-2.66527	-2.88305	-3.24858	-2.93512
1	27074	LAMP3	-0.726089	-1.41666	-0.647518	-0.357792	-0.639317	-0.787065	-0.421537	-0.50381	-0.370217	-0.0301487	-0.807911	-0.526079
1	27092	CACNG4	-1.10502	-1.35326	-0.82558	-1.15079	-1.57167	-0.929033	-0.86716	-1.65579	-1.06728	-1.64766	-0.880271	-1.10417
1	27132	CPNE7	-0.248913	-0.348256	-0.404046	-0.712571	-1.02245	-0.818015	-0.938331	-0.412639	-0.332947	-1.19679	-0.99231	-0.628992
1	27147	DENND2A	-1.05276	-0.81086	-0.601003	-0.31332	-0.242158	-0.12455	-0.262269	-0.40254	-0.169657	-0.332742	-0.0426724	-0.0990737
1	27329	ANGPTL3	-0.260428	-0.54004	-0.444581	-0.602893	-0.638512	-0.746866	-0.719009	-0.862225	-0.891722	-1.02107	-0.99248	-0.949116
1	29109	FHOD1	-0.244339	-0.375973	-0.739943	-0.995881	-0.823707	-0.532223	-0.563691	-0.565113	-0.684148	-1.06435	-0.986391	-0.860962
1	29906	ST8SIA5	-0.69911	-0.875749	-1.10901	-1.57086	-1.11517	0.15222	-0.671601	-0.294749	-0.761109	0.0749076	-0.363181	-0.393555
1	29948	OSGIN1	-0.708594	-0.996579	-0.927206	-1.06821	-1.1876	-0.868182	-0.665009	-0.699679	-0.650738	-0.675227	-0.924806	-0.880363
1	50507	NOX4	-0.655243	-0.974999	-0.536855	-0.56871	-1.17817	-0.718724	-1.47273	-1.0208	-1.01377	-1.33826	-1.35045	-1.10149
1	50943	FOXP3	-0.123196	-0.609918	-0.404771	-1.45559	0.0452767	-0.585721	0.00828388	0.191981	0.0842944	-1.74341	-0.358995	-0.220682
1	51085	MLXIPL	-0.396611	-0.190129	-0.393018	-0.533167	-0.510959	-0.580022	-0.541234	-0.335804	-0.151001	-1.05412	-0.645533	-0.420444
1	51127	TRIM17	-1.00015	-0.575189	-0.409366	-0.896482	-0.932026	-0.456467	-0.659176	-0.534211	-0.712686	-0.828172	-0.774249	-0.645001
1	51207	DUSP13	-0.501267	-1.49004	-0.664973	-1.56095	-1.03339	-0.551762	-1.02375	-0.734038	-0.463899	-1.06937	-0.901628	-0.681193
1	51313	GASK1B	-1.094	-1.51381	-0.791123	-0.710963	-0.74203	-1.16663	-1.05865	-1.07134	-1.14347	-1.45559	-1.1233	-1.32864
1	51330	TNFRSF12A	-0.781056	-0.54078	-0.87334	-1.49367	-1.41504	-1.26563	-0.944591	-1.08246	-1.24752	-1.09612	-1.36292	-1.29425
1	51471	NAT8B	-0.216662	-0.0401115	0.0700641	0.0272835	-0.353987	-1.34086	-0.91472	-0.770864	-1.18658	-0.813087	-0.690843	-1.06941
1	51655	RASD1	-0.197296	-0.490076	-0.474289	-1.24296	-0.80763	-0.259333	-0.124273	0.0448037	-0.139283	-0.128431	-0.253841	-0.188547
1	51676	ASB2	-1.25871	-1.50462	-1.09645	-1.55385	-2.0347	-1.37953	-0.963555	-0.44561	-1.1943	-1.24138	-1.25123	-1.07762
1	51754	TMEM8B	-0.189828	-0.42424	-0.386085	-0.50072	-0.490336	-0.398368	-0.644387	-0.664708	-0.880648	-1.16181	-0.915454	-1.05341
1	54097	FAM3B	-0.490452	0.0909571	-0.621477	-0.189798	-0.26967	-1.54777	-0.849053	-0.803525	-0.840339	-1.03298	-0.685042	-0.691594
1	54550	NECAB2	-1.17208	-1.28497	-0.728238	-1.2023	-1.21798	-0.709863	-0.727262	-0.68478	-0.389707	-0.978841	-0.781353	-1.0013
1	54567	DLL4	-1.04321	0.167812	0.364875	-0.52986	-0.265475	-0.253815	-0.189932	0.191034	-0.105534	-0.165506	-0.326501	-0.383198
1	54578	UGT1A6	-1.13976	-2.00553	-2.67505	-2.19934	-1.80075	-1.33198	-0.834342	-2.292	-2.07217	-1.93325	-2.1407	-1.76464
1	54658	UGT1A1	-0.929382	-1.53964	-1.50594	-1.68078	-1.82783	-1.34737	-1.44286	-1.42666	-1.42077	-1.57522	-2.04392	-2.06134
1	54843	SYTL2	-0.51283	-1.09903	-0.493237	-0.536281	-0.57186	-0.654359	-0.547791	-0.790752	-0.667126	-0.861027	-0.680064	-0.707615
1	54873	PALMD	0.0271022	0.110417	0.0834164	-0.290929	-0.561157	-0.731356	-0.550289	-0.563873	-1.05676	-0.93396	-1.05141	-0.750595
1	55008	HERC6	-0.497173	-1.37336	-0.778129	-0.65277	-0.771362	-0.398377	-0.605706	-0.274932	-0.459174	-0.805836	-0.414021	-0.83629
1	55036	CCDC40	-0.280793	-0.274441	-0.0727832	-0.126682	-0.22283	-0.222463	-0.425348	-0.151831	-0.344244	-1.01225	-0.654672	-0.461025
1	55040	EPN3	-0.561038	-0.427307	-0.240937	-0.761498	-1.38509	-0.61437	-1.01342	-0.914113	-0.912559	-1.90032	-1.37809	-1.24613
1	55057	CRYBG2	-0.488405	-1.0214	-1.27326	-1.36517	-1.53652	-0.790596	-0.68245	-1.04648	-1.08874	-1.1647	-1.46034	-1.20025
1	55081	IFT57	-0.928851	-0.940763	-0.861656	-1.194	-1.05657	-0.927627	-0.717939	-0.765133	-0.885615	-0.860669	-0.718909	-0.937565
1	55107	ANO1	-0.530929	-0.618063	-1.05038	-1.41977	-1.02198	-0.8913	-2.00508	-1.19086	-1.49829	-1.91782	-3.04655	-0.954508
1	55203	LGI2	-0.343045	-0.603228	-0.70894	-0.725569	-0.872766	-1.15299	-1.22135	-1.13226	-0.84893	-0.812752	-0.914556	-0.81313
1	55283	MCOLN3	-0.589372	-0.647174	-0.662636	-0.914385	-0.553027	-0.588466	-0.480241	-0.752879	-0.969527	-0.912048	-1.12525	-0.872499
1	55315	SLC29A3	-0.548575	-0.707895	-0.565528	-0.825604	-1.07802	-0.707781	-0.732896	-0.639971	-0.593775	-0.653309	-0.776461	-0.765232
1	55357	TBC1D2	-0.263411	-0.636187	-0.43352	-0.466967	-0.370025	-0.632759	-0.576854	-0.637987	-0.824106	-0.925341	-0.918728	-1.01572
1	55359	STYK1	-0.488776	-1.19046	-0.905151	-0.750934	-0.693269	-0.301241	-0.347583	-0.600882	-0.876082	-0.253517	-0.356777	-0.522772
1	55504	TNFRSF19	-0.493583	-0.27104	-0.13466	-0.376385	-0.647153	-0.402113	-0.443256	-0.852995	-0.880924	-0.841872	-0.937	-1.20591
1	55561	CDC42BPG	-0.907239	-0.707027	-0.670585	-0.787097	-0.480225	-0.610235	-0.789847	-0.82162	-0.846686	-0.768143	-1.44622	-0.794778
1	55652	SLC48A1	-0.738618	-0.626201	-0.803043	-0.852728	-0.467698	-0.356319	-0.673646	-0.677312	-1.12727	-0.812063	-0.74803	-0.804278
1	55808	ST6GALNAC1	-0.108363	-0.244679	-0.262124	-0.728081	-0.539918	-0.849444	-1.03329	-0.69756	-0.978896	-1.02655	-0.745736	-1.10155
1	56616	DIABLO	-0.953349	-0.1894	-0.557209	-0.875261	-0.365467	-0.350405	-0.147719	-0.310955	-0.508699	-1.05402	-0.516522	-0.463756
1	56892	TCIM	-0.358961	0.113412	-0.220306	-1.03211	-0.889083	-0.436987	-0.243248	-0.429831	-0.469834	-0.580311	-0.351056	-0.6373
1	56917	MEIS3	-2.35277	-0.967806	-0.856026	-1.30806	-1.56221	-0.630897	-0.645545	-0.376647	-0.282696	-0.0470364	-0.57936	-0.635421
1	57016	AKR1B10	-1.73459	-2.0988	-1.85143	-2.37053	-2.38824	-2.35867	-2.00418	-2.80131	-2.95099	-2.37583	-3.10826	-3.76268
1	57159	TRIM54	-0.525905	-2.39824	-2.19395	-2.65484	-4.21142	-4.18976	-1.40517	-2.27441	-2.16379	-2.25864	-2.82037	-1.67427
1	57707	MEAK7	-0.94271	-0.870824	-0.780638	-1.00241	-0.724813	-0.300094	-0.162813	-0.50159	-0.683666	-0.441684	-0.530863	-0.447047
1	57801	HES4	-0.73214	-0.332468	-0.763243	-0.967799	-0.840669	-0.775328	-0.84175	-0.589368	-1.02374	-0.945264	-0.9622	-0.944929
1	57821	CCDC181	-0.740162	-1.02409	-0.280797	-0.512634	-0.455455	-0.336371	-0.490541	-0.412787	0.107835	-0.534291	-0.246589	-0.577057
1	58504	ARHGAP22	-0.37131	-0.793141	-0.991159	-1.64658	-1.38779	-0.85461	-0.922107	-0.55566	-0.682535	-0.515346	-0.58249	-0.837608
1	58512	DLGAP3	-0.628243	-0.823515	-0.693341	-1.05943	-0.93752	-1.16903	-1.13396	-1.15251	-1.44349	-0.774139	-1.51011	-1.33431
1	59277	NTN4	-0.749863	-1.64758	-1.70198	-1.11047	-1.02176	-0.89673	-1.12941	-0.930602	-1.32314	-1.48344	-1.48372	-1.43807
1	60494	CCDC81	-0.593333	-0.396067	-0.0103195	-0.383808	-0.0737565	-0.0424215	-1.102	0.0124683	-0.129303	-1.3625	-0.183064	-0.619407
1	63924	CIDEC	0.141384	-0.088698	-0.205337	-0.66082	-0.570087	-0.8244	-0.67642	-0.848581	-0.932846	-1.14025	-1.40774	-1.34338
1	64115	VSIR	0.249596	-0.249159	-0.294159	-0.961997	-1.01765	-0.361324	-0.492002	-0.698176	-0.747299	-0.859687	-1.31714	-1.29148
1	64241	ABCG8	-1.10831	-0.577507	-0.660591	-0.697296	-0.491276	-0.842655	-0.665221	-0.92603	-0.633739	-1.13781	-0.64878	-0.583408
1	65009	NDRG4	-0.161901	-0.126116	-0.224791	-0.598618	-0.577631	-0.646418	-0.669856	-0.796965	-0.708308	-0.66099	-1.02902	-0.902628
1	79006	METRN	-0.578641	-0.274648	-0.721151	-0.79458	-0.670993	-0.65545	-0.538906	-0.561124	-0.970918	-0.960671	-0.760556	-1.07592
1	79094	CHAC1	-1.60396	-0.700432	-0.30525	-0.408405	-0.218311	-0.466725	-0.995516	-0.417136	-0.237264	-0.217096	-0.396416	-0.586809
1	79365	BHLHE41	-0.742181	-0.653687	-1.05632	-1.09783	-0.62899	-0.907669	-0.664605	-0.26902	-0.428723	-0.492575	-0.526499	-0.834101
1	79412	KREMEN2	-1.03399	-0.0180939	-0.311	-0.787137	-0.305385	-0.537628	-1.29075	-0.0409861	-0.600242	-0.546477	-0.632475	-0.34893
1	79465	ULBP3	-0.498451	-0.578211	-0.527666	-1.01533	-0.720524	-0.984571	-0.816454	-0.892332	-0.932653	-0.396003	-1.20725	-1.0797
1	79570	NKAIN1	-0.75211	-0.29053	-1.08412	-0.757797	-0.735252	-1.32581	-0.739384	-0.552484	-0.490713	-0.337082	-0.552311	-1.05471
1	79583	TMEM231	-0.122259	-0.742509	-0.942088	-0.678356	-1.15284	-0.817558	-0.782327	-1.03998	-0.945947	-0.780945	-0.842477	-0.921829
1	79628	SH3TC2	1.26449	0.616315	-0.0918604	-0.808943	-0.426741	0.0968422	0.324907	-0.283699	-0.561977	-0.469673	-0.731491	-0.16657
1	79642	ARSJ	-0.500501	-1.14019	-0.779296	-0.930337	-0.830819	-0.531103	-0.643113	-0.920355	-0.94511	-0.758517	-0.992709	-0.847962
1	79661	NEIL1	0.599338	-0.151474	0.2586	-0.0486322	-0.203113	0.071429	0.061204	0.0447269	0.283692	-1.38347	-0.468355	0.025137
1	79695	GALNT12	0.0464404	-0.768524	-2.13633	0.0808869	-0.330138	0.0260629	-0.156524	-0.210701	0.101163	0.0962649	0.045854	-0.0967711
1	79778	MICALL2	-0.149559	-0.338251	-0.379482	-0.701969	-0.595867	-0.62214	-0.595735	-0.47487	-0.464848	-1.05893	-0.876136	-0.534511
1	79782	LRRC31	-0.942766	-1.45012	-1.28735	-1.01436	-1.04869	-1.38514	-0.890846	-1.20744	-0.984474	-1.4266	-1.24603	-1.19609
1	79796	ALG9	-0.255007	-1.13289	-0.149703	-0.415314	-0.0466414	0.124924	-0.0236349	-0.546444	0.135443	-0.376542	-0.11795	0.233245
1	79820	CATSPERB	-0.624135	-1.04814	-0.0615241	-0.91467	-0.395349	-0.614782	-0.212402	-0.272648	-0.493466	-0.755564	-0.772955	-0.840583
1	79875	THSD4	-0.489066	-1.09983	-0.887472	-0.73303	-1.30546	-0.817497	-0.800482	-1.06704	-1.21748	-0.801443	-0.702263	-0.681842
1	79955	PDZD7	-0.119859	-0.525378	-0.413374	-0.76952	-0.790689	-0.723257	-0.574467	-0.961043	-1.29715	-1.19241	-1.04594	-0.875061
1	80003	PCNX2	-0.971887	-0.994476	-0.031565	-0.4567	-0.138566	-0.427216	-0.505415	-0.464248	-0.471814	-1.05767	-0.308958	-0.0701386
1	80115	BAIAP2L2	0.400333	-0.096432	-0.408964	-0.601688	-0.710093	-0.844456	-0.693909	-0.322018	-0.309676	-1.12698	-0.548451	-0.526356
1	80129	CCDC170	-0.280065	-0.76262	-1.24683	-1.0917	-0.833913	-0.440956	-0.365169	-0.630407	-0.614002	-0.786386	-0.772119	-0.429047
1	80303	EFHD1	-0.560906	-0.220563	-0.0885104	-0.196314	-0.142756	-0.755221	-0.492462	-0.0821572	-0.86073	-0.600303	-1.04991	-0.566458
1	81788	NUAK2	0.160157	-0.753792	-0.528686	-1.05238	-0.798898	-0.402876	-0.259618	-0.590133	-0.505578	-0.562993	-0.74154	-0.782145
1	83543	AIF1L	-0.186925	-0.295693	-0.862333	-0.285834	-0.104096	-0.651818	-1.14132	-0.474168	-0.361175	-0.371651	-0.160293	-0.54217
1	83706	FERMT3	-0.63341	-0.843362	-0.226236	-0.71519	-0.411914	-0.38616	-0.726823	-0.176838	-0.461748	-1.17516	-0.563922	-0.479367
1	83716	CRISPLD2	-1.02029	-1.43744	-1.71762	-2.83983	-2.10668	-1.32601	-1.60335	-1.209	-2.03116	-1.51082	-1.68962	-1.73979
1	83876	MRO	0.0880028	-0.180494	-0.217919	-0.36647	-0.389713	-0.366131	-1.00053	-0.393775	-0.651103	-0.993425	-0.988665	-0.664087
1	84168	ANTXR1	-1.08653	-0.953514	-0.895985	-0.413823	-0.581543	-1.12871	-1.00697	-1.30371	-1.42072	-1.10612	-0.675399	-1.06668
1	84467	FBN3	-0.87721	-0.695289	-0.733993	-1.20344	-1.0264	-1.03966	-1.24032	-1.25947	-1.46206	-2.03125	-1.70063	-1.1615
1	84623	KIRREL3	-3.2715	-1.05801	-1.41037	-2.03721	-1.01397	-0.878508	-1.10281	-1.07399	-0.978169	-0.855391	-0.5591	-1.54625
1	84634	KISS1R	-0.456013	-0.716605	-0.614772	-1.01553	-0.7047	-0.589279	-0.793623	-0.586184	-0.793214	-0.819959	-0.574815	-0.353033
1	84700	MYO18B	-1.75176	-0.591242	0.22544	-0.207242	-0.211217	-0.0303906	0.206614	0.536679	0.159981	0.0510521	0.00292368	-0.173326
1	84875	PARP10	-1.33221	-1.11722	-0.523511	-0.787608	-0.807455	-0.305051	-0.129467	-0.149984	-0.242306	-0.490277	-0.381646	-0.246088
1	84894	LINGO1	-0.00336615	-0.432525	-0.586642	-0.42871	-1.07861	-0.800514	-0.849357	-0.952861	-1.06595	-1.00411	-1.27787	-1.30868
1	84968	PNMA6A	-0.747616	-0.684691	-1.01626	-1.26672	-0.835097	-0.365088	-0.705995	-0.693094	-0.507628	-0.566246	-0.869632	-0.82527
1	85366	MYLK2	-0.156765	-0.290703	0.353858	-0.480723	-0.231993	-0.540482	0.192115	0.13272	-0.259653	-1.05688	-0.3015	-0.275484
1	89846	FGD3	-0.272942	-1.10415	-0.907932	-1.17288	-1.14567	-0.207879	-0.166038	-0.711758	-0.791433	-1.0172	-1.44582	-1.26549
1	89849	ATG16L2	0.0060025	-0.0335078	0.0815432	-0.510767	-0.331758	-0.370928	-0.226241	-0.178826	-0.139444	-1.08017	-0.701414	-0.486388
1	90113	VWA5B2	-0.328052	-0.85755	-1.35897	-0.767396	-0.860037	-0.263764	-0.503449	-0.824122	-0.948059	-1.35132	-0.156104	-0.392355
1	90134	KCNH7	-0.102902	-0.265894	-1.18035	-1.24036	-0.507132	-0.629947	-0.949227	-1.37131	-0.943743	-1.55462	-0.779521	-0.814714
1	90557	CCDC74A	-0.0998133	-0.628211	-0.0012989	-0.495392	-0.180938	-0.548091	-0.740477	-0.499836	-0.370896	-1.20626	-0.670805	-1.46861
1	90673	PPP1R3E	-0.362456	-0.566609	-1.00231	-0.401943	-0.184634	0.146783	-0.388248	-0.453054	-0.694358	-1.24722	-0.60883	-0.609984
1	90952	ESAM	-0.955359	-1.87912	-0.807428	-1.25084	-1.348	-1.72301	-1.00633	-0.553605	-1.76679	-0.973842	-1.14205	-0.910484
1	91179	SCARF2	-1.3684	-1.15645	-1.65832	-1.8994	-2.05625	-1.41797	-1.57858	-1.14041	-1.40934	-1.45045	-1.7335	-1.41786
1	91373	UAP1L1	-0.756684	-0.833193	-0.744766	-1.05452	-1.0976	-0.938501	-0.902153	-0.894473	-0.838274	-0.951907	-0.919801	-1.00688
1	91409	CCDC74B	-0.395754	-0.349212	-0.56183	-0.716117	-0.608988	-1.09049	-1.10194	-1.02571	-1.11466	-1.12897	-1.60814	-0.944484
1	91544	UBXN11	-0.555978	-0.470392	-0.371707	-0.702867	-0.618326	-0.601936	-0.539001	-0.556056	-0.604113	-1.014	-0.832658	-0.885203
1	91752	ZNF804A	-1.04783	-1.65854	-1.0679	-3.43261	-1.50566	-0.491948	-1.60376	-0.789798	-1.36973	-1.37116	-0.429186	-1.21336
1	91862	MARVELD3	-1.14348	-0.682453	-1.33663	-0.857773	-0.582521	-0.449547	-0.318578	-0.251288	-1.04401	-0.661229	-0.537612	-0.892653
1	92162	TMEM88	0.42318	0.321783	0.326372	-0.494756	-0.147224	-0.189398	-0.311154	0.358864	-0.0485904	-1.40505	-0.272128	-0.129423
1	92241	RCSD1	-0.702819	-0.0368688	0.557836	-0.283747	-0.0493552	-3.23858	0.541293	0.444235	0.160337	0.312615	0.813342	0.861015
1	94032	CAMK2N2	-1.54243	-0.779067	-0.649704	-0.677626	-0.674985	-0.557876	-0.553017	-0.695859	-0.983426	-0.595278	-0.324512	-0.399955
1	94122	SYTL5	-0.187056	-0.698624	0.0882618	-0.572269	-0.55382	-0.514161	-0.814084	-1.02296	-0.996435	-0.785455	-1.19857	-0.793257
1	94240	EPSTI1	-0.944989	-0.78315	0.0986003	-3.63994	-0.509491	-2.21853	-0.924546	-1.10615	-1.18479	-1.2372	-0.940155	-0.980716
1	94274	PPP1R14A	-0.200985	-0.299365	-0.354739	-0.132489	-0.291468	-0.730837	-0.340666	-0.388009	-0.933333	-0.692539	-0.585967	-1.06537
1	112476	PRRT2	-0.231156	-0.155017	0.382504	-0.498391	-0.329215	-0.42262	-0.540716	-1.00832	0.0847932	-2.12179	-0.334162	-1.25981
1	113026	PLCD3	-0.267617	-0.439852	-0.438726	-0.916523	-0.699718	-0.784624	-0.717157	-0.732213	-0.93372	-0.758726	-1.14645	-0.945479
1	113452	TMEM54	-0.901385	-0.971392	-0.855923	-1.17752	-1.06291	-0.910102	-0.77903	-1.0282	-1.11751	-0.922706	-1.08803	-1.10312
1	113612	CYP2U1	-0.665265	-1.22833	-1.00912	-0.812004	-0.61972	-0.738831	-0.698557	-0.493797	-0.365329	-1.31683	-0.532307	-0.379007
1	114088	TRIM9	-0.594255	-0.90739	-0.583803	-0.771156	-0.859725	0.0237855	-0.55482	-0.783749	-1.09025	-1.03926	-1.85481	-0.424431
1	114757	CYGB	-0.619582	-0.829161	-0.820219	-1.11331	-0.516742	-1.1666	-0.699777	-0.238469	-0.614335	-0.494229	-0.392753	-0.42551
1	114770	PGLYRP2	-2.27426	-0.174658	-1.18566	-1.46858	-0.950541	-1.29489	-0.892291	-0.491139	-2.70914	-1.37109	-1.21813	-1.69332
1	115584	SLC5A11	-0.45099	-0.635286	-0.653376	-0.948148	-0.321078	-0.77945	-0.344436	-0.94376	-1.20695	-1.31586	-0.657532	-0.861943
1	115650	TNFRSF13C	-0.233649	-0.223362	-0.999033	-0.443205	-0.193457	-0.682594	-1.79755	-0.89079	-0.723469	-1.10713	-0.521105	-0.334613
1	115703	ARHGAP33	-0.0663835	0.0783778	-0.162671	-0.103697	-0.0720908	-0.338579	-0.518037	-0.00961328	-0.143572	-1.32908	-0.67966	-0.449839
1	115948	CCDC151	-1.04312	-1.36413	-0.762069	-2.71027	-1.3097	-1.18392	-1.75668	-1.47879	-1.07873	-1.14038	-0.544982	-1.03393
1	116442	RAB39B	-0.633025	-0.476401	-0.366413	-0.753118	-0.769772	-1.02523	-0.221403	-0.668228	-0.898069	-0.154875	-1.26489	-0.492819
1	116444	GRIN3B	-0.219852	0.238013	0.329675	-0.0550248	-0.179825	-0.00412187	0.0718833	0.0358472	0.27	-1.69392	-0.846081	-0.0922372
1	116519	APOA5	-0.685349	-0.709564	-0.255266	-0.480164	-0.244382	-0.780807	-0.654116	-1.33076	-1.08063	-1.11683	-0.668038	-0.496285
1	116535	MRGPRF	-0.490087	-0.409244	-0.7562	-0.608161	-0.89004	-0.484403	-0.660169	-0.259719	-0.682982	-0.981937	-1.05263	-0.820856
1	120114	FAT3	-0.569831	-0.459187	-2.46844	-1.04918	-1.27343	-0.481962	-0.374091	-1.5505	-0.859952	-1.48765	-0.622844	-0.508289
1	124093	CCDC78	-0.509559	-0.51284	-0.361224	-0.68652	-1.16716	-1.1458	-0.607251	-0.0095882	0.241878	-0.927847	-0.657072	-0.0969865
1	124872	B4GALNT2	-1.40022	-0.946623	-1.01022	-1.17538	-1.11407	-1.98702	-0.974578	-1.68838	-1.44694	-1.52453	-0.928159	-1.05056
1	124930	ANKRD13B	-0.632407	-0.688697	-0.771132	-1.00107	-1.33572	-0.834138	-1.20394	-0.821373	-0.919689	-1.07743	-0.94928	-1.16026
1	128853	DUSP15	-0.670163	-0.277383	-0.304141	-0.316638	-3.21117	-0.730768	-0.612518	-0.680428	-1.06611	-0.639402	-1.16131	-2.04857
1	130576	LYPD6B	-1.05923	-0.311453	-0.0530969	-0.474419	-0.682397	-0.83124	-0.613661	-0.689707	-0.624789	-0.808179	-0.721347	-1.09376
1	130951	M1AP	-1.09199	-1.71002	-0.312934	-0.637708	-0.79083	-0.349322	-0.519837	-0.210987	-0.674282	-0.66948	-1.4176	-1.13763
1	133688	UGT3A1	-0.657411	-1.79077	-0.479006	-1.41179	-0.791875	-0.885398	-0.595301	-0.604785	-0.771812	-0.389184	0.647188	0.154554
1	134728	IRAK1BP1	-0.0591555	-0.791961	-0.863414	-0.571432	0.0969785	-0.269906	-0.294616	-0.601159	-0.290471	-0.843831	-1.21122	-0.420639
1	135295	SRSF12	-0.442634	-0.808527	-0.735936	-0.917016	-0.682804	-0.423827	-0.867131	-0.686545	-0.729445	-0.903679	-0.787584	-1.04134
1	136853	SSC4D	-0.555149	-0.597212	-0.627101	-1.16346	-0.344224	-0.0781765	-0.621683	-0.0959196	-0.36359	-0.115576	-0.34292	-0.620103
1	140809	SRXN1	-0.868929	-0.621793	-1.01429	-1.28026	-1.2118	-1.15189	-1.01112	-1.01682	-0.933715	-0.754201	-1.04876	-0.941304
1	142680	SLC34A3	-0.292733	-1.06877	-0.130769	-0.0348806	-0.443255	-0.0114001	0.0174836	-0.561504	-0.317915	-1.04209	-1.01714	-0.387551
1	144165	PRICKLE1	-0.797199	-0.63817	-0.301063	-1.38879	-0.707572	-1.12571	-1.1856	-0.977365	-0.954252	-1.00088	-1.20746	-0.550848
1	144453	BEST3	-1.22087	-1.48965	-1.00019	-1.43143	-1.39283	-1.17382	-0.932752	-1.59023	-1.15916	-1.19121	-1.31469	-1.67131
1	145957	NRG4	-0.252687	-0.696371	-0.81273	-0.407461	-0.887042	-0.66618	-0.746406	-0.79393	-0.756283	-1.01556	-0.791931	-0.814963
1	146206	CARMIL2	-1.1269	-1.01913	-1.10404	-1.08644	-1.23802	-1.06769	-1.33165	-0.837417	-0.940349	-1.01789	-0.882594	-0.864145
1	148170	CDC42EP5	-0.0702299	0.718982	-0.851989	-0.645852	-0.240855	-0.772083	-1.14889	-1.0756	-2.23046	-0.422589	-0.64715	-0.444548
1	148398	SAMD11	-0.987478	0.0910894	0.147627	-0.763081	-0.726398	-0.999657	-0.98273	-1.15134	-1.07029	-1.42631	-1.27722	-1.03534
1	149111	CNIH3	-0.561778	-1.38169	-0.70657	-1.01288	-1.09402	-1.17227	-1.29047	-0.523422	-0.723716	-0.503173	-1.42248	-1.25321
1	149428	BNIPL	-0.552331	-0.224483	-0.48962	-0.137588	0.240583	0.0242765	-0.202905	-0.274645	0.014918	-1.44531	-0.92575	-0.209079
1	150094	SIK1	-1.25119	-0.138549	-0.829484	-0.510794	-0.679626	-1.22028	-1.06632	-0.79244	-1.61361	-1.61849	-0.250618	-1.56267
1	151056	PLB1	0.219135	0.331348	0.386495	-0.29021	-0.0837851	-0.58075	-0.760787	-0.405494	-0.549206	-1.77853	-1.3396	-0.895092
1	151126	ZNF385B	-0.169643	-1.04246	-0.421232	-0.270866	-0.521509	-0.402683	-0.283824	-0.40598	-0.562504	-0.694686	-0.280169	-0.301707
1	152007	GLIPR2	-0.752543	-1.15625	-1.21127	-1.68636	-1.49977	-0.64626	-1.14743	-1.04748	-0.895665	-1.35097	-0.537168	-1.49321
1	152217	NCBP2AS2	-0.853597	-0.437473	-0.956409	-1.1879	-0.732152	-0.899187	-0.760532	-0.5585	-1.17358	-0.52996	-0.733377	-0.525286
1	154197	PNLDC1	-1.24157	-0.271422	0.0399329	-0.174165	-0.255922	0.225956	-0.88508	0.0524618	-0.0753479	-0.151368	-0.682428	-0.283162
1	154661	RUNDC3B	-0.256628	-0.749533	-1.01077	-0.731074	-0.171523	-1.11138	-0.908445	-0.825709	-0.276461	-0.719625	-0.724037	-0.370958
1	155368	METTL27	-0.23434	-0.436117	-0.642221	-0.208649	-0.499554	-0.636451	-0.778729	-0.441993	-0.865388	-1.13	-0.763367	-0.872303
1	158056	MAMDC4	0.300402	0.0540118	0.296728	-0.18587	0.0914955	0.130384	0.0801466	0.339768	0.32067	-1.00405	-0.467832	0.0989625
1	158067	AK8	-0.339192	-0.847287	-1.35807	-1.82699	-1.07323	-0.799528	-0.64391	-1.17689	-1.16338	-1.06448	-0.564952	-1.91251
1	162417	NAGS	-0.562485	0.110025	-0.491756	-0.499275	-0.664398	-1.12138	-1.07734	-0.839779	-0.940747	-0.923964	-0.844742	-0.744281
1	162989	DEDD2	-1.2243	-0.807757	-0.679678	-0.589958	-0.51814	-0.656232	-0.98027	-0.614004	-0.69205	-0.371783	-0.389285	-0.663834
1	163071	ZNF114	0.313749	-0.128487	-0.162616	-0.786289	-0.913881	-0.840891	-0.560728	-1.11502	-0.630389	-0.911082	-0.884753	-0.624774
1	163154	PRR22	-0.322647	-0.645575	-0.369518	-0.695825	-0.870593	-0.874962	-0.6928	-0.60916	-0.71295	-1.21005	-0.997625	-1.03211
1	164592	CCDC116	-0.482176	-0.440544	-0.109856	-0.531538	-0.862638	-1.09206	0.274139	-0.828796	-0.147189	-1.13137	-0.82876	-1.52154
1	164656	TMPRSS6	-0.92469	-0.620968	-0.868926	-0.978335	-1.13952	-0.606848	-0.614716	-0.91709	-1.11116	-1.20311	-1.12239	-0.932113
1	167681	PRSS35	-0.580212	-0.957399	-1.86153	-2.21597	-1.48516	-1.27715	-0.930436	-1.66503	-1.77026	-2.09068	-2.23544	-1.87012
1	168002	DACT2	0.153938	1.03549	0.669223	0.0480105	-0.0416762	0.0228748	-0.138201	-0.337942	-0.604911	-0.683345	-0.801348	-0.751605
1	170487	ACTL10	-0.387193	-0.164341	-0.0920823	-1.30409	-0.23366	0.161664	0.0447753	-0.141965	-0.0460377	-0.385563	-0.0519062	-0.21956
1	170691	ADAMTS17	-0.965699	-0.918473	-1.37967	-1.08699	-1.03143	-2.89842	-1.42487	-1.19903	-1.36796	-4.61142	-1.6308	-1.20195
1	201164	PLD6	0.11403	-0.792444	-1.092	-0.975531	-0.996597	-0.537637	-0.12372	-0.583972	-0.368059	-0.383612	-0.507417	-0.592566
1	201181	ZNF385C	-0.494568	-0.377779	-0.0147851	-0.512157	-0.498503	-0.649004	-0.939006	-0.888542	-0.764722	-1.12616	-0.880138	-0.868681
1	203111	ERICH5	-0.746635	-2.27671	-1.47924	-1.11166	-0.401384	0.161466	-0.282297	-1.006	-0.572838	-0.509002	-0.864662	-0.65076
1	203562	TMEM31	-1.49481	-0.908818	-0.841475	-1.13541	-0.363506	-0.653015	-1.06517	-1.25	-0.679948	-0.575045	0.320437	-0.188479
1	219699	UNC5B	-0.822716	-1.05433	-1.24709	-1.56462	-1.82421	-1.64559	-1.96977	-1.95529	-1.75031	-1.83272	-1.90776	-1.56206
1	219855	SLC37A2	-1.04585	0.0267947	0.451089	-0.175869	0.246357	0.0453031	-0.193996	-0.624042	-0.461016	-0.413824	-0.782409	-0.672507
1	220963	SLC16A9	-0.833764	-1.16485	-1.21592	-1.40918	-1.21739	-0.980911	-1.07612	-0.875413	-0.786314	-0.975694	-0.83491	-0.987638
1	221491	SMIM29	-0.796634	-1.26365	-1.10327	-1.22114	-1.30264	-0.849725	-1.0168	-0.928984	-1.09727	-1.18096	-1.19084	-1.11017
1	221662	RBM24	-0.257681	-0.956303	-1.66777	-0.899546	-1.05883	-0.546573	-0.709592	-1.19124	-0.551268	-0.730403	-1.16303	-0.833943
1	222166	MTURN	-0.226887	-0.611407	-1.07277	-0.732595	-1.07888	-0.919896	-0.337523	-0.409248	-0.880389	-0.790588	-0.920017	-0.578425
1	222546	RFX6	-1.55265	-1.628	-1.10173	-1.20431	-1.5407	-1.03817	-1.27604	-1.19601	-1.0919	-1.35953	-1.13537	-1.21587
1	255252	LRRC57	-0.624825	-1.07776	-0.240146	-0.325187	-0.485519	-0.84705	-0.498038	-0.646266	-1.1509	-0.799435	-0.766894	-0.602264
1	256309	CCDC110	-0.0749918	-0.365607	-0.271723	-0.47377	-0.0827585	0.307457	0.0720315	-0.109914	-1.01607	-0.353962	-0.156622	0.178358
1	257019	FRMD3	0.566045	-0.122559	-0.558159	-0.543465	-0.821171	-0.726152	-0.845379	-0.801963	-1.02402	-0.513792	-0.997744	-0.685848
1	283537	SLC46A3	-0.489432	-1.00216	-1.16012	-0.913013	-0.65083	-0.305481	-0.500903	-0.518745	-0.390104	-0.52042	-0.260749	-0.458195
1	283571	PROX2	-0.703574	-0.332993	0.105279	-0.262194	-0.274141	-0.553846	-0.669049	0.250018	-0.557672	-0.378785	-0.397982	-1.12227
1	284358	MAMSTR	-1.35604	-1.00764	-1.40753	-0.662809	-0.452881	-0.269746	-1.0223	-0.724703	-0.710214	-0.765882	-1.12597	-0.911787
1	284486	THEM5	-1.58636	-0.668525	-0.20748	-0.878251	-0.985148	-1.75209	-0.286714	-1.04923	-1.63181	-3.02595	-0.454822	-2.93568
1	285598	ARL10	-0.99337	-1.19109	-0.946773	-1.26605	-0.679364	-0.648595	-0.589924	-0.947704	-0.528772	-0.333169	-0.619265	-2.83434
1	286319	TUSC1	-0.23377	-0.0108786	-0.264512	-0.860637	-0.407018	-0.276622	-0.392633	-0.298011	-0.391576	-0.79306	-0.866978	-1.10259
1	338094	FAM151A	-0.0633291	-0.170846	-0.327374	-0.333684	-0.433418	-0.697907	-0.657532	-0.849041	-1.04444	-0.901271	-1.00765	-1.04017
1	338440	ANO9	-0.615136	-0.666881	-0.682899	-1.1294	-1.09114	-0.897647	-0.373086	-0.49442	-0.259834	-1.36046	-0.90742	-0.517756
1	339221	ENPP7	0.577088	0.185037	0.429849	-0.545179	-0.727477	-0.556041	-0.503569	-0.682351	-1.00112	-0.797573	-0.903269	-0.929757
1	339456	TMEM52	-0.0331642	-0.0123301	-0.382404	-0.763475	-0.63306	-0.69595	-0.76967	-0.634692	-0.973203	-0.93879	-0.837013	-1.1866
1	339479	BRINP3	0.818377	0.26856	-0.580715	0.277429	0.317287	-0.417831	-0.521182	-0.717541	-1.09637	-0.636579	-0.34931	-0.618832
1	340152	ZC3H12D	0.0522297	-0.113373	-0.391017	-1.16947	-0.574495	-0.719739	-0.785033	-0.893737	-0.788968	-0.548291	-0.554822	-0.465735
1	340895	MALRD1	-0.421745	-0.549348	-0.657253	-0.667638	-0.786559	-0.511471	-0.59428	-0.754472	-0.922359	-1.01131	-0.879116	-0.78279
1	341019	DCDC1	0.0578014	-0.211108	-0.00521938	-0.0270527	-0.0241127	-0.335156	-0.14032	-0.596535	-0.478632	-1.04732	-0.576	-0.690295
1	342527	SMTNL2	-0.808266	-0.340806	-0.511208	-4.24392	-0.272394	0.0152882	-0.969025	-0.165036	-1.65791	-0.478305	-0.806725	-0.163904
1	346653	FAM71F2	-0.555781	-0.736204	0.153549	-0.057072	-0.142808	-0.519884	-0.267349	-0.0439239	-0.154431	-0.580095	-1.15767	-0.235168
1	347853	TBX10	0.368393	-0.273365	-0.0490813	-0.731597	-0.687891	-0.661532	-1.36265	-0.298808	-1.86249	-0.813427	-0.819258	-0.109128
1	348378	SHISAL2A	-1.79991	-1.55342	-0.532723	-1.80807	-1.49031	-2.44778	-0.862533	-1.42523	-0.946333	-1.50034	-1.26277	-2.31045
1	375791	CYSRT1	-0.148524	-0.196022	0.335827	-0.342848	0.420235	-0.196543	-0.134649	-0.209908	-0.464622	-1.06582	-0.62045	-0.148729
1	378884	NHLRC1	-1.01093	-0.891717	-1.87194	-1.56576	-0.692591	-0.295087	-0.686377	-0.297189	-0.976959	-0.723113	-0.802018	-0.746998
1	387700	SLC16A12	-0.014307	-0.509281	-0.778109	-1.8228	-1.06677	-0.802798	-0.363998	-0.488766	-0.494474	-0.769194	-0.862553	-0.276242
1	388228	SBK1	-0.633971	-0.145597	-0.145741	-0.060746	0.0611376	0.0936351	-0.162499	-0.505295	-1.14535	-0.718706	-0.903104	-0.382443
1	388588	SMIM1	-0.356463	-0.606025	-0.593302	-0.782943	-0.672088	-0.255097	-0.107659	-0.261752	-0.79564	-0.790416	-0.548167	-1.33382
1	388701	C1orf189	0.283309	0.165138	-0.0358989	0.644454	-0.428896	-1.14346	0.603743	0.428595	-0.610563	-0.373492	-3.71999	0.657861
1	388795	EFCAB8	-0.527284	-0.488169	-0.745836	-0.515766	-0.605778	-0.349343	-1.69592	-0.652474	-0.552366	-3.29392	-0.716489	-0.34686
1	389136	VGLL3	-0.428345	-1.35214	-1.44938	-1.13853	-1.44785	-1.03509	-0.768359	-0.835921	-1.02041	-0.865802	-1.40141	-0.93788
1	389332	SMIM32	-1.5572	0.323344	-0.449644	-0.936242	-0.145436	-0.845256	-0.623558	-0.694977	-2.12883	-0.277795	-0.353344	-0.690465
1	390595	UBAP1L	-0.909198	-0.40905	-0.288466	-0.689748	-0.336664	-0.308446	-1.09084	-0.505606	-0.286994	-1.13876	-0.735529	-0.45013
1	400566	C17orf97	-1.42454	-0.437601	0.0402753	-0.234733	-0.29908	-0.293709	-0.604332	-0.41893	-0.721174	-0.875198	-0.687213	-0.920729
1	400629	TEX19	-2.11663	-1.98049	-2.27733	-1.59154	-1.57326	-1.22775	-0.762109	-1.60477	-1.43518	-1.00714	-1.52324	-1.73862
1	400745	SH2D5	-1.22719	-1.24449	-1.91513	-3.20367	-1.95559	-2.09428	-1.86515	-1.51793	-1.21351	-1.49153	-1.494	-2.36557
1	440335	SMIM22	-1.09178	-0.608308	-0.176681	-0.575792	-0.874256	-0.585596	-0.60988	-1.2844	-1.32026	-1.59348	-1.06876	-1.7259
1	440353	NPIPB12	-0.233787	0.11834	-0.460155	-0.62911	-0.753694	-0.50103	-0.519658	-0.56006	-0.442899	-1.02001	-1.0095	-0.913215
1	441476	STPG3	-0.7741	-0.507723	-0.133662	-0.227741	-0.160344	-0.637813	-0.759303	-0.514963	-0.515965	-1.83517	-1.07164	-0.768065
1	493869	GPX8	-0.385388	-0.913395	-0.560807	-1.1964	-0.678141	-0.65294	-1.37559	-1.62312	-0.62343	-1.13859	-0.935204	-1.32117
1	613037	NPIPB13	0.238007	-0.0332388	0.140081	0.220901	-0.520986	0.0235825	-0.612933	-0.210451	0.206203	-0.306835	-0.724952	-1.04996
1	643669	CCER2	0.333224	-0.326104	0.286998	-0.564578	-0.383071	-0.770142	-0.252152	0.0738373	0.595522	-2.18012	-0.318466	-0.0427266
1	643988	FNDC10	-1.1223	-0.247149	-0.662703	-0.658446	-0.692436	-0.545524	-1.09158	-0.731577	-0.856019	-0.979472	-0.358083	-0.781595
1	644844	PHGR1	-0.0415459	0.181169	-0.448326	-0.368761	-0.575836	-0.682168	-1.19212	-0.67744	-1.26861	-1.85777	-1.40427	-1.44678
1	644943	RASSF10	-1.92575	-0.825967	-0.990091	-0.830341	-0.76391	-0.887427	-1.1847	-0.976748	-1.74118	-0.897373	-0.442944	-0.977026
1	645811	CCDC154	-0.603505	0.541678	0.904841	-0.186641	-0.0635914	-0.301774	0.123327	-0.428531	0.123795	-1.79609	-1.03617	-0.0330166
1	646625	URAD	-0.0789782	-0.498595	-1.36393	-1.68743	-1.24424	-1.59691	-1.1375	-1.13526	-2.1235	-1.16249	-1.36444	-2.10662
1	647024	C6orf132	-0.440009	0.0538943	-0.496622	-1.05493	-0.946192	-0.466176	-0.579908	-0.761628	-1.42835	-1.02496	-0.739328	-0.71824
1	653808	ZG16	-0.523155	-0.452316	-0.629843	-0.485953	-0.423605	-0.648806	-0.738291	-1.08448	-0.98631	-1.14095	-1.08705	-1.18563
1	729540	RGPD6	-0.511391	-1.14947	-0.870118	-1.9381	-0.398566	-0.754081	-1.30863	-1.63146	-1.53504	-0.960818	-0.869294	-1.562
1	729857	RGPD2	-0.894459	-0.450421	-0.871894	-1.99217	-0.244671	-1.05	-0.53388	-1.43342	0.545712	-1.81766	-0.282448	-0.858488
1	100316904	SAP25	-0.343358	-0.171397	-0.304758	-0.406814	-0.668307	-0.342996	-0.642905	-0.0499827	-0.0320605	-1.35995	-0.469915	-0.0702638
1	101059938	NPIPA7	-0.296425	-0.637122	-1.22926	-0.99156	-0.655028	-1.52006	-0.8856	-0.928257	-0.646284	-1.50845	-1.46976	-0.730289
1	102723996	LOC102723996	-0.664402	-1.85645	-3.89149	-1.5288	-1.79587	-2.40893	-1.00182	-1.01961	-2.21054	-0.576252	-2.26377	-0.164047
1	22914	KLRK1	-1.01057	-0.524496	-0.305353	-0.692017	-0.564131	-0.0240591	0.154831	-0.253844	-0.33788	-0.122348	-0.32233	-0.458913
2	12	SERPINA3	1.86638	2.84651	3.07827	3.17852	3.30573	3.59355	3.70712	3.64445	3.69325	3.66588	3.86148	3.6205
2	133	ADM	0.735881	0.365728	0.391666	0.526691	0.623352	0.876676	0.833303	1.10075	1.03331	1.03241	1.12778	1.06463
2	141	ADPRH	0.265157	0.195558	0.433419	0.200319	0.631296	0.209462	0.701124	0.197355	0.619245	0.518488	1.12526	0.893616
2	230	ALDOC	0.610052	0.645656	0.521039	0.792267	0.836596	0.713707	0.762846	0.880105	0.781526	0.966377	1.06028	0.987915
2	242	ALOX12B	0.0209674	0.217925	0.60884	0.777117	0.676227	0.443464	-0.0961484	0.0991135	0.618506	0.70158	0.598326	1.01511
2	366	AQP9	-0.190957	-0.378861	1.11239	-0.00353298	0.105465	0.457383	0.174165	0.14841	1.17527	0.25444	1.75163	0.849548
2	383	ARG1	0.644512	0.94242	0.438904	1.24356	1.63865	0.656096	0.822493	0.981392	1.10201	1.4152	2.23607	2.14478
2	419	ART3	1.47216	1.59505	0.974817	0.866779	1.10426	0.880508	1.10035	1.34793	1.56177	1.82792	1.74029	1.36271
2	474	ATOH1	0.852135	1.07446	0.999778	1.63071	2.39574	1.87662	0.348814	1.38091	1.12706	0.820862	1.04224	1.02071
2	493	ATP2B4	0.330764	0.655654	0.804462	1.00797	1.05115	1.26307	1.19245	0.762072	0.981021	0.961287	1.05144	1.05935
2	552	AVPR1A	1.20037	0.29943	0.816882	0.279462	0.35496	1.07642	1.03121	0.539798	0.873757	0.409169	0.707307	0.704003
2	602	BCL3	0.70037	1.03486	0.806884	0.755657	0.663879	0.738813	0.498641	0.73986	0.654965	0.583958	0.631417	0.697114
2	622	BDH1	-0.0293276	0.264147	0.552861	0.446277	0.396177	0.38589	0.631824	-0.162163	0.332811	0.193274	0.720441	1.10408
2	623	BDKRB1	0.141599	-0.890958	0.233889	0.572733	0.835528	1.30524	1.88862	1.33924	1.83079	1.96008	2.13305	2.39456
2	629	CFB	0.369588	0.193167	0.464129	0.267418	0.560891	1.2016	1.38082	1.25695	1.46254	1.60045	1.65328	1.92839
2	656	BMP8B	0.0241749	0.812176	0.738298	0.351352	0.384374	0.770795	0.586531	0.986332	1.05697	0.469066	0.950995	0.394612
2	659	BMPR2	0.370079	1.02512	1.145	0.810072	0.630502	0.597785	0.352324	0.316609	0.481219	0.368424	0.425197	0.565658
2	665	BNIP3L	0.72053	0.699886	0.685107	1.01627	1.26087	1.10516	1.18043	1.10601	1.12247	1.23426	1.42395	1.39854
2	715	C1R	-0.212047	0.0181911	0.151171	0.187986	0.205454	1.08009	1.11321	1.16498	1.38907	1.35949	1.54034	1.40927
2	716	C1S	0.0868669	0.147834	0.187429	0.155491	0.150657	0.782449	1.08071	1.05555	1.20435	1.40393	1.39521	1.28851
2	720	C4A	0.0551931	0.553362	0.736427	0.730598	1.12024	1.9418	1.97316	2.18372	2.01333	1.31065	2.34372	2.03854
2	721	C4B	-0.0412363	0.125815	0.348832	0.533026	0.874023	2.1109	2.13679	1.73762	1.64849	1.41646	1.93978	1.4163
2	722	C4BPA	0.0864947	0.16822	0.294692	0.526872	0.608827	0.876638	0.993436	1.07932	1.2278	1.28413	1.61047	1.43568
2	725	C4BPB	0.269528	0.210497	0.224225	0.361456	0.405884	0.877667	1.321	1.27444	1.28359	1.32298	1.47521	1.40461
2	728	C5AR1	-0.386097	0.00228874	0.241045	0.727807	-0.742838	-0.0270179	0.863343	1.67316	1.35669	0.19519	0.84153	0.687985
2	731	C8A	0.509489	0.625574	0.437252	0.978339	1.17955	1.05542	1.08443	1.0393	1.07898	1.01961	1.37519	1.36868
2	732	C8B	-0.54789	-0.296258	-0.0154503	0.161436	0.284046	0.929496	0.982871	0.495841	0.641594	0.476601	1.24274	1.06041
2	775	CACNA1C	0.722936	0.798107	0.873238	1.00907	0.688717	0.738867	0.577454	0.41606	0.388291	0.298246	0.439507	0.525148
2	834	CASP1	0.125319	-0.226564	0.628114	0.169082	0.25646	1.2037	1.89573	2.09673	1.70106	1.71462	2.1994	1.80354
2	838	CASP5	1.20049	1.39235	2.72409	2.88492	2.92705	3.73283	3.82209	3.68039	3.83656	3.57783	4.07074	3.76535
2	920	CD4	2.35507	-0.279214	2.14248	1.2363	1.62662	1.85233	1.73442	1.87339	1.44614	2.17124	2.93995	2.47276
2	951	CD37	0.530223	0.777093	0.773133	1.03792	0.686627	1.05271	0.920966	0.785116	1.07115	0.86097	0.909439	1.07585
2	952	CD38	0.025111	0.386036	0.346956	0.801128	1.05906	1.25074	1.38721	1.6718	2.03604	2.24733	2.47074	2.39127
2	953	ENTPD1	1.62026	1.48151	0.815699	-0.0944432	1.15198	1.26485	-0.261934	-0.033418	0.878176	0.72522	0.93651	0.781876
2	978	CDA	0.092305	0.129269	0.250284	-1.1689	0.501244	0.776294	0.58408	0.675782	0.895789	1.04085	1.62006	1.51235
2	1028	CDKN1C	1.0661	1.45079	1.48327	1.03986	1.17103	1.05218	0.733573	0.813472	0.520851	0.913094	0.593339	0.962778
2	1052	CEBPD	1.4439	1.41422	1.45904	1.82623	1.90312	2.2973	2.14906	2.33365	2.0539	2.19959	2.364	2.15197
2	1109	AKR1C4	0.41272	0.593839	0.489307	0.726854	0.759839	0.625236	0.85239	0.500735	0.929095	1.20107	0.943519	1.11414
2	1154	CISH	2.15661	0.397544	0.918748	-0.0612053	0.559148	0.645646	0.833642	0.694938	0.747006	0.197182	0.669221	0.213461
2	1160	CKMT2	1.08143	0.269218	1.06744	0.580946	0.358735	1.28571	0.918217	1.06538	1.46064	0.562088	0.182485	0.414932
2	1278	COL1A2	0.134185	0.047527	0.0196195	0.147976	0.342519	1.07445	1.17105	1.18007	1.19948	1.33035	1.49119	1.36474
2	1287	COL4A5	0.659733	0.550412	0.555797	0.615526	0.631584	0.875567	0.944031	0.858901	0.886481	0.946496	1.02152	1.13917
2	1326	MAP3K8	1.15435	0.717432	0.734748	0.564206	0.582873	0.938685	1.14856	1.11069	1.19952	1.34968	1.4973	1.43884
2	1356	CP	0.393476	0.555682	0.601231	0.85716	1.06157	1.09368	1.06508	1.29672	1.51371	1.49429	1.7839	1.74295
2	1395	CRHR2	0.555269	0.724574	0.984131	0.0806855	0.411328	0.662186	0.798653	0.463459	0.561638	0.883675	0.652341	1.06498
2	1440	CSF3	1.17674	2.53822	1.43837	0.499652	1.30217	3.92448	4.38846	5.03693	4.65828	4.83789	5.52646	5.1025
2	1441	CSF3R	0.166698	0.557018	0.757354	1.03667	1.22001	1.11945	1.26945	1.40296	1.4888	1.38099	1.89304	1.56841
2	1475	CSTA	-0.210622	1.14568	0.245792	0.109988	0.48551	0.053201	0.892177	0.717541	0.901803	0.626398	1.26171	0.824931
2	1520	CTSS	-0.142422	-0.384451	-0.536937	-0.326159	-0.376384	0.299926	0.724122	0.498267	0.905664	1.11146	0.731671	0.815578
2	1589	CYP21A2	0.101784	1.3195	1.73307	1.5433	1.77437	1.48982	1.55945	1.44997	1.42854	1.3033	1.42788	1.37334
2	1745	DLX1	1.31396	1.01835	0.767821	0.0596715	0.126674	0.66999	0.969434	0.13939	0.466972	0.186404	0.474433	0.591254
2	1746	DLX2	0.356983	1.05098	0.32219	-0.936064	0.0739611	0.321174	0.0308833	-0.0205116	0.0389615	-0.258795	0.141123	-0.0822466
2	1755	DMBT1	3.13729	5.43675	5.10476	5.99739	6.3958	7.05401	6.87778	7.15003	6.76816	6.5234	7.58736	7.12007
2	1767	DNAH5	-0.512622	0.791201	0.61449	0.802795	0.670927	1.50922	1.53765	1.65345	1.82437	1.44624	1.45713	1.12902
2	1828	DSG1	0.9771	0.00951811	1.08045	1.28715	0.843797	1.36971	1.62103	1.06348	1.03612	0.897721	0.427123	0.877432
2	1831	TSC22D3	0.629168	1.30361	1.2352	1.2117	1.19726	0.302934	0.346137	0.251121	0.329448	0.660657	0.621448	0.676479
2	1901	S1PR1	0.540667	0.75467	0.472026	0.930896	0.854735	1.004	0.514907	0.629209	0.50372	0.185319	0.661128	0.721447
2	1942	EFNA1	1.50051	1.07879	0.915636	1.27943	1.23746	1.19001	1.17407	1.19063	1.22382	1.28497	1.39927	1.34167
2	1946	EFNA5	1.47368	0.823272	0.91397	2.09352	2.18813	1.10267	1.09837	0.924415	0.89239	1.10964	1.58133	1.36358
2	1958	EGR1	1.20131	0.381541	0.261853	-0.0441689	0.160932	-0.110175	0.04945	0.196568	0.255683	-0.0794982	-0.14155	-0.0244222
2	1999	ELF3	1.37721	0.776602	0.924434	0.762468	0.768294	1.05607	1.12359	1.09384	1.05039	1.16015	1.15015	1.06181
2	2049	EPHB3	0.524066	1.10473	0.645594	0.421805	1.14103	0.693651	0.535905	1.09943	0.884736	0.755563	0.88896	0.92834
2	2256	FGF11	-0.137128	0.16093	-0.0860845	0.605902	0.930255	1.10045	0.325207	0.403693	0.411587	0.685635	0.999081	0.953662
2	2308	FOXO1	1.22419	0.428738	0.357195	0.464353	0.437591	0.323055	0.423692	0.321075	0.433786	0.319684	0.202694	0.32765
2	2353	FOS	1.32171	0.561781	0.488067	0.249633	0.447347	0.225006	0.485111	0.486028	0.498242	0.288084	0.382781	0.44067
2	2487	FRZB	1.65079	1.71915	1.42143	1.55149	1.70244	0.777732	1.0581	1.0714	1.22899	1.27995	1.01129	1.02642
2	2525	FUT3	1.46535	1.47514	1.42422	1.76778	1.88027	1.7819	1.51146	1.2738	1.36435	1.62145	1.77876	1.98315
2	2527	FUT5	0.803411	1.1915	1.74075	2.02814	1.52205	1.63896	0.841301	1.80023	1.24485	0.70236	1.31381	1.45774
2	2528	FUT6	0.449937	0.982047	0.935723	1.30097	0.874974	0.544478	0.63839	0.542797	0.537341	0.256554	0.741825	0.776149
2	2634	GBP2	0.41005	-0.0217349	0.0709723	0.0261002	0.0154117	0.640257	0.853919	0.866243	0.882352	1.05939	0.780425	0.852824
2	2710	GK	0.091877	0.100914	0.195304	0.382394	0.50958	0.675169	0.787616	0.819285	0.855008	0.994064	1.1044	1.06187
2	2826	CCR10	0.83027	0.703963	0.452534	0.502843	1.05592	1.01219	1.01389	1.0575	0.810074	0.81962	1.17788	1.24828
2	2861	GPR37	0.457704	0.203553	0.268673	0.562482	0.694394	0.841705	0.75794	0.830126	0.893228	0.860238	1.10094	1.07288
2	2867	FFAR2	1.25216	4.18871	5.37478	4.52492	4.26033	5.00129	4.64332	5.16506	5.49833	5.87797	6.2815	6.07156
2	2918	GRM8	0.764964	-0.0405605	-0.216345	1.14898	1.31387	0.719681	0.906831	0.48382	0.488049	0.7519	1.11864	1.40699
2	2919	CXCL1	0.368869	-0.0902021	-0.109357	-0.023744	0.0716487	0.91805	1.27869	1.22736	1.26349	1.2184	1.40487	1.26468
2	2920	CXCL2	1.71278	0.718824	1.05427	1.13596	1.36213	1.82668	2.2114	2.31294	2.09477	2.00234	2.29217	1.97676
2	2921	CXCL3	-0.24673	-1.13412	-0.888154	-0.957872	-0.796107	0.473374	0.839239	0.985535	0.844346	0.91209	1.19017	0.858358
2	3034	HAL	1.76109	1.54094	1.32041	1.50277	1.6667	1.52799	1.65389	2.01379	2.15822	2.15225	2.46934	2.46944
2	3037	HAS2	0.0272575	0.244766	-0.173399	-0.460968	0.385315	0.270506	-0.00410735	0.212999	0.701117	0.566489	1.19622	0.861122
2	3075	CFH	-0.275183	-0.117548	0.136924	0.324471	0.490428	1.02073	1.0673	1.09717	1.24989	1.17575	1.39742	1.35338
2	3078	CFHR1	-0.737673	-0.479362	-0.173963	0.139366	0.503572	1.05956	1.3231	1.63039	1.56981	1.59193	1.92315	1.72064
2	3080	CFHR2	-1.16964	-1.53278	-1.33439	-1.95474	-0.439304	0.45359	1.05243	1.49703	0.954617	1.61441	2.13575	1.71747
2	3097	HIVEP2	0.3145	1.14706	1.11958	0.719129	0.574747	0.833944	0.781531	0.64034	0.893911	0.748893	0.735965	0.862661
2	3167	HMX2	0.429875	0.720866	0.546706	0.664006	1.19735	0.292811	0.394635	0.571637	0.620152	0.285771	0.788951	0.773342
2	3231	HOXD1	1.39812	1.56846	1.13189	1.10397	1.2991	1.13415	1.15003	1.42411	1.29311	1.28554	1.2952	1.3535
2	3240	HP	0.00155935	0.24918	0.380898	1.17321	1.32835	1.90728	1.86567	2.06068	2.08697	2.08424	2.66133	2.19273
2	3248	HPGD	0.544841	0.375787	0.358113	0.599062	0.612169	0.748073	0.886597	0.99655	1.0035	1.19165	1.19403	1.2252
2	3250	HPR	0.938106	0.95219	1.25092	1.66791	1.9265	1.89852	2.21838	2.16256	2.26529	2.16458	2.56529	2.27174
2	3263	HPX	-0.38695	0.0513554	0.247463	0.373126	0.514548	0.985609	1.0729	1.0406	1.01241	1.18463	1.29154	1.11698
2	3351	HTR1B	2.47402	1.16052	2.00306	1.70828	1.85395	1.22616	0.33353	1.42704	1.5206	0.862253	1.09272	0.456831
2	3383	ICAM1	0.404672	0.598446	0.506082	0.441166	0.456873	0.849146	0.916922	0.974087	1.019	1.05393	0.975062	0.936276
2	3426	CFI	-0.194537	0.194717	0.361667	0.467855	0.661983	0.895603	1.11125	1.11026	1.19426	1.40123	1.31748	1.37709
2	3484	IGFBP1	-0.0251803	-0.619593	-1.0462	-0.403553	0.0542783	0.0301699	0.423414	0.75925	0.771354	1.28274	1.47518	1.22788
2	3554	IL1R1	1.07736	1.22976	1.2967	1.31677	1.38869	1.44744	1.41906	1.29854	1.3585	1.36206	1.4094	1.4311
2	3557	IL1RN	-0.930413	-0.360036	-0.0747233	-0.269281	-0.150602	0.848723	0.642611	1.06543	1.19007	1.39483	1.87918	1.82653
2	3566	IL4R	0.64529	0.929964	0.871343	0.762701	0.776163	1.08565	1.10026	1.06349	1.08167	0.914488	0.975315	0.925519
2	3574	IL7	0.165652	0.472565	0.517243	0.50633	0.392006	1.08117	0.77354	0.987863	0.912825	1.001	1.08575	1.34047
2	3626	INHBC	-0.253723	0.876173	1.5788	1.02507	0.222097	0.0284727	0.134874	0.308107	0.554123	0.344712	0.61294	0.501914
2	3659	IRF1	1.88386	0.572417	0.710278	0.590894	0.604503	0.811604	0.886307	0.625994	0.704773	0.767699	0.642001	0.754806
2	3683	ITGAL	0.570828	0.340578	0.631257	0.984794	1.0871	0.846852	0.880092	0.892263	1.08276	1.03189	1.21597	1.20109
2	3694	ITGB6	0.840135	0.0671586	0.773504	-0.0914448	-0.0271764	0.483557	0.421136	1.18312	0.835267	0.865158	1.23714	0.922056
2	3700	ITIH4	-0.202735	-0.141454	0.296655	0.638636	0.872571	1.01233	1.14998	0.959644	1.19165	0.744915	1.1621	1.31225
2	3726	JUNB	2.44074	2.30716	1.91414	0.6562	0.593933	0.832998	0.864204	0.910447	0.754252	0.978609	0.790134	0.747464
2	3732	CD82	0.714457	-0.0953174	0.409574	0.515226	-0.000297581	0.385289	-0.0950234	0.666762	0.595121	0.56461	0.875329	1.27421
2	3746	KCNC1	0.335485	0.33673	0.988127	1.22644	0.406536	0.554877	0.68737	0.358659	0.173271	0.280523	-0.12771	0.574289
2	3752	KCND3	-0.704554	0.312154	1.354	0.835298	1.23439	1.61563	1.9227	2.23955	2.70931	2.39734	3.00331	3.1718
2	3761	KCNJ4	0.488887	0.126748	-0.128011	-0.556889	0.416856	0.146303	0.896534	1.40821	0.661038	0.405674	1.00171	1.1969
2	3784	KCNQ1	1.26806	1.90702	1.70244	1.23623	0.861026	1.01551	1.48271	0.949967	1.60979	1.31392	1.02014	1.30397
2	3929	LBP	1.06315	2.05406	2.16911	2.52574	2.58659	3.40083	3.63994	3.7523	4.08877	4.06002	4.65648	4.2226
2	3934	LCN2	-0.636125	-0.149628	0.188349	0.494696	0.477413	1.44571	1.96733	2.3718	2.90319	2.90037	3.77088	3.28848
2	3955	LFNG	0.745208	1.15205	0.768946	0.299222	0.185217	0.00160991	-0.328764	-0.362312	-0.485126	-0.166129	-0.577044	-0.403771
2	3976	LIF	0.136045	0.566092	1.10679	1.13504	1.15486	1.24883	1.37291	1.73794	1.68168	1.67285	2.2384	1.89341
2	4015	LOX	0.48	0.735693	0.638787	0.788751	0.933395	1.00633	0.991222	1.10985	1.03968	1.20909	1.20691	1.20314
2	4069	LYZ	0.67407	0.863984	0.64092	0.870469	0.937821	0.648566	0.859004	0.863486	0.956379	1.42369	1.25315	1.30797
2	4166	CHST6	1.04905	0.654817	0.766324	0.916065	0.763522	1.25456	0.838023	0.561509	0.898637	0.61342	0.6347	0.437817
2	4249	MGAT5	1.10452	0.914348	0.752511	0.804222	0.751217	0.733259	0.612801	0.535285	0.721562	0.726523	0.556434	0.660968
2	4324	MMP15	0.615749	1.01417	0.913335	0.68204	0.661324	0.618982	0.586901	0.549564	0.56192	0.622231	0.527562	0.515835
2	4543	MTNR1A	-2.16904	0.322961	1.23493	-0.997984	1.40015	1.15355	-0.276611	2.34645	0.961657	0.875889	2.83782	1.97736
2	4582	MUC1	0.750938	1.2364	1.17703	1.27913	1.26818	0.958532	0.862648	1.15758	1.11665	0.752312	1.03734	0.798309
2	4588	MUC6	0.346204	0.867584	0.938189	0.198267	0.700616	0.324355	0.817899	1.21902	0.796357	-0.443774	0.138078	0.230977
2	4613	MYCN	0.834613	1.08976	0.672992	0.930242	1.06284	0.718128	0.54844	0.681004	0.616192	0.634953	0.873196	0.821958
2	4616	GADD45B	1.3419	0.300348	0.467232	0.224569	0.13872	0.34701	0.532408	0.218733	0.323013	0.420599	0.356438	0.44283
2	4778	NFE2	2.91347	-0.113954	1.86125	2.19714	2.09875	2.02399	-0.677621	0.946253	1.55587	2.2866	2.30845	1.56725
2	4837	NNMT	1.62807	2.16582	2.36735	2.15189	2.31957	3.01505	3.18084	2.91246	2.67473	2.86327	2.58218	2.60999
2	4985	OPRD1	0.395361	2.83386	2.09474	0.339932	1.09744	0.962856	0.939802	-0.164188	-0.907981	0.147335	0.280411	0.48169
2	5004	ORM1	-0.5619	-0.165758	-0.0741885	0.342637	0.0971637	0.326989	0.554458	0.535337	0.527032	0.562825	1.20457	0.552036
2	5033	P4HA1	0.349258	0.395856	0.295408	0.728004	0.769331	0.719499	0.742867	0.79697	0.779785	0.912656	1.09439	1.04581
2	5068	REG3A	-0.16964	0.433963	1.40098	1.50739	2.02504	3.91407	4.04025	4.32822	4.66116	4.73987	5.0076	4.93555
2	5071	PRKN	1.04761	0.968666	1.20967	0.556819	1.02111	0.701293	1.06327	0.739768	0.500853	0.882898	1.14755	0.828266
2	5079	PAX5	2.14362	4.27794	4.18664	3.36191	3.84771	4.46436	3.75303	1.10264	4.69335	3.64268	3.17653	3.43448
2	5097	PCDH1	0.653113	0.994813	1.05674	0.906096	0.731871	0.315635	0.0296677	-0.396771	-0.299168	-0.160061	0.246149	-0.224271
2	5152	PDE9A	0.306045	0.817522	1.09156	0.825408	0.808655	0.753735	0.682118	0.583823	0.557603	0.510213	0.560309	0.635799
2	5156	PDGFRA	0.785351	0.769499	0.852506	0.9612	1.01826	0.533431	0.555227	0.471843	0.412706	0.695301	0.55598	0.60727
2	5157	PDGFRL	0.408194	0.74394	0.618276	0.933843	1.07628	1.13689	1.22634	1.05797	1.0339	1.12033	1.16441	1.05121
2	5163	PDK1	0.771713	0.827384	0.966348	1.51722	1.55683	1.17774	1.3078	1.46837	1.38944	1.59788	1.87974	1.85206
2	5169	ENPP3	0.899098	0.424657	0.548482	0.786521	0.65751	0.781528	0.738818	0.7221	0.706822	0.622328	1.15951	0.984379
2	5210	PFKFB4	0.206959	0.333209	0.629507	1.26422	1.42485	0.83774	0.728228	0.916338	0.814146	1.00791	1.3664	1.34503
2	5284	PIGR	-0.212702	-0.874776	0.550536	-0.496136	0.215556	0.395384	0.330344	-0.114256	0.511207	0.453855	1.06433	0.915465
2	5320	PLA2G2A	-0.0326948	-0.232866	0.576529	0.525235	-0.382675	1.11721	1.02066	1.44826	1.58174	1.29214	2.08579	1.42277
2	5332	PLCB4	0.662467	2.00243	2.89449	2.18673	2.3277	1.87375	1.52439	1.39813	1.37568	1.10742	1.47427	1.57756
2	5342	PLGLB2	-0.541228	0.474958	0.751561	0.0250057	0.339894	1.92872	0.582716	1.70749	0.554784	1.67992	0.712155	1.91719
2	5343	PLGLB1	2.34082	1.89321	1.91492	1.69453	2.68787	1.23228	1.52316	1.34377	2.4019	1.12926	2.16204	2.75061
2	5352	PLOD2	0.679301	0.804667	0.816495	0.968292	1.05277	0.932658	0.92109	0.897543	0.863537	1.0526	1.10236	1.12752
2	5602	MAPK10	0.411977	1.45189	1.23154	-0.261354	1.01003	0.676488	1.00431	1.03465	0.994198	1.15784	1.75631	1.08306
2	5627	PROS1	0.324492	0.600418	0.632301	0.796954	0.886794	1.04686	1.13719	1.10108	1.10117	1.30787	1.32908	1.28145
2	5629	PROX1	1.28732	1.11243	1.2729	1.22248	1.10178	1.05381	0.993115	0.917445	1.20141	0.920668	0.990741	1.08267
2	5654	HTRA1	-0.809928	-0.0540077	-0.334712	-0.0874153	0.334791	0.796786	0.596065	0.92406	0.595318	0.709622	1.34504	1.12448
2	5742	PTGS1	0.962201	0.890903	0.793902	0.958634	1.00385	0.0632716	0.224837	0.0705454	-0.0213114	0.392036	0.381508	0.552335
2	5806	PTX3	-0.057188	0.0525051	-0.458442	-0.0846041	0.230534	0.163465	0.697506	0.67983	0.509366	0.952293	1.10865	1.16502
2	5873	RAB27A	0.360416	0.711131	0.518284	0.557283	0.609587	0.799582	0.891132	0.80767	0.818892	1.04987	0.866262	1.03599
2	5874	RAB27B	0.806081	0.904151	0.646342	1.10522	0.409459	0.687089	0.81911	1.06224	0.876676	1.30644	0.626229	1.23434
2	5919	RARRES2	0.444064	0.645178	0.71648	0.877856	0.757508	0.9533	0.694584	0.60519	0.915488	0.75558	0.78124	1.0151
2	5967	REG1A	1.84605	2.51441	2.18722	2.50272	2.88249	2.92315	3.1984	3.35259	3.24892	3.41742	3.86022	3.61648
2	6006	RHCE	0.642613	0.579944	0.311409	0.67668	0.37317	0.61799	0.809686	0.628857	0.452189	0.77363	1.21668	0.351056
2	6038	RNASE4	0.391321	0.656606	0.416724	0.757739	0.858033	0.831635	0.833883	0.82185	0.801633	0.846619	1.03435	1.00318
2	6095	RORA	0.640342	0.320583	0.214843	0.705727	1.05809	0.646552	0.702767	0.876026	1.0433	0.964867	1.32666	1.41088
2	6275	S100A4	1.14067	1.45509	0.930731	1.19466	1.05044	0.611963	0.991313	0.705015	0.783581	1.40449	1.25171	1.14748
2	6277	S100A6	0.606298	0.881239	0.481748	0.634698	0.71585	0.277316	0.784852	0.608454	0.378303	1.03181	0.722448	0.707868
2	6280	S100A9	1.02589	1.28143	1.14504	1.42522	1.51303	1.13237	1.06427	1.19902	1.29389	1.51723	1.81335	1.78248
2	6288	SAA1	0.251078	0.767107	1.05013	1.3208	1.33144	3.03112	3.12729	3.43212	3.53376	3.70698	3.99505	3.80344
2	6289	SAA2	1.92629	1.46325	1.73271	2.39586	2.65574	3.85699	4.05891	4.01579	4.21237	4.39969	4.61928	4.62102
2	6324	SCN1B	0.719323	1.72913	1.77887	0.868385	0.689036	0.636918	0.630282	0.479425	0.627327	0.260452	0.889242	0.422658
2	6326	SCN2A	0.90006	1.10257	0.403203	0.787098	0.554029	0.550008	0.380148	0.603542	0.940976	0.881302	1.44819	1.53207
2	6328	SCN3A	0.90931	1.01518	0.870919	0.775835	1.06538	1.73941	1.24005	1.08268	1.54956	1.13882	1.38678	1.26745
2	6332	SCN7A	0.353866	0.945187	0.502132	0.517379	1.19218	0.8835	1.06685	1.24048	1.88019	1.85938	1.76229	1.34884
2	6372	CXCL6	-0.898648	-0.427657	0.0783702	-0.353393	0.0717769	1.09206	1.24153	1.36776	1.59497	1.84534	2.30927	2.05112
2	6492	SIM1	0.4982	1.30268	1.55344	2.16299	2.16807	1.83771	1.23203	0.999009	1.50973	1.50488	2.09933	1.71936
2	6497	SKI	-0.0159894	1.14856	0.759027	0.304573	0.227633	0.288993	0.0270914	0.169889	0.0801891	0.0957449	0.104609	0.0516858
2	6498	SKIL	0.353376	1.42111	1.03803	0.323058	0.261665	0.262523	0.21195	0.0302481	0.0848443	0.0735026	0.00266132	0.168002
2	6512	SLC1A7	0.944899	0.952646	1.02214	0.955996	0.915573	0.334419	0.611054	0.611052	0.895651	1.09894	0.962704	1.08664
2	6526	SLC5A3	0.742858	0.786724	0.90956	1.13394	0.817888	0.806259	0.531432	0.599857	0.896222	0.98945	0.727827	1.01312
2	6527	SLC5A4	0.772707	-0.236886	0.892932	0.752745	0.715509	1.16367	0.710397	0.571173	0.972323	0.447808	0.951718	1.01381
2	6539	SLC6A12	1.40861	1.40106	1.11739	1.12957	1.06811	0.760362	0.514747	0.339969	0.454197	0.725502	0.422926	0.884795
2	6648	SOD2	0.226448	0.535724	0.708824	0.920115	0.977917	1.2063	1.42435	1.42719	1.48706	1.75208	1.75473	1.60996
2	6676	SPAG4	0.475779	0.798269	0.823932	1.36977	1.70783	1.40984	1.39089	1.56951	1.45703	1.34445	1.86841	1.80073
2	6774	STAT3	0.390891	0.832163	0.812965	0.940319	0.930386	1.04609	1.00486	0.893132	0.916543	0.930678	0.94911	0.906096
2	6818	SULT1A3	0.592625	2.38356	1.11272	-0.217957	2.48944	0.375175	-0.410525	1.51724	0.567408	1.89817	0.131433	-0.406212
2	6906	SERPINA7	-0.699093	-0.480235	-0.531723	0.0311619	-0.0877206	0.982505	1.18687	0.873747	1.16912	1.11572	1.39577	1.15314
2	6999	TDO2	0.184972	-0.00355399	-0.635362	0.462204	0.198292	0.642148	0.492708	0.709424	0.720316	1.04432	1.26231	1.16822
2	7043	TGFB3	1.6234	1.28353	0.864726	0.716793	0.822472	1.0478	1.14927	1.15073	1.42449	1.58756	1.30598	1.57114
2	7052	TGM2	0.47179	0.676454	0.920608	0.741113	0.823371	1.18953	1.18395	1.0655	1.12149	1.12665	0.947132	0.984453
2	7071	KLF10	1.20336	0.25539	0.380368	-0.0550418	-0.105705	0.0311136	0.00667611	-0.121032	-0.0474523	-0.127869	-0.256454	-0.0433875
2	7090	TLE3	0.831852	1.14699	0.678017	0.499219	0.469981	0.459725	0.285329	0.400828	0.391703	0.29556	0.406549	0.4006
2	7091	TLE4	0.995568	1.02906	0.755832	0.595658	0.567042	0.535441	0.708879	0.578311	0.679263	0.544796	0.615839	0.669068
2	7097	TLR2	-0.275338	0.562323	0.326631	-0.106594	1.00865	1.39783	1.07701	1.39179	1.21523	1.74298	2.22953	1.92412
2	7127	TNFAIP2	-0.410071	0.134772	0.303879	-0.208152	-0.0460887	0.767228	0.826186	1.0308	1.15868	1.18556	1.41113	1.36962
2	7130	TNFAIP6	-1.03339	0.0234885	-0.189388	0.183825	0.910944	1.70614	2.40111	2.86874	3.13756	3.86751	4.0892	4.10849
2	7145	TNS1	-0.038549	1.15601	1.83988	1.27701	1.15921	1.15438	1.10823	0.668845	0.707449	0.5568	0.590774	0.742885
2	7148	TNXB	0.843415	0.927965	1.28778	0.86616	0.82721	1.01254	0.894035	1.11953	1.18652	0.742413	0.865339	1.43044
2	7439	BEST1	0.185344	0.0221148	0.246518	-0.113481	-0.0435107	0.435948	0.494272	0.467091	0.625554	0.626613	1.02625	0.680076
2	7481	WNT11	0.0750109	1.19169	1.4553	0.479435	0.515904	0.806527	0.604844	0.347228	-0.175143	-0.136201	-0.26562	-0.0186064
2	7484	WNT9B	1.24716	1.12629	0.74907	0.722379	1.25025	0.661135	0.414793	0.00605079	0.106429	0.349731	0.573952	0.854676
2	8013	NR4A3	0.752128	0.886102	-0.128261	0.817264	1.18849	0.831393	0.842716	0.780448	1.01222	0.27188	0.869732	0.744871
2	8214	DGCR6	0.58221	0.990174	0.502911	-0.516289	0.576239	0.895236	2.16411	0.598485	0.823205	0.194535	0.842322	0.953503
2	8224	SYN3	0.985063	1.1263	0.943919	1.01679	0.907897	0.940851	0.940789	1.3652	1.32688	1.51892	1.55588	1.77314
2	8294	H4C9	1.12697	1.2269	1.47919	1.08864	1.0823	1.21213	0.830261	0.557118	1.17619	0.995119	0.969654	1.16344
2	8326	FZD9	0.890437	1.0901	0.592298	0.595286	0.951225	0.739156	0.592533	0.806036	0.555021	0.954233	0.905577	0.923841
2	8353	H3C6	0.944335	0.447302	1.08688	0.979587	1.10507	0.80587	1.02562	0.923431	1.03321	0.687555	1.0826	1.08083
2	8495	PPFIBP2	0.342182	0.798421	1.14551	0.825953	0.871877	0.711475	0.683431	0.531394	0.632061	0.514244	0.661612	0.643964
2	8497	PPFIA4	0.622459	0.779826	1.53333	1.96496	2.37809	1.84867	1.6135	1.73086	1.75073	1.41103	1.90737	2.46897
2	8507	ENC1	0.285832	1.23387	0.957534	0.378007	0.286515	0.171994	0.289708	-0.100605	0.0489885	-0.069512	-0.111808	-0.00682566
2	8553	BHLHE40	1.61873	1.41791	1.4547	1.2059	1.07875	0.933152	0.686201	0.922259	0.867846	0.86955	0.980217	0.951491
2	8604	SLC25A12	0.258796	0.757366	0.582243	0.41257	0.633456	0.64691	1.10299	1.38584	1.52011	1.29518	1.72541	1.57925
2	8642	DCHS1	0.774156	1.23094	1.23086	0.956707	0.993773	0.883751	0.544363	0.588447	0.530668	0.449863	0.456046	0.321739
2	8646	CHRD	0.381313	0.573919	0.602781	0.517401	0.818043	0.969913	0.960909	1.08946	1.02553	0.538854	0.81154	1.00676
2	8651	SOCS1	1.08741	1.03074	0.673399	0.89948	1.09486	1.35862	1.21491	1.695	1.35898	1.24946	1.57735	1.42814
2	8736	MYOM1	0.370159	0.920984	0.939942	1.05108	1.16966	1.58051	1.4563	1.25366	1.28544	1.02806	1.2513	1.21305
2	8740	TNFSF14	0.242472	0.458656	0.310252	1.02058	1.30473	0.948821	0.502295	1.23866	1.59128	1.58306	2.37307	1.3568
2	8843	HCAR3	0.206091	-0.5541	-0.0618525	0.182602	0.43546	0.739935	0.999218	1.06749	1.23141	1.67784	1.47689	1.53723
2	8854	ALDH1A2	1.23847	0.961306	1.37039	1.48932	1.72223	1.60399	1.89905	2.22785	2.41165	2.18165	1.30361	1.96013
2	8875	VNN2	0.515802	0.381991	0.386423	0.712635	0.696781	1.23148	1.28127	1.36294	1.49593	1.76126	1.55009	1.65135
2	8876	VNN1	0.20815	0.0279946	0.687656	0.311824	0.79978	0.663565	0.968292	1.09606	0.629708	1.0747	0.574028	0.480311
2	8972	MGAM	-0.0138687	-0.236681	0.358935	0.579844	0.841968	1.38945	1.56559	1.39898	1.68205	1.53715	1.5509	1.67415
2	9021	SOCS3	4.3024	2.02834	2.94565	2.77554	2.80741	3.3383	3.31197	3.15934	3.18575	3.16898	3.24142	3.21288
2	9033	PKD2L1	0.774066	0.421626	0.452531	0.682828	0.359295	0.184802	0.38938	0.738203	0.732325	0.677065	1.09181	1.03676
2	9123	SLC16A3	0.243229	0.595027	0.460738	0.795335	1.01924	0.945215	1.05236	1.09294	1.04019	1.48583	1.5189	1.50717
2	9180	OSMR	0.271967	0.603608	0.78918	0.978851	1.05094	1.21627	1.13721	1.24284	1.37858	1.43588	1.44109	1.4851
2	9283	GPR37L1	-0.133386	0.487658	0.115323	0.220381	0.510035	0.4288	0.885334	0.932151	1.48496	1.08206	1.73089	1.45887
2	9376	SLC22A8	0.131075	-0.0955395	0.992313	0.739439	1.36193	0.0627723	-0.338402	0.258229	-0.629818	-0.4618	0.0621153	-0.207222
2	9563	H6PD	0.412829	0.475518	0.763679	0.869963	0.90411	1.11345	0.924925	0.866987	1.02909	0.961087	1.09105	1.17205
2	9609	RAB36	-0.2146	0.49422	0.554137	1.07402	0.985281	0.685725	0.642824	0.456021	1.1229	0.766206	1.10488	1.27894
2	9619	ABCG1	-0.217319	1.28639	1.11199	0.572734	0.550484	0.3939	0.143395	0.387803	0.525508	0.719528	0.871269	0.391806
2	9627	SNCAIP	0.0117262	1.35924	1.47106	1.37432	1.38403	1.60419	1.55262	1.42527	1.44864	1.24171	1.36064	1.29217
2	9722	NOS1AP	0.686689	1.37736	1.34684	1.33455	1.50409	1.84665	1.69093	1.50687	1.68457	1.49324	1.52839	1.67337
2	9957	HS3ST1	-0.324925	0.56309	0.590834	0.177459	0.451835	0.487581	0.591515	0.738527	0.784497	0.641288	1.0008	1.29666
2	9971	NR1H4	0.583619	0.645782	0.592786	0.813573	0.894751	0.997218	0.97584	0.938383	0.910203	1.06092	1.09422	1.10306
2	10018	BCL2L11	1.12291	1.25331	1.22131	0.925933	0.679154	0.673882	0.605662	0.499116	0.603471	0.520368	0.538386	0.692799
2	10089	KCNK7	1.11194	0.670527	0.342972	0.554618	0.27651	-0.0371031	0.700893	0.816698	0.655587	0.0880474	0.229251	0.359197
2	10135	NAMPT	0.547254	0.820189	0.514742	0.734936	0.860051	1.09254	1.18883	1.33764	1.33017	1.46072	1.62681	1.4381
2	10216	PRG4	-0.235726	-0.0322783	0.26046	0.147054	0.0627319	0.594685	0.600257	0.752019	0.868946	0.34542	1.00568	0.695897
2	10261	IGSF6	1.52969	1.09836	1.49263	1.15369	0.925132	1.81019	1.80512	1.51446	1.1955	1.20694	1.44385	1.31615
2	10309	CCNO	0.44498	0.843671	0.469759	0.79708	0.898923	0.975842	0.546226	1.29744	0.715123	0.828493	0.515161	0.678835
2	10379	IRF9	0.593564	0.877514	0.966596	0.873051	0.945691	0.964862	0.882675	0.820749	1.01037	0.621457	0.805035	0.895614
2	10381	TUBB3	0.914179	0.391337	0.801197	0.370769	0.545019	0.740321	0.531208	0.587402	1.08067	0.348519	0.375271	0.798489
2	10384	BTN3A3	0.00207064	0.00743264	0.606304	0.536928	0.500614	1.02385	0.824202	0.908672	0.895457	0.55446	0.687738	0.762658
2	10410	IFITM3	-0.483462	-0.204151	-0.0662639	0.363322	0.173014	0.7568	0.967372	1.01259	1.09494	1.15283	1.28689	1.06108
2	10417	SPON2	0.0291159	0.286536	0.469572	0.669797	0.991075	1.19231	1.07433	1.08434	1.00223	1.05032	1.28885	1.17171
2	10462	CLEC10A	-0.173	0.49054	0.687446	0.731111	0.795826	0.0720819	0.221163	0.852197	1.0229	0.21385	0.701646	0.892867
2	10568	SLC34A2	-0.146271	0.1564	0.0115683	-0.35278	-0.132967	1.54447	1.83023	1.82924	2.3334	2.39316	2.90925	2.87839
2	10581	IFITM2	0.0628403	-0.134798	0.128443	0.616608	0.281518	0.888867	1.22511	1.2565	1.34302	1.15203	1.43953	1.15223
2	10586	MAB21L2	1.45674	1.35744	1.00613	1.45828	1.28015	0.845051	0.855876	1.39873	1.00988	0.949407	1.13635	1.1257
2	10628	TXNIP	0.217492	0.48003	-0.250187	0.642059	0.845562	0.63311	0.416926	0.613275	0.646098	0.975965	1.15077	1.09064
2	10637	LEFTY1	0.715208	1.40628	1.14612	0.889125	0.794113	0.712801	0.745379	0.285083	0.240595	0.0888806	-0.0350545	-0.216817
2	10738	RFPL3	1.41475	1.03967	0.795746	1.19067	1.10716	2.44695	1.00664	1.99507	2.08967	0.473198	1.44904	1.94063
2	10794	ZNF460	1.03017	0.528419	0.747788	0.732374	0.816318	1.05323	0.756056	0.705138	0.881972	0.439753	0.628759	0.724696
2	10826	FAXDC2	1.45179	1.52619	1.71542	1.60685	1.43033	0.837892	0.76422	0.931852	1.14439	1.21545	1.31089	1.26425
2	10863	ADAM28	0.410594	0.688345	1.18955	0.603236	0.889725	0.907951	1.1417	0.684433	1.16225	0.893132	0.747331	0.819662
2	10912	GADD45G	1.47064	0.330101	0.824549	0.582473	0.436775	0.605484	0.600856	0.587532	0.247224	0.783746	0.967295	0.656506
2	10930	APOBEC2	0.821496	1.48718	1.29913	1.58986	1.42927	0.607708	1.16113	0.684497	1.09067	0.985091	0.465744	1.85489
2	11067	DEPP1	1.69217	1.60169	1.55768	1.62962	1.66555	1.34422	1.25395	1.47994	1.52803	1.3336	1.43444	1.52472
2	11153	FICD	0.206414	0.394275	0.704517	0.729133	1.05123	0.654878	0.340938	0.706724	0.971937	0.798281	1.02594	0.678563
2	11174	ADAMTS6	0.716383	0.289723	1.0236	0.804194	0.263811	0.335031	0.596861	0.304648	0.453875	0.285369	0.434189	0.546806
2	11213	IRAK3	-0.0397614	0.525111	0.727588	0.805001	0.696252	1.58328	1.63571	1.82829	2.03829	1.88968	2.24302	2.42193
2	11240	PADI2	1.05097	0.792625	0.698569	0.940667	0.908572	0.484677	0.670089	0.637839	0.536334	0.969413	1.39442	1.21609
2	11248	NXPH3	-0.449083	1.23789	1.20859	1.18479	1.63168	0.932797	1.70408	1.2158	1.02505	1.34954	1.85496	1.45864
2	11254	SLC6A14	1.69479	2.0559	1.7814	1.81644	1.92503	1.90692	1.91748	1.9256	1.89755	2.09351	1.99591	2.07911
2	22953	P2RX2	0.738703	1.10075	0.872971	0.678328	0.274979	0.658078	0.6839	0.959385	0.761939	0.52361	1.02577	0.810697
2	23101	MCF2L2	-0.171597	0.143833	-0.241691	-0.085827	0.26862	0.815617	0.643373	0.439391	0.976636	0.568475	1.10492	0.890187
2	23460	ABCA6	0.992601	0.746721	1.12839	1.08889	0.936541	0.966075	0.850191	1.0503	1.24588	1.23322	1.65953	1.5908
2	23554	TSPAN12	1.10841	1.04399	1.01065	1.13183	1.15673	0.953134	1.08424	1.16338	1.08887	1.16175	1.1854	1.15161
2	23562	CLDN14	0.067932	0.126209	0.589667	0.79278	0.919939	0.425683	0.784155	0.876612	0.617391	1.28321	1.71346	1.59827
2	23624	CBLC	0.798525	1.43998	0.578703	0.989999	1.03997	0.18922	1.09215	1.1368	1.09653	0.352357	0.672342	0.996078
2	25790	CFAP45	0.8537	1.1378	0.964369	0.500929	0.514079	0.872679	0.717892	0.680889	0.472043	0.508654	0.392096	0.403689
2	25805	BAMBI	0.374148	1.02931	0.682403	0.266082	0.298044	0.362734	0.30842	0.410919	0.400063	0.43521	0.388908	0.380692
2	25837	RAB26	1.21263	0.550146	1.00007	0.341549	0.629415	0.806118	0.993972	0.772968	0.743221	0.936624	1.11408	1.09769
2	25928	SOSTDC1	0.912546	-0.501543	0.407108	1.05027	1.13057	0.803699	1.1157	1.27972	0.881473	0.907161	1.62083	1.85783
2	26020	LRP10	0.690913	0.867268	0.97118	0.94494	0.965068	1.02171	0.922297	0.959424	0.843225	0.901636	0.749169	0.744587
2	26232	FBXO2	0.652298	0.930513	0.662199	0.643868	0.709522	0.703653	0.856496	0.838133	0.678711	1.07065	0.824503	0.760705
2	26251	KCNG2	0.29484	1.43628	0.567201	1.06056	1.09504	0.624965	0.746047	1.52418	1.03736	1.40725	1.59383	1.45681
2	26298	EHF	1.21839	1.42401	1.53883	0.882175	1.71116	1.43256	2.04687	1.51815	1.82437	1.26597	1.808	2.24786
2	26529	OR12D2	-1.29925	-0.692015	0.274859	0.0822652	0.28777	0.18256	0.657541	1.36981	1.42273	1.32464	2.00823	1.80397
2	26530	OR12D1	2.48176	1.77173	1.44096	0.499662	2.88669	3.51001	3.02609	2.84214	3.30771	1.69076	3.85257	3.96578
2	27284	SULT1B1	1.52726	0.993843	1.50745	1.15014	0.931728	0.803989	0.222355	0.508879	0.687812	0.538517	0.734904	0.776473
2	27286	SRPX2	0.509415	0.603313	1.072	0.60279	0.343314	0.661735	0.57335	0.452439	0.6467	0.537062	0.502034	0.320345
2	27289	RND1	0.521909	1.70329	1.32348	-0.0905266	-0.0478754	-0.0315149	0.141677	0.0272845	0.135531	0.356214	0.417181	0.253056
2	28959	TMEM176B	-0.0312305	0.448501	0.49775	0.861268	0.940729	1.27123	1.30402	1.37799	1.21481	1.19473	1.5462	1.3202
2	28968	SLC6A16	0.465533	1.15088	0.878592	0.936289	1.08737	0.941117	0.953016	1.15842	1.09029	0.729998	1.24333	1.33113
2	30816	ERVW-1	1.07224	1.82106	0.741342	1.00755	2.06057	1.09551	1.76383	0.91952	1.34458	0.551205	-0.190569	1.25626
2	50506	DUOX2	0.471129	0.769201	1.20548	1.09199	1.46547	2.36894	2.38048	2.27398	2.62803	2.50634	2.84603	2.94688
2	50831	TAS2R3	-0.0446536	0.326604	0.654779	0.538469	0.323227	0.917605	0.365526	0.185754	1.25928	0.311893	0.802778	1.09388
2	51146	A4GNT	1.19622	0.786663	1.50236	1.32322	1.89435	1.44413	1.92744	1.61335	1.82613	1.72725	2.33499	1.26716
2	51168	MYO15A	0.279266	0.672476	0.262603	1.21502	1.49268	1.45869	1.92327	1.90231	2.28982	1.1473	1.43903	1.7616
2	51179	HAO2	-1.56709	-0.178736	1.48144	-0.0742942	-0.0473668	1.60237	1.75494	-0.569817	-0.496176	-1.38743	0.24806	-0.294859
2	51200	CPA4	1.43895	1.77452	1.65492	1.56755	1.54108	1.20914	1.31903	1.43596	1.17707	1.16898	1.08082	1.2398
2	51208	CLDN18	-0.225757	0.794501	0.822353	1.1732	0.89257	1.07533	0.684864	1.12576	1.25656	0.570045	0.74617	1.25246
2	51284	TLR7	0.0470983	0.087841	0.371528	0.360811	0.435763	0.825692	0.86284	0.834182	1.32967	1.43032	1.30748	1.74131
2	51363	CHST15	0.392689	1.95439	1.97	1.13456	1.19198	1.39324	1.14621	0.963621	1.01908	1.19406	1.04821	1.08228
2	53353	LRP1B	0.597234	0.376592	0.39778	0.364475	0.567846	0.787884	0.738721	0.778122	0.813241	0.828849	1.02817	1.06172
2	53947	A4GALT	-0.284974	1.05904	-0.0124275	0.697791	0.72934	1.32748	0.840125	1.39639	1.49962	1.5799	2.01865	1.79682
2	54206	ERRFI1	0.791926	1.17513	0.897004	0.510532	0.636962	0.571121	0.538002	0.62428	0.604765	0.528422	0.664798	0.544849
2	54453	RIN2	0.726211	0.77249	0.789009	0.776975	0.807356	0.96607	1.10147	0.85692	0.908194	0.819151	0.926042	1.03048
2	54682	MANSC1	0.656236	0.663289	0.687157	0.824706	0.81242	0.917615	0.893519	0.86629	0.95531	0.950861	0.981718	1.02314
2	54800	KLHL24	0.849335	0.847406	0.742054	0.939283	1.03488	0.94754	0.775576	0.758331	0.79362	0.92315	1.06643	1.04599
2	54855	TENT5C	1.02614	0.822459	0.997403	1.722	1.71508	1.30481	1.34232	1.26543	1.54	1.73939	1.80281	1.86139
2	54905	CYP2W1	0.764267	0.657835	0.598559	0.583683	0.692652	0.813077	0.969825	0.541306	1.09201	0.299141	0.733854	1.33983
2	54979	PLAAT2	1.57619	0.144011	-0.0992602	0.212648	-0.0668394	0.709679	0.769601	0.663846	0.714123	0.367255	0.397722	0.55563
2	54988	ACSM5	3.76114	3.25255	2.96009	4.53603	4.07465	2.88941	4.16469	3.5811	4.40531	3.31107	2.777	4.27104
2	55061	SUSD4	0.341791	0.435976	0.269937	0.994255	0.933169	0.929927	0.706559	0.576493	0.714012	0.51265	1.24334	1.14958
2	55102	ATG2B	0.645537	0.370405	0.652847	1.10002	1.09188	1.06327	0.949412	0.931509	1.1536	1.01239	1.17235	1.19659
2	55124	PIWIL2	1.26486	0.32633	0.269731	0.774038	0.734874	-0.325275	0.594854	0.575401	0.0850983	0.559525	0.418331	0.729608
2	55295	KLHL26	1.12498	0.743392	1.07548	0.219122	0.599009	1.20036	1.27634	1.22088	0.898614	1.18872	0.357587	0.12666
2	55332	DRAM1	0.630865	0.806924	0.461769	0.858678	0.93609	0.643362	0.668775	0.735933	0.726228	1.0099	1.05679	1.03953
2	55350	VNN3	0.744174	0.709636	0.884379	1.41797	1.76578	2.20376	2.2064	2.36155	2.48859	2.50751	2.85082	2.79783
2	55365	TMEM176A	0.379449	0.698934	0.754335	0.943444	1.12493	1.21762	1.18797	1.19389	1.05735	1.24268	1.50827	1.29834
2	55506	MACROH2A2	-0.159097	0.777417	1.07357	0.57825	0.61397	0.38914	0.37964	0.0433548	-0.0492256	-0.178467	0.0612624	0.00388526
2	55509	BATF3	0.393175	1.0599	0.654856	-0.0378518	0.436227	0.665915	0.629483	0.999037	0.87392	1.44305	1.01266	1.0422
2	55521	TRIM36	0.336133	0.0991562	0.373273	-0.106864	0.191826	0.588306	0.974345	0.908444	0.784018	1.12157	1.27313	0.887325
2	55805	LRP2BP	0.497958	0.558323	0.685322	0.552857	0.793161	0.652224	0.572368	0.683133	0.524152	0.380514	0.687499	1.02543
2	55811	ADCY10	0.174173	0.213693	0.708916	0.471792	0.830427	0.902086	0.927684	0.811966	0.934643	0.999751	1.0836	1.04055
2	55885	LMO3	1.16648	0.772813	0.573646	0.532812	0.649848	0.893723	0.732169	0.77848	1.03493	0.390409	1.02418	0.427861
2	56099	PCDHGB7	0.791088	0.324946	0.535922	0.916576	0.90555	1.05412	0.548041	0.639037	0.832919	0.705599	0.167377	0.525085
2	56102	PCDHGB3	0.535337	0.466074	0.937934	0.938582	0.920045	1.07153	0.583096	0.760407	0.620263	0.87826	0.628874	0.829396
2	56105	PCDHGA11	0.540427	0.464228	0.504791	1.03726	0.980522	1.30473	0.83197	0.988521	0.703091	0.346016	0.508548	0.601227
2	56111	PCDHGA4	0.34987	0.141881	0.621091	0.667853	0.831932	1.04652	0.0805608	0.36527	0.765255	0.387185	0.618454	0.7022
2	56143	PCDHA5	0.917177	0.112267	0.669254	0.288266	0.958718	1.18945	0.87167	0.728761	-0.215656	0.380485	0.216015	1.00495
2	56606	SLC2A9	0.725209	1.18415	1.00472	0.777579	0.909655	0.815946	1.0917	1.16037	1.4471	1.39264	1.42725	1.65217
2	56918	C2orf83	1.25316	1.74223	2.39721	1.71739	0.814401	2.44007	2.7381	2.87101	2.65285	2.19114	2.71225	2.1345
2	56967	C14orf132	0.336537	0.518606	0.582107	1.02632	0.941234	0.877539	0.892731	0.314302	0.461823	1.05862	0.824509	1.16931
2	57088	PLSCR4	1.12611	1.11877	1.44868	1.36545	1.43768	1.24504	1.19644	1.13002	1.35737	1.23322	1.20145	1.60648
2	57161	PELI2	-0.414603	-0.528441	0.38435	0.246836	0.420446	1.36905	0.410986	1.40621	1.5773	1.42297	1.52738	1.18551
2	57348	TTYH1	0.14555	0.788895	1.10472	0.81238	0.884493	0.567536	0.668974	0.642323	0.857026	0.48331	0.704263	0.758203
2	57509	MTUS1	0.464482	0.976045	0.938326	1.15796	1.1576	1.07619	0.943705	0.928984	1.06828	0.927965	1.04706	1.09592
2	57565	KLHL14	1.13359	0.559789	0.402915	1.27231	1.00492	0.579763	0.910426	0.869524	0.876974	0.8919	1.10792	1.12542
2	57685	CACHD1	0.152098	0.475056	0.662272	0.70238	0.757383	0.980986	0.88549	0.863138	1.00199	0.800054	0.927678	0.79359
2	57817	HAMP	1.77763	1.97764	0.821908	1.00352	0.721413	0.890817	1.3013	1.25399	1.51866	1.4636	1.65332	1.49515
2	58472	SQOR	-0.225368	-0.161457	-0.0871034	0.144654	0.320907	0.762987	0.941075	0.936153	0.852922	1.11008	1.13238	0.994604
2	60468	BACH2	0.331499	1.43276	0.45469	0.34428	0.369753	0.694527	0.558719	0.660087	0.72465	0.465468	0.380421	0.605252
2	60676	PAPPA2	0.617181	0.541816	0.626449	0.370488	0.521492	1.16733	0.533892	0.574524	0.849705	0.648344	0.513249	0.526639
2	64116	SLC39A8	0.0759992	0.0491945	-0.0411428	-0.0962345	0.0263645	0.487945	0.606286	0.732594	0.906045	1.1911	1.24261	1.25324
2	64221	ROBO3	1.26962	1.94102	1.95465	2.00439	1.9389	0.859219	1.20842	0.885453	0.662677	0.39368	1.0267	0.49061
2	64332	NFKBIZ	1.49315	0.826401	1.0583	1.17884	1.18922	1.2311	1.37704	1.23617	1.38356	1.35483	1.47726	1.55917
2	64577	ALDH8A1	-0.301965	-0.00343964	0.180537	0.369505	0.523212	0.680461	0.519526	0.721906	1.01941	1.01998	1.10019	1.18707
2	64798	DEPTOR	1.31964	1.06311	0.675692	1.12105	1.43493	1.03408	1.21233	1.1806	1.19063	1.30049	1.54925	1.1014
2	64856	VWA1	0.586432	1.39022	1.28207	1.13897	1.3163	1.33261	1.09325	1.25555	0.978887	1.08389	1.1421	1.06243
2	79001	VKORC1	0.802967	0.478613	0.58291	1.0499	0.740336	0.484012	0.320135	0.723305	1.19086	0.510036	0.685848	0.95227
2	79170	PRR15L	0.00912909	-0.0982496	0.966474	1.65538	1.50586	1.19715	0.866255	0.995447	1.04813	0.988795	1.4342	1.12826
2	79660	PPP1R3B	0.880884	1.37534	1.33375	0.785403	0.723901	0.666201	0.775782	0.427924	0.480192	0.681915	0.684231	0.6713
2	79689	STEAP4	4.85732	4.7318	3.77998	4.7171	5.00522	4.6574	4.30584	4.68085	4.83661	4.85165	4.78902	4.85005
2	79772	MCTP1	0.952504	0.955701	1.20097	0.350398	0.84194	0.908252	0.880086	0.60152	0.843351	-0.0276625	0.290234	0.672285
2	79789	CLMN	0.504257	0.542575	0.527072	0.721697	0.821238	1.3061	1.08103	1.1211	1.27211	1.18057	1.33211	1.37301
2	79838	TMC5	0.959694	1.60462	1.51575	1.0725	1.5553	1.67815	1.30606	1.77072	1.98675	1.50098	1.92868	1.88004
2	79841	AGBL2	0.701164	0.481887	1.33916	1.21434	1.08212	1.24191	1.38222	1.37245	1.38476	0.804763	1.25889	1.50272
2	79905	TMC7	0.312089	1.31127	1.41227	0.651954	0.615413	0.347606	0.189866	0.0548221	0.104551	-0.0397538	-0.168478	-0.0909017
2	79919	MAB21L4	0.974333	0.161323	0.164346	0.163796	0.331987	0.451148	1.10627	0.603055	0.979469	0.214536	1.12961	0.968948
2	79935	CNTD2	0.713348	0.539341	0.729795	0.868179	1.00674	1.54973	1.26717	1.37165	1.07201	1.11141	1.26941	1.27346
2	79949	PLEKHS1	1.19752	1.74275	2.17306	1.95549	1.59902	1.18882	1.28268	0.767227	1.80253	1.98393	1.47833	1.72253
2	80059	LRRTM4	0.633481	0.541567	0.905493	1.11935	0.609743	0.830278	0.598233	0.76477	0.683938	0.288472	0.628775	0.563599
2	80149	ZC3H12A	0.39228	0.593062	0.499952	0.273028	0.335459	1.13346	1.30199	1.44868	1.56626	1.68866	1.8678	1.75315
2	80216	ALPK1	0.0182079	0.654612	0.759853	0.929593	0.972574	1.26034	1.26364	1.19171	1.17677	1.03691	1.31645	1.26968
2	80270	HSD3B7	0.557272	0.642436	0.644157	0.660026	0.815161	1.08978	1.15646	1.12049	0.940803	1.02855	0.901937	1.06983
2	80319	CXXC4	0.246546	0.543503	1.40147	0.821031	0.884028	0.383986	0.588329	0.107003	0.258356	0.207364	0.213755	0.298511
2	80736	SLC44A4	1.10442	1.4492	1.45862	1.009	0.510282	0.686475	1.00786	0.653336	-0.0213893	0.0252179	0.742342	0.984889
2	80760	ITIH5	0.0474954	0.0635983	-0.044283	0.920556	0.281884	1.22141	0.976685	1.07092	1.31363	1.08745	1.38692	0.997586
2	80830	APOL6	1.01158	1.03902	1.12071	1.18574	1.27833	1.48092	1.44499	1.21639	1.41955	1.43701	1.44612	1.38444
2	81494	CFHR5	-0.781645	-0.643026	-0.850758	-0.644891	-0.308155	0.721522	0.369019	0.582463	1.07158	0.762775	1.19819	0.984952
2	81603	TRIM8	0.848974	1.26029	0.925254	0.574668	0.485848	0.398525	0.32237	0.430045	0.335553	0.320212	0.268773	0.290756
2	81616	ACSBG2	0.96839	0.636894	1.30428	1.18213	1.24458	0.95694	0.701703	0.703036	0.797236	0.897936	0.757114	0.858219
2	81848	SPRY4	1.23555	0.589247	0.674691	0.549102	0.389216	0.422805	0.247241	0.536172	0.627971	0.312824	0.257173	0.397973
2	83666	PARP9	0.267613	0.609814	0.764575	0.844444	0.861218	1.01844	1.08164	0.912675	1.0363	0.927341	0.97416	0.923754
2	83729	INHBE	-0.491063	0.95288	1.18874	0.312441	0.46978	0.627015	0.385716	0.212947	0.436696	0.473718	0.764641	0.549716
2	83756	TAS1R3	0.709493	0.950836	0.662325	0.115485	0.580979	0.623529	1.14162	0.955436	0.986988	0.230934	0.582703	1.37861
2	84166	NLRC5	-1.57477	0.315019	0.296007	-0.0836764	-0.397873	0.445163	0.367933	0.179357	0.749658	0.468241	0.28657	0.478325
2	84171	LOXL4	-0.386069	0.176841	0.532126	-0.318327	-0.131712	1.09656	0.975626	0.277029	0.257947	0.103531	-0.0764593	-0.0639263
2	84332	DYDC2	1.48598	1.80029	1.2784	1.38468	1.15175	2.171	1.74318	1.45887	1.74281	2.33955	2.33371	1.85965
2	84466	MEGF10	0.806022	0.936806	1.36993	0.734884	0.86684	0.867473	0.496265	0.470653	0.684606	0.590006	0.594585	0.53214
2	84674	CARD6	0.580018	0.46234	0.849366	0.696504	0.577576	0.832272	1.01998	0.795499	1.06573	1.13536	1.06978	1.15601
2	84935	MEDAG	0.617212	0.582547	0.45452	0.857039	1.01566	0.500989	0.313442	0.0342963	0.247943	0.565187	0.532949	0.794541
2	85320	ABCC11	0.0156681	-0.574178	0.350647	0.227159	0.741164	0.501682	0.752994	1.02178	0.592253	0.46679	0.854523	1.16046
2	89766	UMODL1	-0.859791	-0.509831	-0.0323557	0.164781	1.6251	1.67343	1.62296	1.51507	2.03243	1.66239	2.18629	2.28139
2	89795	NAV3	0.253654	-0.791824	-0.835149	0.0617193	0.152367	0.809611	0.846061	0.801429	1.18161	1.05359	1.38602	1.29521
2	89870	TRIM15	1.2328	0.570517	-0.0709903	-0.128529	0.0325243	0.158531	0.193979	0.149677	0.023606	0.134186	0.175294	0.182526
2	90427	BMF	0.45391	1.40941	1.55801	0.864078	0.703674	0.807332	0.954495	0.639476	0.756319	0.569466	0.731635	0.602116
2	90523	MLIP	0.78708	1.36307	0.679658	1.38584	1.43854	1.41934	1.37798	1.16694	1.48291	1.15558	1.2986	1.41328
2	90865	IL33	0.537141	0.474972	0.0238795	0.503432	0.89098	1.37194	1.09003	1.77828	1.3089	1.67172	2.12813	2.25966
2	90993	CREB3L1	0.923877	1.06608	0.641628	0.733488	0.872619	0.573804	0.166326	0.674466	0.316905	0.244706	0.637484	0.468246
2	91683	SYT12	0.377369	1.01401	1.34544	0.630942	0.685075	0.546963	0.410002	0.425609	0.265499	0.112245	0.0231577	0.298018
2	92610	TIFA	0.705654	0.524868	0.348462	0.291824	0.45085	0.421065	0.57455	0.53463	0.685288	1.0432	0.926571	0.971068
2	93082	NEURL3	-0.222879	0.339736	0.194766	-0.363636	-0.0980839	0.429178	0.414769	1.04582	0.810043	1.08867	1.37106	1.1224
2	93432	MGAM2	-0.267038	-0.126966	0.355363	0.825215	0.829403	1.04517	0.969771	1.15064	1.5162	1.02061	1.26253	1.30258
2	93979	CPA5	1.21006	0.948465	1.64758	1.32201	1.30942	1.3749	1.51672	1.10903	1.13634	0.870859	1.05396	0.726961
2	94059	LENG9	3.1709	2.83449	3.23126	3.40497	3.75928	1.33327	2.53754	2.35671	2.71594	2.43943	3.03315	3.14822
2	94120	SYTL3	1.18477	0.52341	0.319922	0.858895	1.12652	1.3889	1.60925	0.796721	0.750953	0.701226	0.866734	1.66049
2	94234	FOXQ1	-0.0122523	0.596311	0.19968	0.270268	0.721073	0.845626	0.610965	0.942036	0.613904	0.86492	1.00056	0.914553
2	94241	TP53INP1	0.849791	1.02151	1.30121	1.23381	1.26688	1.03225	0.982771	0.811125	1.0138	1.17947	1.24227	1.20644
2	112755	STX1B	1.08447	1.12075	1.34945	1.02275	0.989042	1.08316	1.17858	0.995776	1.04464	0.574377	0.633555	0.25882
2	113230	MISP3	0.534552	0.336328	0.630297	1.20563	1.06926	0.946405	0.32289	0.915193	0.410525	0.755814	1.03606	0.994883
2	113730	KLHDC7B	0.373705	0.288014	0.853718	0.620351	0.981913	1.06212	0.894562	1.09475	1.4276	1.14756	1.6324	1.26937
2	113791	PIK3IP1	0.687363	1.27755	0.907775	0.83855	0.994602	0.912139	0.409466	0.364609	0.573403	0.504611	0.999046	0.712124
2	114769	CARD16	-0.750727	-0.869897	-0.0936362	-0.510057	0.121595	0.7555	1.34318	0.995702	1.36291	0.848985	0.854037	0.799126
2	115273	RAB42	-0.0923306	0.453745	0.113254	0.564219	0.291297	0.410589	0.606003	0.896574	0.530721	0.61574	1.2978	0.829564
2	116285	ACSM1	0.834763	1.5981	1.6402	1.30497	1.43062	1.62758	1.6917	1.18586	1.27835	1.29928	1.39975	1.39102
2	116844	LRG1	1.38093	1.68229	1.74836	1.95903	2.11769	2.31691	2.33349	2.38707	2.36373	2.50701	2.5759	2.45879
2	117245	PLAAT5	0.714378	0.534627	1.73716	0.737518	1.49495	0.567075	-0.0860241	0.149906	1.25299	1.04543	1.31284	0.850149
2	118663	BTBD16	1.1625	1.45639	1.37588	1.45116	1.11485	1.23766	1.55147	1.46355	1.65676	1.45334	1.26614	1.33632
2	118788	PIK3AP1	0.0421399	0.54497	0.828488	0.465391	0.52908	0.761834	0.78038	0.893137	1.08738	1.13101	1.32684	1.25179
2	121504	H4-16	0.633379	0.673966	1.06313	1.12093	0.701676	0.861421	0.684953	0.767007	1.05609	0.810082	1.02409	1.37414
2	122481	AK7	0.513765	0.665455	0.61814	0.864518	1.14187	0.845825	0.876677	1.02558	0.791999	1.05556	1.34632	1.14904
2	123876	ACSM2A	0.613939	0.74895	0.780254	0.830371	0.861255	0.672686	0.912715	0.550312	0.704653	0.71761	0.954526	1.13218
2	124739	USP43	0.0411214	-0.225063	-0.00684908	0.904513	0.500225	1.06271	0.893617	1.22013	1.12835	0.128186	0.961432	1.01607
2	126868	MAB21L3	1.16044	1.46376	1.64374	1.13122	1.16496	1.78981	1.72925	1.20119	1.51401	1.49848	1.58909	2.17166
2	127435	PODN	0.492906	0.673619	1.11407	1.00373	1.04606	1.22843	1.12047	1.11363	1.23321	1.16572	1.2305	1.28219
2	131583	FAM43A	2.04136	0.706585	1.09542	0.876556	0.932662	1.89108	1.88427	1.98068	1.12796	2.38282	1.70336	1.87767
2	134526	ACOT12	0.100363	0.142219	-0.0370116	0.241379	0.413259	1.01328	1.04113	1.01529	1.24405	0.928514	1.13184	1.23582
2	135112	NCOA7	0.90294	0.476312	0.572348	0.539473	0.67251	0.78656	0.858068	0.867232	0.895459	0.891181	1.019	0.846002
2	135644	TRIM40	3.27413	0.620504	0.0867252	0.535134	0.0948815	0.466294	0.945325	1.26362	0.159353	0.485327	-0.0170978	0.383229
2	135892	TRIM50	1.83153	2.12573	1.99024	1.66808	1.8572	2.44012	2.48086	1.94001	2.69553	3.20716	3.08941	2.7734
2	138046	RALYL	1.03338	0.558029	0.38901	0.512313	0.365731	0.492417	0.56226	0.435731	0.00704678	0.28864	0.819675	0.057018
2	139221	PWWP3B	1.34805	0.950175	1.15562	0.711435	1.61624	1.39282	1.95166	2.11941	1.83939	1.26584	1.83893	1.46185
2	139760	GPR119	1.20981	1.07537	1.15104	1.83693	1.53195	1.61472	1.43018	1.47567	1.57457	1.35003	1.6146	1.88583
2	140687	GCNT7	1.37957	0.0434861	0.938598	1.02033	0.657197	0.617993	0.333032	0.156833	0.912442	-0.711201	0.804885	0.641862
2	140876	RIPOR3	0.648469	0.0774615	0.740154	0.473624	0.664776	0.510461	1.0077	0.585891	0.662764	0.486568	0.561381	0.752149
2	140902	R3HDML	0.397192	0.854313	1.18779	0.377058	0.488186	0.785197	-0.127801	0.182496	0.811299	0.325737	0.278784	0.542468
2	142683	ITLN2	1.59053	1.27763	1.53209	1.48992	1.73219	2.01748	1.64082	3.03085	2.05047	1.97482	2.65013	1.83826
2	143678	C11orf94	0.0752562	0.44232	0.83296	0.83166	0.216953	0.481559	0.454188	0.276464	0.719941	0.672989	1.06092	0.802158
2	143879	KBTBD3	0.60694	0.525191	0.547437	0.92154	1.1092	0.819013	0.726676	0.635522	0.522243	0.885537	1.01482	0.948105
2	145270	PRIMA1	1.29313	1.26522	0.851071	1.01099	0.719779	1.17671	0.929984	1.03153	0.54785	1.02119	0.499335	0.954104
2	145741	C2CD4A	2.0406	2.69755	2.58356	2.05468	1.88711	2.24006	2.10417	2.34162	1.87833	2.01289	2.11387	2.06895
2	146429	SLC22A31	0.418342	0.48158	0.500606	0.413463	0.535288	0.845023	0.582936	1.16571	1.22858	0.695412	1.07274	1.02763
2	146722	CD300LF	1.29557	0.853751	0.407336	0.61906	0.442442	0.671225	1.00449	0.755195	0.735626	0.730008	0.402714	0.760024
2	147650	SPACA6	0.354233	1.63073	1.60103	0.800017	0.844644	0.738205	0.652189	0.771695	0.663995	0.00744385	0.0930189	0.821432
2	148738	HJV	0.980139	0.621489	0.298715	0.857837	1.23068	0.353946	1.01489	1.00453	1.0456	0.902954	1.33228	1.55514
2	149466	C1orf210	2.01101	2.5092	2.29345	1.51027	2.72425	1.8642	1.74461	2.47763	2.47858	1.77294	1.71078	2.49989
2	149478	BTBD19	0.310172	0.853075	1.31305	0.654231	0.621377	0.525709	0.575199	0.798162	0.712922	0.19294	0.451425	0.776532
2	152065	C3orf22	1.27693	0.0813338	1.33377	-0.705617	0.439678	0.457792	1.34663	0.521285	1.61447	1.46277	1.08909	1.92657
2	152110	NEK10	0.550646	0.506966	1.63643	1.30688	1.13151	0.82302	0.849589	0.253141	0.518317	0.33923	0.226556	0.429462
2	153020	RASGEF1B	0.442014	0.428925	0.637261	0.503487	0.85145	0.771121	0.919974	0.99413	0.862668	0.916985	1.03576	0.940019
2	155382	VPS37D	0.396195	1.35086	0.46249	0.425034	0.934431	0.0585694	0.433553	0.290155	-0.0464848	0.161562	0.0673031	-0.0289396
2	158326	FREM1	1.74928	1.70535	1.67681	1.69375	1.6968	0.910793	0.66281	0.68059	0.724984	0.983466	0.635999	1.00123
2	160298	C11orf42	0.369731	0.514785	0.436114	1.11064	0.796949	0.778669	0.905275	0.720374	1.13654	0.500642	0.593739	1.12326
2	160622	GRASP	0.754791	0.847487	0.627455	0.197531	0.60639	0.138342	1.06288	0.556578	0.533547	0.213398	0.660636	0.471598
2	163175	LGI4	3.018	1.19373	2.4106	3.38433	2.31912	3.33871	2.20355	1.03636	2.93708	2.43757	2.72561	3.48065
2	163183	SYNE4	0.800447	0.508528	0.631335	0.728584	0.262203	0.733351	0.902451	0.305988	0.873563	0.145254	0.699742	1.28179
2	163933	FAM43B	0.930308	1.20016	0.834423	1.37722	1.0485	1.04763	0.502992	0.535748	0.282736	0.922455	0.613784	0.948423
2	165082	ADGRF3	1.39079	0.906341	0.925827	0.829807	0.773859	0.488725	0.370737	0.408975	0.522358	0.211008	0.14015	0.485882
2	166336	PRICKLE2	0.407658	0.750331	0.924734	0.594838	0.550955	1.03156	0.865564	0.97387	1.18366	1.13017	1.45931	1.18465
2	168455	CCDC71L	0.250188	0.620829	0.414641	0.451979	0.787708	1.00616	0.882042	0.954414	0.609007	0.697695	1.01262	0.814346
2	170384	FUT11	0.415764	0.707369	1.37468	1.80116	1.85591	1.39288	1.04431	1.6318	1.57948	1.75494	2.01483	2.04017
2	199920	FYB2	1.18014	1.52914	1.07653	1.15153	1.28585	0.904364	1.19589	0.821423	1.29641	1.05497	1.54276	1.21437
2	200407	CREG2	1.50996	1.22754	1.06713	1.90667	1.04131	1.96803	1.39826	1.66493	1.87456	1.41036	1.8934	1.54434
2	200959	GABRR3	2.77644	2.53682	3.76058	2.71806	2.90439	3.50645	3.2205	2.62313	2.9434	3.79776	3.89668	3.47246
2	202151	RANBP3L	3.68286	3.32912	3.03706	3.48301	3.53289	2.63057	2.28282	1.8792	2.06201	2.57391	2.39108	2.91057
2	219293	ATAD3C	0.380626	0.963448	1.04257	0.604201	1.38389	0.587132	1.27572	0.679996	0.74316	0.428475	0.693122	0.690951
2	219539	YPEL4	1.22606	0.32599	1.32376	1.31568	0.70825	1.23649	0.789433	0.861649	0.885903	0.485561	0.986332	1.50022
2	221188	ADGRG5	0.528358	0.385916	0.650308	0.819935	1.19769	-0.0502525	0.512945	0.494766	0.147143	0.275131	0.437729	0.61485
2	222487	ADGRG3	3.52791	2.58653	2.03826	3.39981	3.49353	3.49993	3.67021	4.12045	3.32194	2.92856	3.77177	3.74676
2	222642	TSPO2	0.847346	-0.105013	0.549107	1.14274	0.83468	1.18048	0.85996	0.367714	1.06687	1.09461	0.783358	1.44327
2	222865	TMEM130	0.168036	-0.658359	-0.23755	0.372298	-0.279511	1.13932	0.736235	0.722557	0.792283	0.614209	1.25068	0.959742
2	246213	SLC17A8	1.45103	1.45495	1.93911	1.66175	1.52784	1.91937	2.06093	1.35542	2.32942	2.05781	1.88902	2.08717
2	255394	TCP11L2	0.952991	0.886035	0.942428	1.31631	1.5714	1.68581	1.53465	1.43607	1.23842	1.53503	1.75504	1.8471
2	255743	NPNT	-0.766032	0.581249	1.21889	0.528869	0.496158	1.27828	1.21712	0.349607	0.178539	-0.29157	-0.205219	-0.404895
2	259232	NALCN	2.7677	2.16684	3.61598	2.70533	3.12546	0.440457	1.21291	2.83779	3.12698	2.09458	3.49481	2.46258
2	259290	TAS2R31	1.17886	0.96528	1.31127	1.18726	0.884183	1.38068	1.20038	1.14278	1.48594	1.14225	0.846694	0.728603
2	260436	FDCSP	-1.08747	-0.769598	-4.01258	-0.623153	-0.708804	-0.265703	0.515583	0.340681	1.55533	0.974495	2.015	1.79905
2	283130	SLC25A45	0.618948	1.14207	1.26616	0.834532	0.78263	0.70122	0.799664	0.485683	0.715252	0.481769	0.638758	0.767983
2	283987	HID1	0.764308	0.782087	0.727139	0.813717	1.10595	0.98494	0.878384	0.828472	0.923954	0.933101	0.964397	1.16841
2	284680	SPATA46	1.32916	1.2816	1.46	1.07459	1.42243	1.69517	1.74611	1.39874	2.43853	1.99907	1.87105	2.35534
2	285382	C3orf70	0.420835	1.09187	0.991429	0.961556	0.823189	0.59835	0.466534	0.533913	0.32975	0.390611	0.461066	0.461258
2	285966	TCAF2	3.02246	2.83582	3.43202	2.70614	3.45275	2.65063	2.5368	3.20868	2.45602	4.17435	2.48265	2.96573
2	286336	FAM78A	0.334667	0.488008	0.806713	0.948874	0.525673	1.32216	0.633326	0.705634	1.21007	0.641468	0.683206	0.747786
2	326624	RAB37	0.918258	0.792804	0.778406	0.735422	0.866368	0.896394	1.00471	0.977392	0.992229	0.869685	0.980627	0.896254
2	337972	KRTAP19-5	0.873446	0.848272	1.06219	0.849919	0.760645	0.474214	0.863137	0.550387	0.68462	0.413067	0.585394	0.453605
2	338323	NLRP14	0.933398	1.08775	0.308595	0.478876	0.397097	0.59247	1.20681	0.122233	0.538075	-0.263299	0.0884335	1.82142
2	338442	HCAR2	0.197465	-0.277049	0.144253	0.626376	0.769247	1.08835	1.14067	1.44404	1.49143	1.72641	1.91889	1.75958
2	339122	RAB43	0.565857	1.01799	0.987331	0.899945	1.07776	0.933892	0.895692	0.921989	0.74383	1.10394	0.924712	1.05286
2	340061	STING1	0.0097319	0.268218	0.463487	1.0066	1.08744	0.822303	0.811473	1.0493	0.780688	0.684918	1.20775	0.959634
2	343450	KCNT2	0.482806	0.999575	0.925749	1.13455	1.36293	1.56375	1.40701	1.48217	1.57317	1.21984	1.67088	1.6885
2	343990	KIAA1211L	1.05892	0.706986	0.425469	0.621971	0.633927	0.588452	0.633491	0.839421	0.903194	0.514007	0.843732	1.07177
2	345275	HSD17B13	1.32644	1.61841	0.703437	1.73311	1.43951	1.45374	0.750694	1.23356	1.54729	1.11362	1.29529	1.62614
2	345557	PLCXD3	2.12512	0.885029	2.22813	0.29917	1.34406	2.29864	1.93553	1.88185	1.71302	1.59883	1.83511	2.00575
2	346007	EYS	0.36629	0.352924	0.564925	0.575725	0.599735	0.82647	0.688991	0.866728	0.939696	1.00722	1.04948	1.11103
2	347365	ITIH6	0.337721	0.909052	1.14267	0.784082	1.12199	1.26343	0.602463	0.453199	1.10139	0.375105	0.325132	0.88202
2	348158	ACSM2B	0.343436	0.626123	0.652808	0.81537	0.835463	0.728218	0.757856	0.781496	0.743964	0.873435	1.01842	1.03947
2	353322	ANKRD37	0.293973	0.6888	0.990429	0.997587	1.147	0.889691	0.80289	1.39065	0.931996	1.15893	1.1121	1.09487
2	375593	TRIM73	0.219889	0.942283	0.88961	0.126991	0.462605	0.866572	0.935817	0.858756	0.819399	0.0370578	0.483162	1.41563
2	377007	KLHL30	1.55324	1.58724	1.83688	1.67449	1.96465	1.7741	1.96211	1.55387	1.85621	1.75551	1.77688	1.77731
2	377677	CA13	0.585747	0.674842	0.573588	1.05162	0.966768	0.626209	0.795988	0.3036	0.583482	0.608784	0.80314	0.693236
2	387082	SUMO4	3.50996	3.18503	1.99954	2.71129	3.48954	2.9163	2.54105	1.6305	1.12082	1.65877	2.21341	2.96182
2	387509	GPR153	0.340068	0.377658	0.287156	0.263114	0.549858	1.21965	0.927394	1.23324	1.01429	0.829959	1.24317	1.28579
2	387712	ENO4	0.676643	1.42019	1.00443	0.276242	1.46978	1.39564	1.33471	1.36093	0.940094	1.20518	1.1383	1.69459
2	388125	C2CD4B	1.68587	2.41646	1.55864	0.18334	1.0954	1.31024	1.35564	1.14977	-0.066333	0.210193	1.16063	0.934453
2	388403	YPEL2	1.75479	1.23149	1.18597	1.35224	1.55251	1.19059	0.950456	0.856736	1.28422	1.34637	1.28005	1.12376
2	388551	CEACAM16	1.62048	0.722317	1.16668	0.948852	1.58277	1.2087	1.58639	1.04363	2.0055	1.24037	1.43629	1.94257
2	388633	LDLRAD1	0.804978	0.885572	2.23206	0.736492	1.0382	1.6245	1.66795	1.32183	1.23203	1.43918	1.68434	1.69243
2	388677	NOTCH2NLA	0.463617	1.43482	0.995053	0.183887	0.677811	0.649341	0.879255	0.392977	0.193663	1.23053	0.437847	1.13957
2	388743	CAPN8	2.51855	2.19086	1.25918	2.35031	1.53413	1.01502	1.52724	0.536516	1.53806	-1.38648	1.55169	1.88911
2	389384	BNIP5	4.14368	2.36988	3.1166	1.82755	2.7361	3.44616	3.49423	3.54122	4.11037	4.40544	4.1227	3.84999
2	389643	NUGGC	0.489061	0.832661	1.14399	0.748156	0.657867	1.36816	0.394611	0.204849	0.963846	0.321865	0.713002	0.989453
2	389856	USP27X	0.362474	1.02839	0.682276	0.610752	0.503257	0.301943	0.213628	0.124996	-0.0871528	0.051628	0.262034	-0.0561369
2	400793	C1orf226	0.537028	1.25431	1.19869	1.21854	1.37928	1.54595	1.35499	1.41558	1.4204	1.3532	1.47252	1.59236
2	400966	RGPD1	1.25855	0.788553	0.756115	0.623148	0.7495	0.286488	0.376833	0.98032	0.355996	-0.230134	-0.240715	0.808942
2	405753	DUOXA2	-0.378218	1.0564	1.54625	1.5899	1.93205	1.90318	1.49503	2.27074	2.73607	2.49078	3.19325	2.87492
2	440093	H3-5	0.511229	1.07121	0.791822	0.235317	0.839112	0.169299	0.771007	0.565509	0.329251	0.92842	0.760177	1.0506
2	440435	GPR179	-0.147086	-0.0940467	1.35142	0.371201	0.874168	1.45413	1.62725	0.941068	0.59537	0.649124	0.514639	0.979354
2	440503	PLIN5	1.17766	1.39295	1.39476	1.04754	1.55726	1.69752	1.79927	1.97838	1.88636	1.55576	1.73964	1.8659
2	440836	ODF3B	-1.02494	0.527992	0.744202	0.281217	0.604606	1.31161	1.39849	1.47449	1.03046	0.704484	1.28518	1.0816
2	445329	SULT1A4	-0.578399	-0.65661	0.800905	2.00902	-0.74325	-0.899292	-0.517983	-0.462786	0.753801	-1.11328	1.04891	0.698474
2	554313	H4C15	0.394967	0.726201	0.35853	-0.192466	0.604261	1.13938	-0.319467	-0.18728	1.0394	1.86589	0.424887	0.951408
2	619373	MBOAT4	0.321318	0.636675	0.881135	1.02892	0.880341	0.784572	0.650061	0.436068	0.554519	0.557362	0.680703	0.507882
2	643338	C15orf62	0.488881	0.645402	0.499845	0.785778	0.349026	0.801122	0.553291	0.69715	0.737447	0.909606	0.835199	1.05378
2	643664	SLC35G6	1.05881	0.735266	0.719067	0.974121	1.14537	0.91419	0.926398	0.392345	1.36473	0.4665	0.555676	0.663186
2	643677	CCDC168	0.358239	0.0143957	0.658948	-0.419503	0.416691	0.886423	0.613262	0.558928	0.242184	-1.26488	0.371804	0.297356
2	643965	TMEM88B	0.787543	1.57722	1.63418	1.19776	1.01089	0.944564	0.192484	1.7428	0.401191	0.0708155	0.679502	1.28431
2	648791	PPP1R3G	0.772094	1.47284	2.08127	2.04088	1.72495	1.93864	0.910405	1.91716	0.902242	1.61196	1.83322	1.76157
2	653308	ASAH2B	0.142478	0.0250448	0.403106	0.184207	0.398376	-0.0617491	1.05547	0.600595	0.236168	0.244301	-0.23773	0.267781
2	653489	RGPD3	0.352374	0.608354	0.970519	-0.0975854	0.471151	0.494784	0.665824	0.385999	0.7063	0.0302653	0.432581	1.35585
2	654483	BOLA2B	0.0862689	0.0834334	0.898973	0.0251082	1.02953	-0.207404	2.20953	-0.0727004	-0.169509	1.34171	-0.591257	-0.417425
2	727866	FAM156B	0.90927	0.768786	0.722526	-0.0274255	0.0494869	1.38058	0.783665	2.06432	0.141752	0.516867	1.20599	-0.635438
2	727910	TLCD2	0.583066	0.602126	0.421341	0.528028	0.683354	0.981778	0.780405	0.78994	0.765534	0.912047	1.14552	0.799885
2	728464	METTL24	0.60365	0.843565	1.04356	0.940374	0.950869	0.997056	0.617128	0.299597	-0.0049152	0.699853	0.250442	0.674134
2	729359	PLIN4	0.788258	1.15235	1.07362	0.906059	1.19453	1.32702	1.33757	1.61746	1.64957	1.17633	1.47621	1.65746
2	729830	FAM160A1	0.267189	1.13364	0.545103	0.88082	0.89688	1.38821	1.30594	1.59332	1.79487	1.71825	1.92049	2.0404
2	100113407	TMEM170B	0.609129	0.744358	0.874461	0.79045	1.03881	0.641822	0.666972	0.832301	0.550385	0.857026	0.604726	0.748178
2	100129278	TDRD15	0.627393	-0.059655	0.662527	0.146998	0.703118	0.921092	1.12505	1.1767	0.710123	0.485725	0.947869	1.12529
2	100129654	TCF24	1.35374	1.19138	0.927235	0.647364	1.50611	1.21165	1.53083	1.34942	0.727739	1.46284	1.37818	1.33765
2	100506084	ARL17B	0.159651	1.63093	0.100277	0.982778	1.04712	0.68295	0.245212	0.163685	0.472154	1.31932	0.15433	0.393268
2	100506374	EDDM13	1.2788	0.596155	0.830235	0.95209	1.06848	1.17375	0.809866	0.795212	1.01334	0.681881	0.543885	0.988599
2	100506540	SPTY2D1OS	0.916186	1.04638	0.479929	0.654482	0.722016	0.822265	0.750547	0.614097	1.04674	0.768227	0.480564	0.86999
2	100528017	SAA2-SAA4	1.18518	2.82589	3.41867	1.39499	0.418788	2.65642	3.80493	3.73723	4.58962	4.84671	4.06543	4.91964
2	100861412	FSBP	1.78971	1.35119	1.41958	1.70621	1.62	1.06007	1.05887	1.43324	1.17499	1.382	1.47295	1.47982
2	102724428	SIK1B	1.11205	0.0880197	0.469523	-0.235335	0.206893	0.131952	-0.141469	0.226044	-0.166538	0.174654	-0.00879468	0.137718

## Sheet: C
Supplemental Table S2(C). SYBR green QPCR detection of DEGs in huh7.
Fluor	Cq	Huh7 sample	Detected Genes
SYBR	24.3014	H0-1	CP
SYBR	24.4003	H0-1	CP
SYBR	26.0871	H0-1	VNN3
SYBR	26.2658	H0-1	VNN3
SYBR	21.5144	H0-1	TNFRSF12A
SYBR	21.5257	H0-1	TNFRSF12A
SYBR	16.0629	H0-1	GAPDH
SYBR	16.1507	H0-1	GAPDH
SYBR	24.277	H0-2	CP
SYBR	24.22	H0-2	CP
SYBR	26.1213	H0-2	VNN3
SYBR	26.0352	H0-2	VNN3
SYBR	21.2283	H0-2	TNFRSF12A
SYBR	21.19	H0-2	TNFRSF12A
SYBR	16.0041	H0-2	GAPDH
SYBR	16.024	H0-2	GAPDH
SYBR	22.8829	H12-1	CP
SYBR	22.5907	H12-1	CP
SYBR	23.6809	H12-1	VNN3
SYBR	23.7773	H12-1	VNN3
SYBR	21.4346	H12-1	TNFRSF12A
SYBR	21.3124	H12-1	TNFRSF12A
SYBR	15.3782	H12-1	GAPDH
SYBR	15.2023	H12-1	GAPDH
SYBR	22.7964	H12-2	CP
SYBR	22.6836	H12-2	CP
SYBR	23.5274	H12-2	VNN3
SYBR	23.5952	H12-2	VNN3
SYBR	21.0846	H12-2	TNFRSF12A
SYBR	21.2711	H12-2	TNFRSF12A
SYBR	15.1668	H12-2	GAPDH
SYBR	15.1834	H12-2	GAPDH
SYBR	21.8368	H24-1	CP
SYBR	21.633	H24-1	CP
SYBR	23.0043	H24-1	VNN3
SYBR	22.9033	H24-1	VNN3
SYBR	20.9714	H24-1	TNFRSF12A
SYBR	21.1011	H24-1	TNFRSF12A
SYBR	15.0725	H24-1	GAPDH
SYBR	15.0038	H24-1	GAPDH
SYBR	21.35	H24-2	CP
SYBR	21.27	H24-2	CP
SYBR	22.59	H24-2	VNN3
SYBR	22.36	H24-2	VNN3
SYBR	20.09	H24-2	TNFRSF12A
SYBR	20.01	H24-2	TNFRSF12A
SYBR	15	H24-2	GAPDH
SYBR	14.99	H24-2	GAPDH

## Sheet: D
Supplemental Table S2(D). SYBR green QPCR detection of DEGs in vero E6.
Fluor	Cq	Vero E6 sample	Detected Genes
SYBR	24.65	V0-1	CXCL10
SYBR	24.65	V0-1	CXCL10
SYBR	30.67	V0-1	IL6
SYBR	30.69	V0-1	IL6
SYBR	37.42	V0-1	OASL
SYBR	37.18	V0-1	OASL
SYBR	18.62	V0-1	GAPDH
SYBR	18.94	V0-1	GAPDH
SYBR	24.55	V0-2	CXCL10
SYBR	24.54	V0-2	CXCL10
SYBR	30.28	V0-2	IL6
SYBR	30.44	V0-2	IL6
SYBR	37.53	V0-2	OASL
SYBR	36.38	V0-2	OASL
SYBR	18.72	V0-2	GAPDH
SYBR	19.06	V0-2	GAPDH
SYBR	21.32	V12-1	CXCL10
SYBR	22.34	V12-1	CXCL10
SYBR	29.84	V12-1	IL6
SYBR	29.61	V12-1	IL6
SYBR	25.68	V12-1	OASL
SYBR	25.8	V12-1	OASL
SYBR	21.19	V12-1	GAPDH
SYBR	21.35	V12-1	GAPDH
SYBR	20.55	V12-2	CXCL10
SYBR	20.64	V12-2	CXCL10
SYBR	29.1	V12-2	IL6
SYBR	29.12	V12-2	IL6
SYBR	25.01	V12-2	OASL
SYBR	25.03	V12-2	OASL
SYBR	20.56	V12-2	GAPDH
SYBR	20.71	V12-2	GAPDH
SYBR	26.37	V24-1	CXCL10
SYBR	26.3	V24-1	CXCL10
SYBR	32.93	V24-1	IL6
SYBR	32.57	V24-1	IL6
SYBR	28.31	V24-1	OASL
SYBR	28.2	V24-1	OASL
SYBR	25.26	V24-1	GAPDH
SYBR	25.14	V24-1	GAPDH
SYBR	24.94	V24-2	CXCL10
SYBR	24.9	V24-2	CXCL10
SYBR	30.94	V24-2	IL6
SYBR	31.02	V24-2	IL6
SYBR	26.71	V24-2	OASL
SYBR	26.72	V24-2	OASL
SYBR	21.81	V24-2	GAPDH
SYBR	21.85	V24-2	GAPDH

## Sheet: E
Supplemental Table S2(E). Information of Primers.
cell line	name	sequence (5'to3')
Huh7	CP -F1	ATATCGCAGCAGTGGAGGTG
Huh7	CP -R1	ACTGGAACACGGAATGTGCT
Huh7	VNN3 -F1	CCCTGGAGCATGGTACAACA
Huh7	VNN3 -R1	CACCTTGACTGCTTCTGGGG
Huh7	TNFRSF12A -F1	GCTCGCCCACTCATCATTCA
Huh7	TNFRSF12A -R1	GTTTTGTGTGAGCCAGCGTG
Vero E6	CXCL10 -F1	CTGTACGCTGTACCTGCATC
Vero E6	CXCL10 -R1	AGCACTTTGTTTCCGTCTGG
Vero E6	IL6 -F1	CCTGGACAACTCAGGGATGC
Vero E6	IL6 -R1	GCAGAAGAGAGCCAACCAAAC
Vero E6	OASL -F1	GCCTGGGAAATGGGTACTGA
Vero E6	OASL -R1	GTACCCTTCTGCCACGTTGT
