# Supplementary material for: Suppression and Activation of Intracellular Immune Response in Initial Severe Acute Respiratory Syndrome Coronavirus 2 Infection
Source: Front Microbiol. 2021 Nov 26;12:768740. doi: 10.3389/fmicb.2021.768740 (PMC8661415; doi:10.3389/fmicb.2021.768740)
Supplement: Supplementary Table 3 — Top 10 GO-terms for each group. [file Table_3.XLSX]

## Sheet: A
Supplemental Table S3(A). Top 10 GO-terms for each group in Vero E6.
ID	Description	16hpi	18hpi	20hpi	22hpi	24hpi
GO:1903706	regulation of hemopoiesis	2.23607	NA	NA	NA	NA
GO:0050727	regulation of inflammatory response	2	2	NA	NA	NA
GO:0030097	hemopoiesis	2.23607	NA	NA	NA	NA
GO:0048534	hematopoietic or lymphoid organ development	2.23607	NA	NA	NA	NA
GO:0002520	immune system development	2.23607	NA	NA	NA	NA
GO:0071222	cellular response to lipopolysaccharide	1.73205	NA	NA	NA	3.16228
GO:0006954	inflammatory response	2	NA	NA	NA	NA
GO:0071219	cellular response to molecule of bacterial origin	1.73205	NA	NA	NA	3.16228
GO:0035994	response to muscle stretch	1.41421	NA	NA	NA	NA
GO:1903707	negative regulation of hemopoiesis	1.73205	NA	NA	NA	NA
GO:0032496	response to lipopolysaccharide	NA	2	NA	2.33333	3.60555
GO:0002237	response to molecule of bacterial origin	NA	2	NA	2.52982	3.74166
GO:0002757	immune response-activating signal transduction	NA	2	NA	NA	NA
GO:0002764	immune response-regulating signaling pathway	NA	2	NA	NA	NA
GO:0043207	response to external biotic stimulus	NA	2.23607	NA	3.15296	4.81125
GO:0051707	response to other organism	NA	2.23607	NA	3.15296	4.81125
GO:0032088	negative regulation of NF-kappaB transcription factor activity	NA	1.73205	NA	NA	NA
GO:0009607	response to biotic stimulus	NA	2.23607	NA	3.29983	4.91354
GO:0002253	activation of immune response	NA	2	NA	NA	NA
GO:0032495	response to muramyl dipeptide	NA	NA	1.73205	NA	NA
GO:1990868	response to chemokine	NA	NA	1.73205	2	NA
GO:1990869	cellular response to chemokine	NA	NA	1.73205	2	NA
GO:1901701	cellular response to oxygen-containing compound	NA	NA	NA	3.44124	NA
GO:0071216	cellular response to biotic stimulus	NA	NA	NA	2.82843	3.31662
GO:0032101	regulation of response to external stimulus	NA	NA	NA	3	3.83761
GO:0009617	response to bacterium	NA	NA	NA	NA	4.24264

## Sheet: B
Supplemental Table S3(B). Top 10 GO-terms for each group in Huh7.
ID	Description	2hpi	4hpi	6hpi	8hpi	10hpi	12hpi	14hpi	16hpi	18hpi	20hpi	22hpi	24hpi
GO:0071280	cellular response to copper ion	-3	-3.16228	-3	-3.16228	-3	-2.64575	-3	-3.16228	-3.16228	-3	NA	-3.16228
GO:0010273	detoxification of copper ion	-2.64575	-2.82843	-2.64575	-2.82843	-2.64575	NA	-2.64575	-2.82843	-2.82843	-2.64575	NA	-2.82843
GO:1990169	stress response to copper ion	-2.64575	-2.82843	-2.64575	-2.82843	-2.64575	NA	-2.64575	-2.82843	-2.82843	-2.64575	NA	-2.82843
GO:0055069	zinc ion homeostasis	-1.66667	-2.33333	-1.66667	-2.33333	-1.66667	NA	NA	NA	NA	NA	NA	NA
GO:0061687	detoxification of inorganic compound	-2.64575	-2.82843	-2.64575	-2.82843	-2.64575	NA	-2.64575	-2.82843	-2.82843	NA	NA	NA
GO:0097501	stress response to metal ion	-2.64575	-2.82843	-2.64575	-2.82843	-2.64575	NA	-2.64575	-2.82843	-2.82843	NA	NA	NA
GO:0046688	response to copper ion	-3	-3.16228	-3	-3.16228	-3	NA	NA	NA	NA	NA	NA	NA
GO:0071294	cellular response to zinc ion	-2.64575	-2.82843	-2.64575	-2.82843	-2.64575	NA	NA	NA	NA	NA	NA	NA
GO:0006882	cellular zinc ion homeostasis	-2.12132	-2.33333	NA	-2.33333	NA	NA	NA	NA	NA	NA	NA	NA
GO:0071276	cellular response to cadmium ion	-2.12132	NA	NA	NA	NA	NA	NA	NA	NA	NA	NA	NA
GO:0055076	transition metal ion homeostasis	NA	NA	NA	NA	-1.06904	NA	0	-0.5	-0.727607	-0.5	-0.229416	-0.471405
GO:0045926	negative regulation of growth	NA	-2.82843	NA	NA	NA	NA	NA	NA	NA	NA	NA	NA
GO:0098754	detoxification	NA	NA	-2.49615	-2.66789	-1.5	-1.06904	-1.80739	NA	NA	-1.69775	NA	NA
GO:0090100	positive regulation of transmembrane receptor protein serine/threonine kinase signaling pathway	NA	NA	0.57735	NA	NA	NA	NA	NA	NA	NA	NA	NA
GO:0006953	acute-phase response	NA	NA	NA	NA	NA	2.33333	2.52982	NA	NA	NA	NA	NA
GO:0046916	cellular transition metal ion homeostasis	NA	NA	NA	NA	NA	NA	-0.534522	-0.774597	-1	-0.774597	-0.727607	-0.727607
GO:0002526	acute inflammatory response	NA	NA	NA	NA	NA	4.14614	4.6	4.70679	4.53557	4.53557	4.84934	4.91354
GO:0002237	response to molecule of bacterial origin	NA	NA	NA	NA	NA	2.06474	NA	NA	NA	2.88675	3.02372	2.41404
GO:0002697	regulation of immune effector process	NA	NA	NA	NA	NA	3.41121	NA	4.27099	3.88909	NA	4.10997	NA
GO:0006959	humoral immune response	NA	NA	NA	NA	NA	3.90007	NA	4.2	NA	NA	5.56776	5.20855
GO:0032496	response to lipopolysaccharide	NA	NA	NA	NA	NA	1.88562	NA	NA	NA	2.74563	2.88675	2.26779
GO:0050727	regulation of inflammatory response	NA	NA	NA	NA	NA	4.26401	NA	NA	5.04825	4.56383	5.28423	5.23996
GO:0060326	cell chemotaxis	NA	NA	NA	NA	NA	2.18282	NA	NA	NA	NA	NA	NA
GO:0002673	regulation of acute inflammatory response	NA	NA	NA	NA	NA	NA	NA	NA	NA	NA	4.02492	NA
GO:0030449	regulation of complement activation	NA	NA	NA	NA	NA	NA	NA	NA	NA	NA	4	NA
