# Supplementary material for: Suppression and Activation of Intracellular Immune Response in Initial Severe Acute Respiratory Syndrome Coronavirus 2 Infection
Source: Front Microbiol. 2021 Nov 26;12:768740. doi: 10.3389/fmicb.2021.768740 (PMC8661415; doi:10.3389/fmicb.2021.768740)
Supplement: Supplementary Table 4 — Correspondence of co-expressed genes and modules. [file Table_4.XLSX]

## Sheet: A
Supplemental Table S4(A). Genes contained in each co-expression modules.
Huh7		Vero E6
gene_ID	Module	gene_ID	Module
100129924	black	103214665	black
100130705	black	103214718	black
100132247	black	103214906	black
100134938	black	103215085	black
100288695	black	103215086	black
100505585	black	103215137	black
100506127	black	103215178	black
100506658	black	103215227	black
100507421	black	103215481	black
100507650	black	103215978	black
100533111	black	103215992	black
10083	black	103216032	black
10107	black	103216180	black
10218	black	103216229	black
10263	black	103216297	black
1027	black	103216373	black
102724560	black	103216423	black
102724993	black	103216449	black
10483	black	103216521	black
105372280	black	103216576	black
10566	black	103216989	black
10628	black	103217502	black
10736	black	103217611	black
107983993	black	103217738	black
107984345	black	103217873	black
10877	black	103218348	black
10900	black	103218446	black
10955	black	103218486	black
11040	black	103218658	black
11128	black	103218984	black
11322	black	103219220	black
113835	black	103219711	black
114787	black	103220008	black
1181	black	103220322	black
118987	black	103220368	black
120103	black	103220596	black
122553	black	103221085	black
122664	black	103221270	black
126626	black	103221649	black
128077	black	103221670	black
132949	black	103221750	black
133308	black	103221817	black
133957	black	103221834	black
135114	black	103221912	black
137492	black	103221941	black
140461	black	103221971	black
143888	black	103221993	black
144233	black	103222006	black
146556	black	103222007	black
147138	black	103222008	black
148103	black	103222014	black
148266	black	103222056	black
148327	black	103222466	black
150786	black	103223186	black
150946	black	103223551	black
151195	black	103223554	black
154743	black	103223657	black
158158	black	103223703	black
158724	black	103223722	black
161176	black	103223827	black
161779	black	103224057	black
162494	black	103224070	black
1629	black	103224168	black
170850	black	103224239	black
1731	black	103224569	black
1839	black	103224699	black
1845	black	103224994	black
185	black	103225218	black
1869	black	103225835	black
1958	black	103226177	black
196792	black	103226244	black
1969	black	103226381	black
2000	black	103226465	black
200205	black	103226804	black
200895	black	103227236	black
201176	black	103227595	black
202051	black	103227647	black
2056	black	103227676	black
2114	black	103227972	black
219844	black	103228441	black
220001	black	103229007	black
220064	black	103229302	black
220359	black	103229611	black
221395	black	103229755	black
221527	black	103230045	black
221927	black	103230068	black
222545	black	103230130	black
222658	black	103230152	black
2267	black	103230168	black
22795	black	103230198	black
22849	black	103230282	black
22875	black	103230401	black
2290	black	103230520	black
23023	black	103230613	black
23026	black	103230710	black
23048	black	103230912	black
23151	black	103231387	black
23177	black	103231389	black
23179	black	103231592	black
23187	black	103231730	black
23221	black	103232583	black
23327	black	103232799	black
23333	black	103232843	black
23344	black	103233023	black
23531	black	103233049	black
2355	black	103233088	black
23621	black	103233638	black
23677	black	103233650	black
253635	black	103233675	black
254778	black	103233775	black
256364	black	103233779	black
256979	black	103234537	black
257144	black	103234551	black
25782	black	103234647	black
25822	black	103235304	black
25897	black	103235429	black
259296	black	103235834	black
25962	black	103236201	black
25977	black	103236303	black
25987	black	103236399	black
25996	black	103236451	black
26030	black	103236909	black
26093	black	103237414	black
26152	black	103237901	black
26205	black	103237927	black
26269	black	103238055	black
26503	black	103238282	black
26716	black	103238400	black
27145	black	103238497	black
27252	black	103238523	black
283008	black	103238537	black
283229	black	103238559	black
283652	black	103240011	black
283726	black	103240044	black
284086	black	103240072	black
284119	black	103240368	black
284716	black	103240600	black
285025	black	103240683	black
285172	black	103241074	black
2870	black	103241243	black
2898	black	103241778	black
2959	black	103242299	black
29954	black	103242326	black
30061	black	103242362	black
30812	black	103242489	black
30850	black	103242855	black
3134	black	103242932	black
3174	black	103242936	black
3198	black	103243075	black
337876	black	103243162	black
339324	black	103243296	black
339327	black	103243306	black
342132	black	103243378	black
345062	black	103243614	black
348327	black	103243616	black
3595	black	103243747	black
3611	black	103244220	black
3725	black	103244455	black
373	black	103244604	black
3745	black	103244616	black
3749	black	103244632	black
375612	black	103244817	black
3769	black	103245021	black
383	black	103245046	black
3841	black	103245053	black
3845	black	103245112	black
3856	black	103245295	black
3875	black	103245845	black
387601	black	103245992	black
388	black	103246207	black
388595	black	103246312	black
388649	black	103246434	black
388886	black	103246507	black
389	black	103246780	black
3897	black	103246882	black
389813	black	103247745	black
390	black	103247796	black
390916	black	103247987	black
392617	black	103248014	black
402569	black	103248026	black
404281	black	103248797	black
4091	black	103248837	black
4092	black	103248839	black
4129	black	103248897	black
415117	black	103249024	black
4189	black	103214250	blue
4240	black	103214322	blue
4241	black	103214324	blue
4335	black	103214329	blue
4352	black	103214334	blue
4356	black	103214339	blue
4358	black	103214377	blue
440353	black	103214417	blue
440712	black	103214426	blue
440730	black	103214456	blue
442721	black	103214595	blue
443	black	103214597	blue
445571	black	103214604	blue
4647	black	103214609	blue
4685	black	103214670	blue
4773	black	103214691	blue
4814	black	103214727	blue
4882	black	103214730	blue
493753	black	103214778	blue
496	black	103214894	blue
5002	black	103215018	blue
50509	black	103215036	blue
5051	black	103215094	blue
51005	black	103215139	blue
51063	black	103215141	blue
51151	black	103215153	blue
51250	black	103215156	blue
51315	black	103215160	blue
51339	black	103215193	blue
51361	black	103215199	blue
5138	black	103215214	blue
51390	black	103215216	blue
51400	black	103215291	blue
51514	black	103215352	blue
51560	black	103215365	blue
51594	black	103215387	blue
51762	black	103215391	blue
51807	black	103215407	blue
5207	black	103215408	blue
5239	black	103215419	blue
528	black	103215447	blue
5307	black	103215501	blue
53842	black	103215552	blue
54103	black	103215578	blue
54470	black	103215598	blue
54509	black	103215633	blue
54665	black	103215636	blue
54826	black	103215646	blue
54854	black	103215661	blue
548593	black	103215680	blue
54943	black	103215685	blue
54964	black	103215686	blue
55014	black	103215807	blue
55038	black	103215829	blue
55093	black	103215842	blue
55113	black	103215874	blue
55204	black	103215878	blue
554251	black	103215932	blue
55672	black	103215944	blue
55689	black	103215965	blue
55715	black	103215966	blue
55786	black	103215996	blue
55806	black	103216043	blue
55809	black	103216045	blue
55971	black	103216053	blue
55975	black	103216063	blue
5607	black	103216073	blue
56104	black	103216094	blue
56110	black	103216102	blue
56245	black	103216104	blue
56300	black	103216136	blue
56603	black	103216144	blue
56670	black	103216153	blue
56905	black	103216155	blue
56955	black	103216164	blue
57205	black	103216200	blue
57217	black	103216230	blue
57455	black	103216257	blue
57864	black	103216282	blue
5817	black	103216315	blue
58489	black	103216345	blue
5864	black	103216377	blue
5871	black	103216382	blue
5914	black	103216399	blue
5929	black	103216492	blue
595	black	103216494	blue
598	black	103216498	blue
5983	black	103216499	blue
6004	black	103216501	blue
63923	black	103216523	blue
63939	black	103216539	blue
64080	black	103216564	blue
64115	black	103216575	blue
64129	black	103216583	blue
6419	black	103216592	blue
64423	black	103216597	blue
64426	black	103216614	blue
6450	black	103216647	blue
64789	black	103216664	blue
64839	black	103216671	blue
64847	black	103216842	blue
6490	black	103216846	blue
64927	black	103216879	blue
6535	black	103216920	blue
6554	black	103216933	blue
6560	black	103216970	blue
6565	black	103216977	blue
6751	black	103216987	blue
6764	black	103217053	blue
6782	black	103217058	blue
6873	black	103217090	blue
7079	black	103217128	blue
7108	black	103217134	blue
7259	black	103217156	blue
7378	black	103217165	blue
7564	black	103217167	blue
7737	black	103217190	blue
7873	black	103217204	blue
7884	black	103217223	blue
79012	black	103217238	blue
79034	black	103217252	blue
79047	black	103217349	blue
79074	black	103217352	blue
79098	black	103217454	blue
7957	black	103217488	blue
79628	black	103217507	blue
79669	black	103217511	blue
79696	black	103217522	blue
79739	black	103217527	blue
79754	black	103217575	blue
79801	black	103217596	blue
79863	black	103217602	blue
79896	black	103217605	blue
79924	black	103217610	blue
79987	black	103217623	blue
80173	black	103217626	blue
80176	black	103217635	blue
80755	black	103217643	blue
80820	black	103217657	blue
81034	black	103217668	blue
81392	black	103217680	blue
81544	black	103217696	blue
81545	black	103217699	blue
81627	black	103217704	blue
8208	black	103217717	blue
83481	black	103217719	blue
83544	black	103217737	blue
83594	black	103217747	blue
83890	black	103217781	blue
840	black	103217825	blue
84061	black	103217858	blue
84084	black	103217870	blue
84108	black	103217882	blue
84248	black	103217907	blue
84289	black	103217909	blue
84303	black	103217921	blue
8431	black	103217992	blue
8438	black	103217994	blue
8440	black	103218041	blue
8482	black	103218042	blue
84838	black	103218092	blue
84874	black	103218093	blue
84937	black	103218107	blue
84947	black	103218126	blue
85416	black	103218163	blue
8742	black	103218190	blue
8761	black	103218234	blue
8846	black	103218364	blue
8867	black	103218368	blue
89122	black	103218418	blue
8934	black	103218424	blue
89887	black	103218442	blue
90293	black	103218452	blue
90411	black	103218471	blue
9051	black	103218481	blue
90525	black	103218483	blue
90843	black	103218495	blue
9088	black	103218577	blue
9107	black	103218635	blue
91120	black	103218639	blue
9121	black	103218643	blue
9138	black	103218649	blue
91574	black	103218717	blue
91768	black	103218720	blue
92014	black	103218763	blue
9202	black	103218769	blue
92140	black	103218776	blue
92521	black	103218796	blue
92565	black	103218824	blue
9266	black	103218832	blue
9284	black	103218920	blue
93129	black	103218924	blue
93185	black	103218929	blue
93233	black	103218953	blue
9407	black	103218989	blue
9476	black	103219009	blue
9496	black	103219021	blue
955	black	103219031	blue
9562	black	103219034	blue
9567	black	103219066	blue
9603	black	103219114	blue
9618	black	103219148	blue
9646	black	103219150	blue
9682	black	103219158	blue
9685	black	103219161	blue
973	black	103219175	blue
9764	black	103219189	blue
9782	black	103219197	blue
9895	black	103219216	blue
9942	black	103219256	blue
10008	blue	103219257	blue
10009	blue	103219259	blue
100113407	blue	103219266	blue
100129583	blue	103219287	blue
100131827	blue	103219294	blue
100133941	blue	103219307	blue
100151643	blue	103219311	blue
100170229	blue	103219398	blue
10018	blue	103219400	blue
1002	blue	103219413	blue
10026	blue	103219431	blue
100288413	blue	103219465	blue
100289678	blue	103219475	blue
100303755	blue	103219481	blue
10039	blue	103219496	blue
1004	blue	103219512	blue
10043	blue	103219574	blue
10045	blue	103219595	blue
100499483	blue	103219612	blue
100505741	blue	103219684	blue
100505876	blue	103219690	blue
100506012	blue	103219705	blue
100507436	blue	103219802	blue
100527964	blue	103219945	blue
100533496	blue	103219983	blue
10057	blue	103220012	blue
10058	blue	103220018	blue
1006	blue	103220023	blue
10085	blue	103220029	blue
100861412	blue	103220031	blue
100996717	blue	103220052	blue
1010	blue	103220069	blue
10106	blue	103220112	blue
101060351	blue	103220137	blue
10133	blue	103220151	blue
10158	blue	103220159	blue
10179	blue	103220161	blue
10196	blue	103220163	blue
10203	blue	103220167	blue
10210	blue	103220187	blue
10219	blue	103220190	blue
10236	blue	103220199	blue
10240	blue	103220205	blue
1026	blue	103220208	blue
102723728	blue	103220249	blue
102723859	blue	103220307	blue
102723996	blue	103220313	blue
102724159	blue	103220315	blue
1028	blue	103220319	blue
10300	blue	103220333	blue
10309	blue	103220376	blue
10311	blue	103220380	blue
10325	blue	103220435	blue
10329	blue	103220440	blue
10344	blue	103220462	blue
10379	blue	103220478	blue
10385	blue	103220484	blue
10389	blue	103220487	blue
10393	blue	103220516	blue
10397	blue	103220531	blue
10398	blue	103220551	blue
10413	blue	103220562	blue
10459	blue	103220577	blue
10462	blue	103220580	blue
10472	blue	103220598	blue
10473	blue	103220615	blue
10475	blue	103220616	blue
10477	blue	103220625	blue
10479	blue	103220638	blue
10489	blue	103220651	blue
10505	blue	103220661	blue
10514	blue	103220667	blue
10518	blue	103220673	blue
10551	blue	103220679	blue
10565	blue	103220689	blue
10579	blue	103220720	blue
10586	blue	103220798	blue
10598	blue	103220835	blue
10606	blue	103220841	blue
10609	blue	103220846	blue
10612	blue	103220851	blue
10616	blue	103220882	blue
10623	blue	103220991	blue
10663	blue	103221068	blue
10669	blue	103221092	blue
10673	blue	103221136	blue
10695	blue	103221139	blue
10732	blue	103221160	blue
10739	blue	103221201	blue
10742	blue	103221205	blue
10743	blue	103221209	blue
10745	blue	103221212	blue
10765	blue	103221223	blue
10766	blue	103221224	blue
10783	blue	103221242	blue
10799	blue	103221249	blue
10813	blue	103221251	blue
10826	blue	103221254	blue
10849	blue	103221268	blue
10855	blue	103221283	blue
10861	blue	103221284	blue
10865	blue	103221307	blue
10873	blue	103221436	blue
10882	blue	103221447	blue
10884	blue	103221454	blue
10885	blue	103221459	blue
10892	blue	103221477	blue
10904	blue	103221478	blue
10927	blue	103221486	blue
10929	blue	103221490	blue
10930	blue	103221493	blue
10936	blue	103221507	blue
10954	blue	103221554	blue
10957	blue	103221588	blue
10962	blue	103221589	blue
1101	blue	103221596	blue
11010	blue	103221600	blue
11021	blue	103221627	blue
11045	blue	103221660	blue
11046	blue	103221690	blue
11047	blue	103221693	blue
11062	blue	103221718	blue
11067	blue	103221743	blue
11068	blue	103221745	blue
11076	blue	103221799	blue
11091	blue	103221825	blue
11096	blue	103221837	blue
11103	blue	103221846	blue
11108	blue	103221847	blue
11120	blue	103221914	blue
111240474	blue	103221976	blue
11126	blue	103221977	blue
11145	blue	103222029	blue
11169	blue	103222084	blue
11173	blue	103222106	blue
11177	blue	103222109	blue
111822955	blue	103222118	blue
11194	blue	103222122	blue
11201	blue	103222127	blue
11212	blue	103222131	blue
11222	blue	103222138	blue
1123	blue	103222143	blue
112399	blue	103222164	blue
11240	blue	103222171	blue
11245	blue	103222209	blue
112479	blue	103222263	blue
112487	blue	103222264	blue
11249	blue	103222280	blue
11254	blue	103222288	blue
112574	blue	103222364	blue
112611	blue	103222403	blue
112616	blue	103222411	blue
112694756	blue	103222413	blue
112724	blue	103222414	blue
11274	blue	103222475	blue
112812	blue	103222480	blue
11282	blue	103222517	blue
11285	blue	103222531	blue
112936	blue	103222539	blue
113115	blue	103222568	blue
113178	blue	103222572	blue
113189	blue	103222632	blue
11320	blue	103222634	blue
113230	blue	103222661	blue
11343	blue	103222680	blue
113444	blue	103222681	blue
113452	blue	103222686	blue
113455421	blue	103222808	blue
113612	blue	103222832	blue
113791	blue	103222866	blue
114034	blue	103222896	blue
114088	blue	103222915	blue
114609	blue	103222955	blue
114659	blue	103222977	blue
114757	blue	103222986	blue
114789	blue	103222999	blue
114799	blue	103223001	blue
114885	blue	103223026	blue
114898	blue	103223048	blue
115201	blue	103223067	blue
115426	blue	103223075	blue
115509	blue	103223079	blue
115548	blue	103223088	blue
115708	blue	103223146	blue
115749	blue	103223162	blue
115948	blue	103223165	blue
116115	blue	103223166	blue
116151	blue	103223196	blue
116228	blue	103223227	blue
116236	blue	103223229	blue
116285	blue	103223230	blue
116372	blue	103223247	blue
116442	blue	103223340	blue
116835	blue	103223341	blue
117177	blue	103223368	blue
117245	blue	103223371	blue
117289	blue	103223375	blue
1180	blue	103223396	blue
1186	blue	103223401	blue
118663	blue	103223433	blue
1191	blue	103223448	blue
1195	blue	103223501	blue
120114	blue	103223541	blue
120376	blue	103223552	blue
121053	blue	103223564	blue
1212	blue	103223565	blue
121504	blue	103223567	blue
121506	blue	103223577	blue
121642	blue	103223578	blue
122616	blue	103223580	blue
123775	blue	103223602	blue
123876	blue	103223655	blue
123920	blue	103223658	blue
1244	blue	103223661	blue
124930	blue	103223670	blue
124935	blue	103223673	blue
124997	blue	103223684	blue
125476	blue	103223702	blue
126	blue	103223800	blue
126070	blue	103223801	blue
1262	blue	103223813	blue
1263	blue	103223835	blue
126321	blue	103223838	blue
1264	blue	103223863	blue
1265	blue	103223866	blue
126526	blue	103223869	blue
126731	blue	103223879	blue
126820	blue	103223884	blue
126969	blue	103223902	blue
127	blue	103223927	blue
1272	blue	103223940	blue
127281	blue	103223942	blue
127396	blue	103223947	blue
1277	blue	103224032	blue
128061	blue	103224046	blue
128239	blue	103224059	blue
128387	blue	103224078	blue
128553	blue	103224174	blue
128853	blue	103224180	blue
1294	blue	103224183	blue
129607	blue	103224206	blue
129685	blue	103224212	blue
129831	blue	103224220	blue
130	blue	103224273	blue
130162	blue	103224308	blue
1307	blue	103224325	blue
130951	blue	103224357	blue
1311	blue	103224365	blue
131474	blue	103224369	blue
131544	blue	103224389	blue
131601	blue	103224423	blue
131831	blue	103224465	blue
132160	blue	103224467	blue
132864	blue	103224486	blue
133022	blue	103224497	blue
133482	blue	103224518	blue
133686	blue	103224525	blue
134266	blue	103224541	blue
134359	blue	103224571	blue
134429	blue	103224580	blue
134492	blue	103224591	blue
1352	blue	103224612	blue
135293	blue	103224669	blue
135295	blue	103224689	blue
136	blue	103224703	blue
1362	blue	103224728	blue
136853	blue	103224733	blue
1370	blue	103224740	blue
1371	blue	103224755	blue
137209	blue	103224768	blue
137695	blue	103224788	blue
1397	blue	103224804	blue
139760	blue	103224810	blue
140609	blue	103224825	blue
140691	blue	103224839	blue
140738	blue	103224856	blue
140809	blue	103224861	blue
140885	blue	103224888	blue
140902	blue	103224899	blue
1410	blue	103224909	blue
1415	blue	103224912	blue
142686	blue	103224996	blue
1428	blue	103225008	blue
142910	blue	103225025	blue
143458	blue	103225038	blue
143678	blue	103225086	blue
143872	blue	103225111	blue
143879	blue	103225119	blue
144404	blue	103225123	blue
144453	blue	103225124	blue
145270	blue	103225138	blue
145282	blue	103225140	blue
145447	blue	103225145	blue
145482	blue	103225146	blue
145567	blue	103225157	blue
145581	blue	103225169	blue
145645	blue	103225172	blue
145741	blue	103225175	blue
145853	blue	103225204	blue
146050	blue	103225223	blue
146206	blue	103225232	blue
146227	blue	103225233	blue
1465	blue	103225280	blue
146754	blue	103225294	blue
147040	blue	103225304	blue
147111	blue	103225321	blue
147372	blue	103225331	blue
147463	blue	103225336	blue
147645	blue	103225339	blue
147837	blue	103225354	blue
147949	blue	103225375	blue
148223	blue	103225387	blue
148523	blue	103225388	blue
1486	blue	103225398	blue
1490	blue	103225399	blue
149111	blue	103225403	blue
149175	blue	103225407	blue
149461	blue	103225414	blue
149466	blue	103225420	blue
149478	blue	103225443	blue
1503	blue	103225446	blue
150465	blue	103225449	blue
1506	blue	103225455	blue
150726	blue	103225473	blue
150737	blue	103225479	blue
150763	blue	103225492	blue
150771	blue	103225494	blue
1510	blue	103225501	blue
151126	blue	103225551	blue
1513	blue	103225585	blue
151313	blue	103225597	blue
151393	blue	103225600	blue
151525	blue	103225603	blue
151531	blue	103225605	blue
151556	blue	103225630	blue
151887	blue	103225635	blue
1519	blue	103225671	blue
152007	blue	103225695	blue
152485	blue	103225734	blue
1525	blue	103225779	blue
152518	blue	103225799	blue
152992	blue	103225808	blue
153090	blue	103226052	blue
154043	blue	103226055	blue
1543	blue	103226104	blue
1544	blue	103226127	blue
1548	blue	103226131	blue
155054	blue	103226249	blue
155185	blue	103226278	blue
1555	blue	103226281	blue
157285	blue	103226299	blue
157506	blue	103226340	blue
157773	blue	103226344	blue
158	blue	103226355	blue
1580	blue	103226365	blue
158067	blue	103226407	blue
158135	blue	103226434	blue
1589	blue	103226459	blue
1592	blue	103226499	blue
1594	blue	103226558	blue
160298	blue	103226564	blue
1604	blue	103226565	blue
1605	blue	103226581	blue
161582	blue	103226583	blue
161742	blue	103226605	blue
162427	blue	103226613	blue
1628	blue	103226615	blue
162979	blue	103226618	blue
163050	blue	103226660	blue
163351	blue	103226665	blue
163782	blue	103226680	blue
163933	blue	103226692	blue
164045	blue	103226720	blue
1643	blue	103226748	blue
164592	blue	103226761	blue
164656	blue	103226778	blue
1647	blue	103226800	blue
165	blue	103226802	blue
165545	blue	103226817	blue
165904	blue	103226840	blue
165918	blue	103226843	blue
1662	blue	103226880	blue
166614	blue	103226890	blue
166793	blue	103226942	blue
1676	blue	103226980	blue
167681	blue	103226987	blue
1677	blue	103226998	blue
168507	blue	103227004	blue
1690	blue	103227012	blue
169611	blue	103227032	blue
169841	blue	103227041	blue
170261	blue	103227153	blue
170384	blue	103227184	blue
170392	blue	103227203	blue
170961	blue	103227209	blue
171019	blue	103227210	blue
171023	blue	103227242	blue
1727	blue	103227253	blue
1759	blue	103227268	blue
1760	blue	103227281	blue
1775	blue	103227287	blue
1780	blue	103227459	blue
1802	blue	103227477	blue
1811	blue	103227490	blue
182	blue	103227498	blue
1820	blue	103227520	blue
1827	blue	103227561	blue
1833	blue	103227579	blue
1837	blue	103227607	blue
1838	blue	103227632	blue
1843	blue	103227639	blue
1848	blue	103227649	blue
1850	blue	103227654	blue
1861	blue	103227660	blue
1875	blue	103227679	blue
1891	blue	103227683	blue
1901	blue	103227686	blue
1903	blue	103227689	blue
1906	blue	103227693	blue
1917	blue	103227704	blue
1942	blue	103227706	blue
1945	blue	103227712	blue
1946	blue	103227734	blue
195827	blue	103227751	blue
196385	blue	103227758	blue
196446	blue	103227788	blue
196528	blue	103227800	blue
196951	blue	103227826	blue
197258	blue	103227843	blue
1983	blue	103227856	blue
1992	blue	103227861	blue
1997	blue	103227871	blue
199920	blue	103227882	blue
200014	blue	103227891	blue
200081	blue	103227892	blue
2001	blue	103227906	blue
200558	blue	103227930	blue
200726	blue	103227949	blue
200810	blue	103227988	blue
201163	blue	103228003	blue
201164	blue	103228057	blue
2014	blue	103228060	blue
201626	blue	103228141	blue
201780	blue	103228172	blue
201895	blue	103228177	blue
201931	blue	103228188	blue
202018	blue	103228195	blue
202915	blue	103228202	blue
203111	blue	103228233	blue
203197	blue	103228296	blue
203228	blue	103228299	blue
203238	blue	103228300	blue
203259	blue	103228308	blue
2049	blue	103228347	blue
205	blue	103228359	blue
2050	blue	103228406	blue
206358	blue	103228430	blue
2065	blue	103228431	blue
2069	blue	103228446	blue
2100	blue	103228465	blue
2110	blue	103228471	blue
2119	blue	103228492	blue
212	blue	103228521	blue
2120	blue	103228536	blue
2122	blue	103228621	blue
2132	blue	103228755	blue
2150	blue	103228782	blue
2151	blue	103228783	blue
2152	blue	103228789	blue
2155	blue	103228794	blue
2166	blue	103228795	blue
2178	blue	103228826	blue
2189	blue	103228905	blue
219293	blue	103228907	blue
2193	blue	103228953	blue
219537	blue	103228956	blue
219670	blue	103228994	blue
219736	blue	103229025	blue
219738	blue	103229105	blue
22	blue	103229134	blue
220042	blue	103229157	blue
220074	blue	103229165	blue
220108	blue	103229169	blue
2202	blue	103229216	blue
220213	blue	103229232	blue
2203	blue	103229342	blue
220929	blue	103229370	blue
220963	blue	103229382	blue
220965	blue	103229386	blue
221143	blue	103229393	blue
221188	blue	103229494	blue
221336	blue	103229496	blue
221424	blue	103229550	blue
221443	blue	103229557	blue
221491	blue	103229573	blue
221662	blue	103229593	blue
221749	blue	103229603	blue
221786	blue	103229646	blue
221830	blue	103229737	blue
221914	blue	103229782	blue
222166	blue	103229804	blue
2224	blue	103229805	blue
222546	blue	103229807	blue
222962	blue	103229876	blue
2235	blue	103229963	blue
2239	blue	103229964	blue
2245	blue	103229965	blue
2247	blue	103229966	blue
226	blue	103229997	blue
2263	blue	103230002	blue
2274	blue	103230007	blue
22808	blue	103230009	blue
22809	blue	103230022	blue
22822	blue	103230066	blue
22841	blue	103230082	blue
2286	blue	103230090	blue
22865	blue	103230091	blue
22873	blue	103230113	blue
22882	blue	103230116	blue
2289	blue	103230125	blue
22890	blue	103230131	blue
22898	blue	103230138	blue
22909	blue	103230139	blue
22916	blue	103230179	blue
22924	blue	103230208	blue
22925	blue	103230221	blue
22927	blue	103230238	blue
22936	blue	103230247	blue
22949	blue	103230268	blue
22953	blue	103230270	blue
22978	blue	103230273	blue
2298	blue	103230288	blue
22984	blue	103230324	blue
22987	blue	103230346	blue
22989	blue	103230348	blue
23034	blue	103230363	blue
23035	blue	103230376	blue
23038	blue	103230394	blue
23047	blue	103230431	blue
23052	blue	103230438	blue
23059	blue	103230440	blue
23072	blue	103230478	blue
23076	blue	103230506	blue
23081	blue	103230524	blue
23087	blue	103230561	blue
23096	blue	103230606	blue
2310	blue	103230614	blue
23130	blue	103230621	blue
23139	blue	103230634	blue
2314	blue	103230752	blue
23142	blue	103230754	blue
23148	blue	103230770	blue
2316	blue	103230777	blue
23160	blue	103230781	blue
23165	blue	103230802	blue
23170	blue	103230818	blue
2318	blue	103230869	blue
23184	blue	103230891	blue
23190	blue	103230897	blue
23205	blue	103230911	blue
23214	blue	103230924	blue
23216	blue	103231103	blue
23223	blue	103231106	blue
23252	blue	103231119	blue
23270	blue	103231178	blue
23272	blue	103231218	blue
23291	blue	103231229	blue
2330	blue	103231270	blue
23302	blue	103231271	blue
23303	blue	103231302	blue
23310	blue	103231333	blue
23321	blue	103231369	blue
23335	blue	103231457	blue
23338	blue	103231484	blue
23351	blue	103231585	blue
23400	blue	103231628	blue
23410	blue	103231722	blue
23413	blue	103231729	blue
23429	blue	103231769	blue
23446	blue	103231841	blue
23466	blue	103231851	blue
23481	blue	103231875	blue
23484	blue	103231892	blue
23507	blue	103231907	blue
23509	blue	103231927	blue
23526	blue	103231946	blue
23529	blue	103231955	blue
23542	blue	103231958	blue
23550	blue	103231961	blue
23552	blue	103231978	blue
23554	blue	103231983	blue
23568	blue	103232009	blue
23580	blue	103232014	blue
23589	blue	103232017	blue
23624	blue	103232022	blue
23645	blue	103232029	blue
23646	blue	103232032	blue
23650	blue	103232070	blue
23654	blue	103232080	blue
23673	blue	103232089	blue
23683	blue	103232124	blue
23705	blue	103232164	blue
23764	blue	103232181	blue
24147	blue	103232212	blue
245972	blue	103232255	blue
246175	blue	103232261	blue
246176	blue	103232278	blue
246330	blue	103232279	blue
2487	blue	103232283	blue
2525	blue	103232340	blue
2526	blue	103232344	blue
2528	blue	103232353	blue
252969	blue	103232432	blue
253152	blue	103232445	blue
2535	blue	103232460	blue
254122	blue	103232508	blue
254295	blue	103232519	blue
254773	blue	103232550	blue
254887	blue	103232561	blue
255101	blue	103232572	blue
255104	blue	103232606	blue
2557	blue	103232607	blue
255738	blue	103232615	blue
255758	blue	103232628	blue
255967	blue	103232666	blue
256227	blue	103232668	blue
256281	blue	103232698	blue
256764	blue	103232722	blue
256987	blue	103232784	blue
257	blue	103232830	blue
2571	blue	103232864	blue
25766	blue	103233012	blue
25788	blue	103233078	blue
25791	blue	103233089	blue
258010	blue	103233117	blue
25806	blue	103233133	blue
25823	blue	103233146	blue
25827	blue	103233167	blue
2584	blue	103233169	blue
25840	blue	103233178	blue
25854	blue	103233181	blue
25864	blue	103233190	blue
25876	blue	103233209	blue
25888	blue	103233223	blue
259230	blue	103233244	blue
259232	blue	103233258	blue
25929	blue	103233260	blue
259290	blue	103233278	blue
259295	blue	103233283	blue
25942	blue	103233291	blue
25966	blue	103233293	blue
2597	blue	103233318	blue
25978	blue	103233319	blue
25984	blue	103233363	blue
25989	blue	103233395	blue
26	blue	103233433	blue
26012	blue	103233462	blue
26018	blue	103233466	blue
26020	blue	103233505	blue
26048	blue	103233563	blue
26052	blue	103233577	blue
26086	blue	103233578	blue
26094	blue	103233589	blue
26112	blue	103233591	blue
26118	blue	103233592	blue
26119	blue	103233597	blue
26166	blue	103233601	blue
2622	blue	103233605	blue
26224	blue	103233606	blue
26234	blue	103233656	blue
2624	blue	103233715	blue
26240	blue	103233763	blue
2625	blue	103233764	blue
26259	blue	103233778	blue
26260	blue	103233800	blue
26280	blue	103233810	blue
26353	blue	103233859	blue
2650	blue	103233868	blue
26502	blue	103233881	blue
26509	blue	103233900	blue
26524	blue	103233910	blue
26610	blue	103233920	blue
2672	blue	103233930	blue
2673	blue	103233966	blue
26959	blue	103233977	blue
2697	blue	103233985	blue
27000	blue	103233986	blue
27037	blue	103233991	blue
27044	blue	103233993	blue
2705	blue	103234000	blue
27063	blue	103234003	blue
27074	blue	103234009	blue
27092	blue	103234023	blue
27109	blue	103234048	blue
27233	blue	103234132	blue
27242	blue	103234141	blue
27246	blue	103234169	blue
27286	blue	103234177	blue
2729	blue	103234181	blue
27290	blue	103234243	blue
27292	blue	103234442	blue
27296	blue	103234443	blue
2730	blue	103234446	blue
27324	blue	103234456	blue
2733	blue	103234484	blue
27341	blue	103234491	blue
27342	blue	103234520	blue
27433	blue	103234550	blue
2745	blue	103234554	blue
275	blue	103234556	blue
280	blue	103234564	blue
282679	blue	103234589	blue
2827	blue	103234623	blue
282770	blue	103234640	blue
282973	blue	103234642	blue
283130	blue	103234643	blue
283232	blue	103234644	blue
283248	blue	103234668	blue
283254	blue	103234690	blue
283310	blue	103234730	blue
283337	blue	103234733	blue
283377	blue	103234750	blue
283518	blue	103234760	blue
283537	blue	103234766	blue
2837	blue	103234782	blue
283820	blue	103234821	blue
283951	blue	103234837	blue
283985	blue	103234838	blue
283987	blue	103234842	blue
283989	blue	103234843	blue
284018	blue	103234864	blue
284071	blue	103234892	blue
284098	blue	103234925	blue
284111	blue	103234944	blue
284161	blue	103234945	blue
284309	blue	103234980	blue
284340	blue	103235003	blue
284406	blue	103235007	blue
2845	blue	103235023	blue
28511	blue	103235038	blue
2852	blue	103235044	blue
285315	blue	103235049	blue
285368	blue	103235058	blue
285382	blue	103235061	blue
285588	blue	103235085	blue
285590	blue	103235126	blue
285598	blue	103235240	blue
285971	blue	103235294	blue
286207	blue	103235331	blue
286223	blue	103235335	blue
286257	blue	103235367	blue
2863	blue	103235396	blue
286827	blue	103235435	blue
2875	blue	103235457	blue
288	blue	103235466	blue
2885	blue	103235603	blue
2888	blue	103235636	blue
2892	blue	103235664	blue
28966	blue	103235695	blue
28968	blue	103235754	blue
28970	blue	103235841	blue
28982	blue	103235851	blue
29028	blue	103235858	blue
2903	blue	103235894	blue
29062	blue	103235922	blue
29080	blue	103235925	blue
29083	blue	103235927	blue
29104	blue	103235929	blue
29109	blue	103235953	blue
2918	blue	103235954	blue
2941	blue	103235965	blue
2977	blue	103236021	blue
2982	blue	103236028	blue
29889	blue	103236067	blue
29896	blue	103236073	blue
29902	blue	103236087	blue
29906	blue	103236128	blue
29914	blue	103236132	blue
29920	blue	103236147	blue
29928	blue	103236190	blue
29929	blue	103236212	blue
29944	blue	103236227	blue
29948	blue	103236236	blue
29951	blue	103236252	blue
29965	blue	103236267	blue
29968	blue	103236282	blue
29988	blue	103236299	blue
29995	blue	103236312	blue
30008	blue	103236323	blue
301	blue	103236334	blue
3012	blue	103236352	blue
3020	blue	103236395	blue
3038	blue	103236402	blue
3049	blue	103236407	blue
306	blue	103236429	blue
307	blue	103236438	blue
30815	blue	103236515	blue
30816	blue	103236517	blue
30836	blue	103236520	blue
3084	blue	103236596	blue
3091	blue	103236605	blue
3097	blue	103236622	blue
3098	blue	103236642	blue
3106	blue	103236790	blue
3110	blue	103236823	blue
3133	blue	103236841	blue
3141	blue	103236847	blue
3162	blue	103236852	blue
3167	blue	103236926	blue
317	blue	103236940	blue
3176	blue	103237050	blue
317705	blue	103237053	blue
320	blue	103237083	blue
3207	blue	103237085	blue
3222	blue	103237106	blue
3231	blue	103237112	blue
3242	blue	103237130	blue
3251	blue	103237149	blue
326	blue	103237164	blue
3268	blue	103237196	blue
3298	blue	103237204	blue
3310	blue	103237212	blue
333	blue	103237213	blue
337972	blue	103237214	blue
338440	blue	103237251	blue
3385	blue	103237253	blue
3386	blue	103237335	blue
339122	blue	103237348	blue
339175	blue	103237359	blue
339210	blue	103237378	blue
339674	blue	103237392	blue
339745	blue	103237395	blue
3399	blue	103237446	blue
339983	blue	103237452	blue
3400	blue	103237459	blue
340205	blue	103237494	blue
340784	blue	103237552	blue
340895	blue	103237595	blue
340980	blue	103237603	blue
3417	blue	103237604	blue
3418	blue	103237607	blue
3420	blue	103237624	blue
343	blue	103237629	blue
343990	blue	103237634	blue
344787	blue	103237648	blue
345193	blue	103237814	blue
345275	blue	103237819	blue
345930	blue	103237892	blue
346689	blue	103237904	blue
347273	blue	103237926	blue
347733	blue	103237942	blue
347735	blue	103237949	blue
348180	blue	103237952	blue
348378	blue	103237962	blue
348487	blue	103237964	blue
3485	blue	103237988	blue
348801	blue	103237989	blue
348980	blue	103238035	blue
3491	blue	103238071	blue
350	blue	103238087	blue
353088	blue	103238153	blue
353189	blue	103238156	blue
3554	blue	103238159	blue
3556	blue	103238160	blue
3561	blue	103238193	blue
357	blue	103238196	blue
3578	blue	103238228	blue
3592	blue	103238249	blue
3604	blue	103238260	blue
3613	blue	103238261	blue
3614	blue	103238302	blue
3621	blue	103238306	blue
3623	blue	103238307	blue
3624	blue	103238330	blue
3655	blue	103238340	blue
3660	blue	103238371	blue
3697	blue	103238379	blue
3712	blue	103238382	blue
3717	blue	103238387	blue
3720	blue	103238395	blue
374	blue	103238555	blue
374654	blue	103238557	blue
374786	blue	103238586	blue
374877	blue	103238589	blue
375387	blue	103238637	blue
3764	blue	103238638	blue
3770	blue	103238640	blue
377007	blue	103238651	blue
377677	blue	103238660	blue
378884	blue	103238699	blue
3795	blue	103238726	blue
3797	blue	103238757	blue
3827	blue	103238764	blue
386617	blue	103238766	blue
387082	blue	103238826	blue
387640	blue	103238835	blue
387700	blue	103238867	blue
387723	blue	103238886	blue
387778	blue	103238892	blue
388125	blue	103238894	blue
388284	blue	103238906	blue
388335	blue	103238907	blue
388403	blue	103238920	blue
388588	blue	103238974	blue
388650	blue	103238981	blue
388722	blue	103239021	blue
389118	blue	103239028	blue
389136	blue	103239032	blue
389643	blue	103239067	blue
389799	blue	103239089	blue
3898	blue	103239098	blue
3909	blue	103239115	blue
390980	blue	103239134	blue
391059	blue	103239144	blue
3918	blue	103239198	blue
392636	blue	103239294	blue
3936	blue	103239411	blue
3938	blue	103239461	blue
3939	blue	103239462	blue
3950	blue	103239494	blue
3964	blue	103239570	blue
397	blue	103239572	blue
3984	blue	103239582	blue
3993	blue	103239633	blue
3996	blue	103239653	blue
399665	blue	103239686	blue
3998	blue	103239709	blue
399818	blue	103239711	blue
400451	blue	103239721	blue
400629	blue	103239779	blue
400673	blue	103239790	blue
4007	blue	103239813	blue
400745	blue	103239832	blue
4008	blue	103239857	blue
401097	blue	103239870	blue
401145	blue	103239901	blue
401312	blue	103239902	blue
4016	blue	103239961	blue
402	blue	103239968	blue
4033	blue	103239998	blue
4047	blue	103240012	blue
4050	blue	103240031	blue
4069	blue	103240079	blue
407	blue	103240115	blue
4072	blue	103240153	blue
4074	blue	103240159	blue
4077	blue	103240194	blue
4088	blue	103240206	blue
4107	blue	103240207	blue
4110	blue	103240264	blue
4126	blue	103240310	blue
4130	blue	103240329	blue
4131	blue	103240375	blue
4137	blue	103240386	blue
414189	blue	103240402	blue
4147	blue	103240412	blue
4148	blue	103240421	blue
4162	blue	103240481	blue
4166	blue	103240488	blue
4172	blue	103240503	blue
421	blue	103240505	blue
4211	blue	103240557	blue
4221	blue	103240558	blue
4224	blue	103240578	blue
4233	blue	103240584	blue
4234	blue	103240621	blue
4239	blue	103240635	blue
4242	blue	103240651	blue
4247	blue	103240658	blue
4248	blue	103240660	blue
4258	blue	103240678	blue
4281	blue	103240695	blue
4291	blue	103240728	blue
432	blue	103240740	blue
4324	blue	103240796	blue
433	blue	103240798	blue
439921	blue	103240833	blue
440026	blue	103240945	blue
440275	blue	103241052	blue
440515	blue	103241057	blue
440590	blue	103241085	blue
440689	blue	103241094	blue
440804	blue	103241101	blue
441027	blue	103241155	blue
441272	blue	103241226	blue
4438	blue	103241262	blue
445577	blue	103241280	blue
4487	blue	103241288	blue
4490	blue	103241362	blue
4493	blue	103241423	blue
4494	blue	103241427	blue
4495	blue	103241454	blue
4499	blue	103241532	blue
4501	blue	103241543	blue
4522	blue	103241559	blue
4534	blue	103241568	blue
4582	blue	103241571	blue
4599	blue	103241578	blue
4604	blue	103241599	blue
4609	blue	103241607	blue
4613	blue	103241625	blue
4621	blue	103241628	blue
4643	blue	103241683	blue
467	blue	103241707	blue
4682	blue	103241720	blue
4688	blue	103241808	blue
4693	blue	103241843	blue
4739	blue	103241901	blue
474	blue	103241938	blue
4758	blue	103241973	blue
476	blue	103241981	blue
4776	blue	103241984	blue
4833	blue	103241996	blue
4839	blue	103242016	blue
4851	blue	103242195	blue
4855	blue	103242210	blue
4862	blue	103242213	blue
4879	blue	103242231	blue
4880	blue	103242278	blue
4900	blue	103242289	blue
4901	blue	103242332	blue
4907	blue	103242343	blue
4908	blue	103242357	blue
4929	blue	103242406	blue
4940	blue	103242471	blue
4953	blue	103242520	blue
4968	blue	103242562	blue
4973	blue	103242615	blue
4976	blue	103242648	blue
4982	blue	103242649	blue
49855	blue	103242662	blue
501	blue	103242679	blue
5016	blue	103242681	blue
5021	blue	103242794	blue
5031	blue	103242800	blue
5045	blue	103242802	blue
5048	blue	103242803	blue
50488	blue	103242814	blue
5064	blue	103242815	blue
5074	blue	103242827	blue
5079	blue	103242862	blue
5080	blue	103242879	blue
50807	blue	103242928	blue
50808	blue	103242950	blue
50836	blue	103242981	blue
50839	blue	103243003	blue
5099	blue	103243011	blue
5101	blue	103243029	blue
51011	blue	103243105	blue
51016	blue	103243109	blue
51029	blue	103243135	blue
5104	blue	103243160	blue
51050	blue	103243163	blue
51061	blue	103243186	blue
5108	blue	103243307	blue
51088	blue	103243318	blue
51107	blue	103243321	blue
51123	blue	103243324	blue
51125	blue	103243395	blue
51127	blue	103243420	blue
51134	blue	103243448	blue
51141	blue	103243449	blue
51154	blue	103243498	blue
51195	blue	103243520	blue
51200	blue	103243531	blue
51208	blue	103243544	blue
51232	blue	103243561	blue
51236	blue	103243582	blue
5129	blue	103243583	blue
51293	blue	103243611	blue
51303	blue	103243622	blue
51306	blue	103243630	blue
51312	blue	103243640	blue
51319	blue	103243654	blue
51330	blue	103243670	blue
51363	blue	103243697	blue
51421	blue	103243704	blue
51422	blue	103243720	blue
51449	blue	103243730	blue
51478	blue	103243731	blue
51495	blue	103243745	blue
5150	blue	103243759	blue
5152	blue	103243771	blue
51524	blue	103243778	blue
51531	blue	103243793	blue
51557	blue	103243819	blue
5156	blue	103243917	blue
51574	blue	103243932	blue
51575	blue	103243937	blue
51601	blue	103243974	blue
51605	blue	103244010	blue
51622	blue	103244019	blue
5164	blue	103244079	blue
51646	blue	103244083	blue
5166	blue	103244115	blue
51665	blue	103244116	blue
51676	blue	103244132	blue
5168	blue	103244183	blue
51684	blue	103244219	blue
51700	blue	103244221	blue
51703	blue	103244231	blue
51706	blue	103244236	blue
51776	blue	103244237	blue
5192	blue	103244294	blue
5198	blue	103244305	blue
5209	blue	103244316	blue
5210	blue	103244327	blue
5214	blue	103244339	blue
5223	blue	103244344	blue
5236	blue	103244348	blue
5243	blue	103244356	blue
5244	blue	103244360	blue
5260	blue	103244364	blue
5270	blue	103244367	blue
5271	blue	103244428	blue
5279	blue	103244430	blue
5281	blue	103244434	blue
529	blue	103244446	blue
5292	blue	103244467	blue
5293	blue	103244498	blue
5295	blue	103244530	blue
5296	blue	103244564	blue
5308	blue	103244577	blue
5315	blue	103244585	blue
5316	blue	103244588	blue
5319	blue	103244622	blue
5324	blue	103244626	blue
5328	blue	103244629	blue
5332	blue	103244638	blue
5333	blue	103244650	blue
53354	blue	103244660	blue
5336	blue	103244688	blue
5340	blue	103244720	blue
5343	blue	103244739	blue
5352	blue	103244785	blue
53616	blue	103244813	blue
5362	blue	103244971	blue
53635	blue	103244976	blue
538	blue	103244978	blue
53942	blue	103245025	blue
54069	blue	103245028	blue
54093	blue	103245047	blue
54108	blue	103245049	blue
5414	blue	103245066	blue
541565	blue	103245067	blue
54332	blue	103245096	blue
54346	blue	103245122	blue
54414	blue	103245139	blue
54433	blue	103245145	blue
5444	blue	103245189	blue
54453	blue	103245224	blue
54455	blue	103245242	blue
54469	blue	103245251	blue
54478	blue	103245252	blue
54492	blue	103245261	blue
54503	blue	103245269	blue
54522	blue	103245324	blue
54541	blue	103245351	blue
54545	blue	103245378	blue
54550	blue	103245451	blue
54578	blue	103245467	blue
54583	blue	103245469	blue
54585	blue	103245497	blue
54602	blue	103245505	blue
54657	blue	103245516	blue
54658	blue	103245540	blue
54664	blue	103245550	blue
54677	blue	103245566	blue
54751	blue	103245567	blue
54752	blue	103245569	blue
54754	blue	103245584	blue
54758	blue	103245603	blue
54764	blue	103245608	blue
54788	blue	103245609	blue
54797	blue	103245629	blue
54800	blue	103245632	blue
5481	blue	103245643	blue
54836	blue	103245656	blue
54839	blue	103245693	blue
54843	blue	103245746	blue
54848	blue	103245756	blue
54852	blue	103245768	blue
54853	blue	103245816	blue
54855	blue	103245844	blue
54865	blue	103245851	blue
54868	blue	103245867	blue
54874	blue	103245906	blue
54883	blue	103245912	blue
54893	blue	103245944	blue
54902	blue	103245971	blue
54920	blue	103246134	blue
54921	blue	103246140	blue
54928	blue	103246160	blue
5493	blue	103246177	blue
54942	blue	103246205	blue
54970	blue	103246208	blue
54974	blue	103246229	blue
54981	blue	103246266	blue
54986	blue	103246286	blue
54988	blue	103246288	blue
55001	blue	103246311	blue
55003	blue	103246333	blue
55008	blue	103246363	blue
55051	blue	103246400	blue
55057	blue	103246414	blue
55074	blue	103246415	blue
55081	blue	103246420	blue
55082	blue	103246441	blue
55084	blue	103246470	blue
55090	blue	103246488	blue
55103	blue	103246494	blue
55108	blue	103246513	blue
55111	blue	103246618	blue
55117	blue	103246631	blue
55124	blue	103246632	blue
55132	blue	103246639	blue
55133	blue	103246645	blue
55154	blue	103246648	blue
55160	blue	103246655	blue
55163	blue	103246656	blue
55166	blue	103246661	blue
55167	blue	103246694	blue
55175	blue	103246712	blue
55176	blue	103246721	blue
55192	blue	103246727	blue
55208	blue	103246738	blue
5521	blue	103246751	blue
55214	blue	103246819	blue
55223	blue	103246868	blue
55224	blue	103246871	blue
55240	blue	103246887	blue
55248	blue	103246896	blue
55249	blue	103246902	blue
55254	blue	103246955	blue
55255	blue	103246969	blue
5526	blue	103247164	blue
55266	blue	103247215	blue
55281	blue	103247373	blue
55283	blue	103247387	blue
5529	blue	103247419	blue
55315	blue	103247570	blue
55317	blue	103247630	blue
55327	blue	103247983	blue
55328	blue	103247991	blue
55332	blue	103248002	blue
55335	blue	103248009	blue
55337	blue	103248015	blue
55353	blue	103248017	blue
55359	blue	103248018	blue
55364	blue	103248057	blue
55366	blue	103248068	blue
55454	blue	103248078	blue
5546	blue	103248079	blue
55466	blue	103248110	blue
55501	blue	103248127	blue
55520	blue	103248130	blue
55540	blue	103248165	blue
55556	blue	103248183	blue
55565	blue	103248243	blue
55567	blue	103248265	blue
55576	blue	103248289	blue
55577	blue	103248330	blue
55591	blue	103248375	blue
55593	blue	103248377	blue
55608	blue	103248380	blue
55615	blue	103248392	blue
55626	blue	103248394	blue
55629	blue	103248396	blue
55636	blue	103248403	blue
55644	blue	103248407	blue
55646	blue	103248422	blue
55652	blue	103248434	blue
55656	blue	103248450	blue
55658	blue	103248504	blue
55665	blue	103248547	blue
55670	blue	103248549	blue
55679	blue	103248555	blue
55693	blue	103248589	blue
55697	blue	103248606	blue
5570	blue	103248613	blue
55700	blue	103248622	blue
55726	blue	103248628	blue
55733	blue	103248629	blue
55748	blue	103248653	blue
5575	blue	103248708	blue
55759	blue	103248755	blue
5576	blue	103248756	blue
55780	blue	103248767	blue
55790	blue	103248787	blue
55793	blue	103248828	blue
55803	blue	103248848	blue
55805	blue	103248972	blue
55818	blue	103248984	blue
55827	blue	103249017	blue
55837	blue	103249033	blue
55867	blue	103249043	blue
55893	blue	103249059	blue
55901	blue	103249060	blue
55909	blue	103249075	blue
55922	blue	4097496	brown
55972	blue	103214215	brown
55973	blue	103214242	brown
55974	blue	103214308	brown
5600	blue	103214375	brown
56034	blue	103214396	brown
5608	blue	103214452	brown
56099	blue	103214472	brown
5610	blue	103214478	brown
56102	blue	103214510	brown
56105	blue	103214674	brown
56125	blue	103214693	brown
56133	blue	103214779	brown
56145	blue	103214781	brown
5621	blue	103214791	brown
56261	blue	103214821	brown
56262	blue	103214853	brown
56265	blue	103214895	brown
5629	blue	103214918	brown
56301	blue	103214922	brown
5646	blue	103214994	brown
5664	blue	103215073	brown
56648	blue	103215120	brown
56672	blue	103215136	brown
56675	blue	103215179	brown
56899	blue	103215257	brown
56900	blue	103215269	brown
56911	blue	103215275	brown
56913	blue	103215276	brown
56931	blue	103215368	brown
56944	blue	103215388	brown
56971	blue	103215443	brown
56996	blue	103215451	brown
570	blue	103215454	brown
57016	blue	103215463	brown
57047	blue	103215487	brown
57050	blue	103215528	brown
57060	blue	103215551	brown
57094	blue	103215629	brown
57116	blue	103215631	brown
57144	blue	103215672	brown
57159	blue	103215676	brown
57171	blue	103215679	brown
57179	blue	103215697	brown
57192	blue	103215698	brown
57215	blue	103215721	brown
57228	blue	103215732	brown
5723	blue	103215812	brown
5728	blue	103215828	brown
57325	blue	103215844	brown
57348	blue	103215876	brown
57396	blue	103216038	brown
57412	blue	103216122	brown
5744	blue	103216165	brown
57451	blue	103216195	brown
57459	blue	103216221	brown
57461	blue	103216234	brown
57463	blue	103216246	brown
57468	blue	103216250	brown
57473	blue	103216287	brown
57509	blue	103216311	brown
57511	blue	103216347	brown
57514	blue	103216353	brown
57524	blue	103216426	brown
57530	blue	103216428	brown
57538	blue	103216433	brown
57541	blue	103216444	brown
57542	blue	103216456	brown
57559	blue	103216612	brown
57570	blue	103216635	brown
57593	blue	103216646	brown
576	blue	103216677	brown
57602	blue	103216843	brown
57604	blue	103216864	brown
57608	blue	103216871	brown
57613	blue	103216969	brown
5764	blue	103216996	brown
57647	blue	103217002	brown
57649	blue	103217068	brown
57669	blue	103217075	brown
57677	blue	103217082	brown
57678	blue	103217123	brown
57688	blue	103217294	brown
57707	blue	103217299	brown
57722	blue	103217325	brown
57732	blue	103217350	brown
57758	blue	103217356	brown
57801	blue	103217377	brown
5787	blue	103217382	brown
5788	blue	103217417	brown
5791	blue	103217420	brown
5793	blue	103217435	brown
5794	blue	103217470	brown
5795	blue	103217493	brown
5818	blue	103217510	brown
58191	blue	103217517	brown
583	blue	103217578	brown
5832	blue	103217583	brown
58484	blue	103217618	brown
58487	blue	103217625	brown
58490	blue	103217632	brown
585	blue	103217670	brown
58500	blue	103217743	brown
5858	blue	103217755	brown
5866	blue	103217756	brown
5868	blue	103217902	brown
587	blue	103217918	brown
5875	blue	103217964	brown
5885	blue	103217970	brown
5890	blue	103218172	brown
5915	blue	103218180	brown
5916	blue	103218215	brown
5919	blue	103218236	brown
59269	blue	103218241	brown
59272	blue	103218244	brown
59277	blue	103218302	brown
59338	blue	103218320	brown
59339	blue	103218355	brown
59341	blue	103218378	brown
59344	blue	103218408	brown
5936	blue	103218459	brown
594	blue	103218501	brown
5976	blue	103218507	brown
5989	blue	103218522	brown
5991	blue	103218536	brown
5992	blue	103218586	brown
6018	blue	103218647	brown
602	blue	103218722	brown
60468	blue	103218740	brown
60490	blue	103218828	brown
60681	blue	103218844	brown
6092	blue	103218846	brown
613227	blue	103218902	brown
619373	blue	103218991	brown
6195	blue	103219041	brown
6196	blue	103219077	brown
622	blue	103219112	brown
6238	blue	103219113	brown
624	blue	103219132	brown
6251	blue	103219140	brown
6252	blue	103219170	brown
6256	blue	103219172	brown
627	blue	103219208	brown
6272	blue	103219225	brown
6274	blue	103219231	brown
6280	blue	103219235	brown
63035	blue	103219253	brown
6304	blue	103219276	brown
6307	blue	103219279	brown
631	blue	103219281	brown
6326	blue	103219309	brown
6329	blue	103219396	brown
634	blue	103219446	brown
6352	blue	103219456	brown
63827	blue	103219469	brown
63874	blue	103219471	brown
63920	blue	103219476	brown
63926	blue	103219498	brown
63933	blue	103219501	brown
63941	blue	103219540	brown
63943	blue	103219543	brown
6397	blue	103219568	brown
63979	blue	103219665	brown
64081	blue	103219685	brown
64083	blue	103219725	brown
64093	blue	103219795	brown
64130	blue	103219799	brown
64135	blue	103219930	brown
6415	blue	103219944	brown
64172	blue	103220050	brown
64207	blue	103220062	brown
64208	blue	103220063	brown
6425	blue	103220113	brown
6426	blue	103220121	brown
64282	blue	103220122	brown
64283	blue	103220221	brown
64285	blue	103220241	brown
643136	blue	103220257	brown
64318	blue	103220301	brown
64333	blue	103220337	brown
64342	blue	103220382	brown
643596	blue	103220383	brown
643988	blue	103220527	brown
644	blue	103220572	brown
644019	blue	103220586	brown
64419	blue	103220588	brown
64425	blue	103220601	brown
64428	blue	103220608	brown
6443	blue	103220620	brown
64434	blue	103220633	brown
6448	blue	103220649	brown
645426	blue	103220665	brown
646480	blue	103220669	brown
647087	blue	103220782	brown
647174	blue	103220825	brown
64743	blue	103220885	brown
64755	blue	103220978	brown
64762	blue	103221039	brown
64782	blue	103221091	brown
64798	blue	103221097	brown
6480	blue	103221124	brown
64840	blue	103221130	brown
64856	blue	103221134	brown
648791	blue	103221166	brown
64897	blue	103221168	brown
6492	blue	103221173	brown
64943	blue	103221215	brown
64983	blue	103221274	brown
650	blue	103221276	brown
6505	blue	103221334	brown
65083	blue	103221337	brown
65084	blue	103221368	brown
6509	blue	103221392	brown
65094	blue	103221400	brown
6512	blue	103221416	brown
6514	blue	103221422	brown
6517	blue	103221433	brown
651746	blue	103221462	brown
6519	blue	103221474	brown
6520	blue	103221498	brown
65260	blue	103221506	brown
65265	blue	103221618	brown
653333	blue	103221619	brown
653361	blue	103221696	brown
6536	blue	103221734	brown
654463	blue	103221747	brown
6558	blue	103221764	brown
6568	blue	103221802	brown
6571	blue	103221915	brown
6573	blue	103221929	brown
6575	blue	103221944	brown
6584	blue	103221959	brown
659	blue	103221987	brown
6594	blue	103222025	brown
6595	blue	103222026	brown
6596	blue	103222048	brown
65975	blue	103222210	brown
65980	blue	103222283	brown
65992	blue	103222306	brown
6609	blue	103222309	brown
6615	blue	103222390	brown
6616	blue	103222485	brown
6618	blue	103222594	brown
6622	blue	103222607	brown
6623	blue	103222611	brown
6624	blue	103222620	brown
6629	blue	103222647	brown
6654	blue	103222678	brown
666	blue	103222722	brown
6674	blue	103222729	brown
6675	blue	103222755	brown
6692	blue	103222763	brown
6696	blue	103222776	brown
6710	blue	103222816	brown
6714	blue	103222917	brown
6716	blue	103222947	brown
6723	blue	103222985	brown
6745	blue	103222988	brown
6747	blue	103222994	brown
6760	blue	103222997	brown
6769	blue	103223042	brown
6770	blue	103223045	brown
6776	blue	103223062	brown
6809	blue	103223134	brown
6811	blue	103223145	brown
6815	blue	103223147	brown
6817	blue	103223160	brown
6821	blue	103223172	brown
6832	blue	103223179	brown
685	blue	103223181	brown
6854	blue	103223189	brown
6870	blue	103223246	brown
6872	blue	103223271	brown
6875	blue	103223280	brown
6876	blue	103223282	brown
6909	blue	103223283	brown
6920	blue	103223285	brown
6936	blue	103223295	brown
6947	blue	103223296	brown
696	blue	103223298	brown
7011	blue	103223299	brown
7016	blue	103223326	brown
7018	blue	103223358	brown
7025	blue	103223383	brown
7038	blue	103223434	brown
7045	blue	103223438	brown
7064	blue	103223462	brown
7072	blue	103223469	brown
7091	blue	103223476	brown
7094	blue	103223493	brown
7100	blue	103223514	brown
7122	blue	103223544	brown
7125	blue	103223550	brown
7138	blue	103223556	brown
7145	blue	103223562	brown
7148	blue	103223566	brown
7155	blue	103223676	brown
7163	blue	103223683	brown
7167	blue	103223690	brown
7168	blue	103223692	brown
7169	blue	103223727	brown
7171	blue	103223767	brown
7205	blue	103223769	brown
[truncated: 10,897 more rows]

## Sheet: B
Supplemental Table S4(B). GO enrichment analysis of gene modules in Vero E6.
Cluster	ONTOLOGY	ID	Description	GeneRatio	BgRatio	pvalue	p.adjust	qvalue	geneID	Count
blue	MF	GO:0004842	ubiquitin-protein transferase activity	46/1076	191/8427	1.10635e-05	0.00660082	0.0062191	103214595/103214597/103216102/103217156/103218796/103219189/103219307/103220167/103220319/103220882/103221493/103221846/103222138/103222364/103222568/103222661/103226278/103226565/103226720/103227649/103228406/103228783/103230090/103233146/103234589/103235466/103235954/103236515/103237214/103237494/103239570/103240206/103240207/103240660/103241628/103241996/103242210/103242879/103243697/103244356…	46
blue	MF	GO:0019787	ubiquitin-like protein transferase activity	47/1076	201/8427	2.03729e-05	0.00660082	0.0062191	103214595/103214597/103216102/103217156/103218796/103219189/103219307/103220167/103220319/103220882/103221493/103221846/103222138/103222364/103222568/103222661/103226278/103226565/103226720/103227649/103228406/103228783/103230090/103233146/103234589/103235466/103235954/103236515/103237214/103237494/103239570/103240206/103240207/103240660/103241628/103241996/103242210/103242879/103243697/103243974…	47
grey	MF	GO:0022836	gated channel activity	26/482	159/8427	9.90982e-07	0.000364082	0.000335437	103220628/103223251/103223738/103224214/103224751/103225325/103232759/103235233/103235235/103235890/103237087/103237307/103238468/103239424/103239575/103241618/103242171/103244017/103244562/103244821/103244917/103245359/103245918/103246145/103246186/103248811	26
grey	MF	GO:0005261	cation channel activity	24/482	143/8427	1.60933e-06	0.000364082	0.000335437	103218121/103220628/103223251/103223738/103224214/103224751/103225325/103235233/103235235/103237087/103237307/103238468/103239424/103239575/103241618/103242171/103242446/103244017/103244562/103245359/103245918/103246186/103248577/103248811	24
grey	MF	GO:0005216	ion channel activity	29/482	199/8427	2.71209e-06	0.000364082	0.000335437	103218121/103220628/103223251/103223738/103224214/103224751/103225325/103232759/103235233/103235235/103237087/103237307/103238468/103239424/103239575/103241618/103242171/103242446/103243096/103244017/103244562/103244821/103244917/103245359/103245918/103246145/103246186/103248577/103248811	29
grey	MF	GO:0022839	ion gated channel activity	25/482	158/8427	2.97818e-06	0.000364082	0.000335437	103220628/103223251/103223738/103224214/103224751/103225325/103232759/103235233/103235235/103237087/103237307/103238468/103239424/103239575/103241618/103242171/103244017/103244562/103244821/103244917/103245359/103245918/103246145/103246186/103248811	25
grey	MF	GO:0022838	substrate-specific channel activity	29/482	205/8427	4.96453e-06	0.000461627	0.000425307	103218121/103220628/103223251/103223738/103224214/103224751/103225325/103232759/103235233/103235235/103237087/103237307/103238468/103239424/103239575/103241618/103242171/103242446/103243096/103244017/103244562/103244821/103244917/103245359/103245918/103246145/103246186/103248577/103248811	29
grey	MF	GO:0015267	channel activity	30/482	219/8427	6.60815e-06	0.000461627	0.000425307	103218121/103220628/103223251/103223738/103224214/103224751/103225325/103232759/103235233/103235235/103235890/103237087/103237307/103238468/103239424/103239575/103241618/103242171/103242446/103243096/103244017/103244562/103244821/103244917/103245359/103245918/103246145/103246186/103248577/103248811	30
grey	MF	GO:0022803	passive transmembrane transporter activity	30/482	219/8427	6.60815e-06	0.000461627	0.000425307	103218121/103220628/103223251/103223738/103224214/103224751/103225325/103232759/103235233/103235235/103235890/103237087/103237307/103238468/103239424/103239575/103241618/103242171/103242446/103243096/103244017/103244562/103244821/103244917/103245359/103245918/103246145/103246186/103248577/103248811	30
grey	MF	GO:0004930	G protein-coupled receptor activity	43/482	380/8427	1.14884e-05	0.00070223	0.00064698	103214415/103218049/103218478/103218520/103218623/103221407/103223293/103223359/103223868/103225644/103226828/103226965/103227152/103227263/103227360/103227554/103227697/103228066/103228218/103228728/103229642/103229792/103232635/103233689/103233889/103234222/103234610/103235147/103236110/103236468/103236551/103238476/103241465/103241662/103243106/103243510/103244769/103245141/103245911/103246373…	43
grey	MF	GO:0005244	voltage-gated ion channel activity	16/482	88/8427	3.21867e-05	0.00157393	0.0014501	103220628/103223251/103223738/103224214/103225325/103235233/103235235/103237307/103238468/103239424/103239575/103241618/103244017/103244562/103245359/103248811	16
grey	MF	GO:0022832	voltage-gated channel activity	16/482	88/8427	3.21867e-05	0.00157393	0.0014501	103220628/103223251/103223738/103224214/103225325/103235233/103235235/103237307/103238468/103239424/103239575/103241618/103244017/103244562/103245359/103248811	16
grey	MF	GO:0022843	voltage-gated cation channel activity	14/482	71/8427	3.91877e-05	0.00174207	0.00160501	103220628/103223251/103223738/103224214/103225325/103237307/103238468/103239424/103239575/103241618/103244017/103244562/103245359/103248811	14
grey	MF	GO:0015075	ion transmembrane transporter activity	44/482	424/8427	7.64532e-05	0.00311547	0.00287035	103218121/103220345/103220628/103220817/103221059/103223251/103223738/103224214/103224751/103225325/103226721/103228005/103232759/103233796/103234204/103235233/103235235/103236051/103237087/103237307/103238468/103238515/103239424/103239575/103240576/103241165/103241618/103242009/103242158/103242171/103242446/103243096/103244017/103244508/103244562/103244821/103244917/103245072/103245359/103245918…	44
grey	MF	GO:0015318	inorganic molecular entity transmembrane transporter activity	42/482	403/8427	0.000101476	0.00381704	0.00351673	103218121/103220345/103220628/103220817/103221059/103223251/103223738/103224214/103224751/103225325/103226721/103228005/103232759/103233796/103235233/103235235/103236051/103237087/103237307/103238468/103238515/103239424/103239575/103240576/103241165/103241618/103242009/103242158/103242171/103242446/103243096/103244017/103244562/103244821/103244917/103245072/103245359/103245918/103246145/103246186…	42
grey	MF	GO:0030594	neurotransmitter receptor activity	11/482	54/8427	0.000194168	0.006782	0.00624841	103218049/103226965/103228218/103232759/103239575/103244821/103244917/103245911/103246145/103246186/103246373	11
pink	BP	GO:0006260	DNA replication	11/125	118/8121	1.75488e-06	0.00187344	0.00181297	103215530/103216505/103220239/103225035/103226682/103233408/103238969/103245452/103246811/103247970/103248255	11
pink	BP	GO:0007059	chromosome segregation	13/125	171/8121	2.00153e-06	0.00187344	0.00181297	103214423/103215530/103216505/103219095/103222693/103227963/103230102/103235605/103238502/103239980/103243514/103244948/103248255	13
pink	BP	GO:0006259	DNA metabolic process	21/125	445/8121	3.60341e-06	0.00224853	0.00217595	103214400/103215530/103216505/103218735/103220239/103222404/103224705/103225035/103226682/103226830/103227963/103233408/103234921/103237146/103238969/103241128/103243514/103245452/103246811/103247970/103248255	21
pink	BP	GO:0000278	mitotic cell cycle	19/125	417/8121	1.82856e-05	0.00855768	0.00828147	103214400/103214423/103214477/103216267/103216505/103217531/103219095/103222693/103225035/103226222/103230102/103233720/103235605/103238502/103238969/103239980/103244948/103245452/103248255	19
pink	CC	GO:0098687	chromosomal region	11/133	150/9165	1.06516e-05	0.00172617	0.00154907	103215530/103217315/103222693/103224238/103226830/103230102/103235605/103238502/103239980/103244948/103248255	11
pink	CC	GO:0000793	condensed chromosome	8/133	78/9165	1.59094e-05	0.00172617	0.00154907	103216505/103219095/103222693/103230102/103235605/103236313/103243514/103244948	8
pink	CC	GO:0005815	microtubule organizing center	16/133	370/9165	8.58734e-05	0.00621151	0.00557424	103214477/103217267/103220239/103222693/103224238/103224284/103227963/103230102/103236516/103237060/103241281/103243514/103244927/103244948/103248279/103248962	16
pink	CC	GO:0045171	intercellular bridge	5/133	37/9165	0.000179178	0.0097204	0.00872313	103217711/103233248/103234948/103235605/103238745	5
red	BP	GO:0006259	DNA metabolic process	29/182	445/8121	1.63092e-07	0.000344287	0.0003176	103217085/103217513/103219563/103220753/103221812/103222667/103222694/103226077/103226146/103227779/103228909/103229765/103229866/103230854/103232231/103236758/103237098/103239724/103240121/103240579/103240676/103240697/103241447/103241557/103241775/103242011/103244289/103244511/103248401	29
red	BP	GO:0006281	DNA repair	19/182	229/8121	7.80423e-07	0.000823737	0.000759886	103217085/103217513/103219563/103220753/103221812/103222694/103226077/103226146/103229765/103230854/103236758/103237098/103239724/103240121/103240579/103240676/103240697/103244511/103248401	19
red	BP	GO:0006310	DNA recombination	13/182	118/8121	2.0923e-06	0.00147228	0.00135816	103217085/103219563/103220753/103222694/103226077/103228909/103229765/103230854/103236758/103237098/103240697/103242011/103248401	13
red	BP	GO:0098813	nuclear chromosome segregation	14/182	141/8121	2.94564e-06	0.00155456	0.00143406	103214259/103214406/103215143/103219563/103220753/103221240/103222667/103228297/103228909/103229765/103232231/103241398/103244338/103248401	14
red	BP	GO:0006974	cellular response to DNA damage stimulus	25/182	410/8121	4.29229e-06	0.00181221	0.00167173	103215143/103217085/103217513/103219563/103220753/103221812/103222694/103226077/103226146/103229765/103229866/103230854/103232231/103236758/103237098/103239724/103240121/103240579/103240676/103240697/103241557/103244338/103244511/103245581/103248401	25
red	BP	GO:0007059	chromosome segregation	15/182	171/8121	6.09132e-06	0.00211169	0.00194801	103214259/103214406/103215143/103216699/103219563/103220753/103221240/103222667/103228297/103228909/103229765/103232231/103241398/103244338/103248401	15
red	BP	GO:0000819	sister chromatid segregation	12/182	112/8121	7.00229e-06	0.00211169	0.00194801	103214259/103214406/103215143/103219563/103220753/103222667/103228297/103229765/103232231/103241398/103244338/103248401	12
red	BP	GO:0002200	somatic diversification of immune receptors	7/182	35/8121	1.00063e-05	0.00211233	0.0019486	103217085/103226146/103230854/103236758/103237098/103242011/103248401	7
red	BP	GO:0007062	sister chromatid cohesion	7/182	35/8121	1.00063e-05	0.00211233	0.0019486	103214259/103214406/103215143/103219563/103222667/103228297/103232231	7
red	BP	GO:0051298	centrosome duplication	7/182	35/8121	1.00063e-05	0.00211233	0.0019486	103220753/103222824/103224367/103229128/103229765/103235656/103245661	7
red	BP	GO:0007064	mitotic sister chromatid cohesion	5/182	17/8121	2.66058e-05	0.00510589	0.00471012	103214259/103214406/103215143/103228297/103232231	5
red	BP	GO:0006302	double-strand break repair	11/182	112/8121	3.88828e-05	0.00667556	0.00615811	103217085/103219563/103220753/103222694/103226077/103229765/103236758/103237098/103239724/103240697/103248401	11
red	BP	GO:0000070	mitotic sister chromatid segregation	10/182	94/8121	4.42377e-05	0.00667556	0.00615811	103214259/103214406/103215143/103220753/103228297/103229765/103232231/103241398/103244338/103248401	10
red	BP	GO:0016445	somatic diversification of immunoglobulins	6/182	30/8121	4.42718e-05	0.00667556	0.00615811	103217085/103226146/103230854/103236758/103237098/103242011	6
red	CC	GO:0005814	centriole	8/190	55/9165	1.55688e-05	0.00345536	0.00306668	103220054/103224367/103229128/103230503/103235656/103238910/103239326/103245661	8
red	CC	GO:0044450	microtubule organizing center part	9/190	75/9165	2.2584e-05	0.00345536	0.00306668	103220054/103222824/103224367/103229128/103230503/103235656/103238910/103239326/103245661	9
red	MF	GO:0140097	catalytic activity, acting on DNA	11/173	97/8427	4.28074e-06	0.00147257	0.00132478	103216540/103220753/103226146/103229765/103230854/103232231/103237098/103240579/103240676/103241447/103241775	11
turquoise	BP	GO:0006518	peptide metabolic process	153/2011	375/8121	1.91551e-12	8.1505e-09	8.1505e-09	103214942/103215943/103215991/103216005/103216395/103216648/103216994/103217963/103218088/103218456/103219071/103220074/103220182/103220242/103220269/103220392/103220461/103220913/103221138/103221259/103221439/103221612/103221650/103222559/103222806/103222827/103223123/103223194/103224030/103224110/103224358/103224413/103224764/103224928/103224933/103225106/103225174/103225257/103225266/103225615…	153
turquoise	BP	GO:0006412	translation	130/2011	310/8121	1.01459e-11	1.75969e-08	1.75969e-08	103214942/103215943/103215991/103216005/103216395/103216648/103216994/103217963/103218088/103218456/103219071/103220074/103220182/103220242/103220392/103220461/103220913/103221259/103221439/103221612/103221650/103222559/103222806/103222827/103223123/103223194/103224030/103224110/103224358/103224764/103224933/103225106/103225174/103225257/103225266/103225615/103225797/103226038/103226160/103226274…	130
turquoise	BP	GO:0043043	peptide biosynthetic process	133/2011	320/8121	1.24067e-11	1.75969e-08	1.75969e-08	103214942/103215943/103215991/103216005/103216395/103216648/103216994/103217963/103218088/103218456/103219071/103220074/103220182/103220242/103220392/103220461/103220913/103221259/103221439/103221612/103221650/103222559/103222806/103222827/103223123/103223194/103224030/103224110/103224358/103224413/103224764/103224933/103225106/103225174/103225257/103225266/103225615/103225797/103226038/103226160…	133
turquoise	BP	GO:0033108	mitochondrial respiratory chain complex assembly	31/2011	43/8121	8.11109e-11	8.62817e-08	8.62817e-08	103215835/103217629/103218895/103219306/103219458/103221202/103221350/103221650/103225641/103226155/103226429/103226813/103227023/103227612/103228222/103229262/103231882/103233757/103233807/103233987/103234046/103236278/103237406/103238297/103240706/103243929/103244093/103244489/103244665/103248021/103248136	31
turquoise	BP	GO:0043604	amide biosynthetic process	145/2011	371/8121	3.08344e-10	2.58472e-07	2.58472e-07	103214942/103215400/103215943/103215991/103216005/103216395/103216648/103216994/103217509/103217963/103218088/103218456/103219011/103219071/103220074/103220182/103220242/103220392/103220461/103220913/103221259/103221439/103221612/103221650/103221668/103222559/103222806/103222827/103223123/103223194/103224030/103224110/103224358/103224413/103224764/103224933/103225106/103225174/103225257/103225266…	145
turquoise	BP	GO:0043603	cellular amide metabolic process	177/2011	476/8121	3.64473e-10	2.58472e-07	2.58472e-07	103214942/103215400/103215943/103215991/103216005/103216395/103216648/103216994/103217509/103217963/103218088/103218456/103219011/103219071/103219118/103219210/103220074/103220075/103220182/103220242/103220269/103220392/103220461/103220913/103221138/103221259/103221439/103221612/103221650/103221668/103222559/103222806/103222827/103223123/103223154/103223194/103223914/103224030/103224110/103224358…	177
turquoise	BP	GO:0010257	NADH dehydrogenase complex assembly	21/2011	30/8121	2.23486e-07	0.000118867	0.000118867	103215835/103217629/103218895/103219306/103219458/103221202/103221350/103226155/103226429/103226813/103227023/103227612/103231882/103233757/103234046/103236278/103237406/103240706/103244093/103244665/103248136	21
turquoise	BP	GO:0032981	mitochondrial respiratory chain complex I assembly	21/2011	30/8121	2.23486e-07	0.000118867	0.000118867	103215835/103217629/103218895/103219306/103219458/103221202/103221350/103226155/103226429/103226813/103227023/103227612/103231882/103233757/103234046/103236278/103237406/103240706/103244093/103244665/103248136	21
turquoise	BP	GO:0017004	cytochrome complex assembly	14/2011	18/8121	3.39837e-06	0.00160667	0.00160667	4097494/103221650/103225641/103226155/103228222/103229262/103230782/103233451/103233807/103233987/103238297/103244093/103244489/103248021	14
turquoise	CC	GO:0005840	ribosome	91/2219	147/9165	1.41374e-22	7.42215e-20	6.78597e-20	103214366/103214942/103215943/103215991/103216005/103216395/103217963/103218456/103219071/103219116/103220182/103220242/103220461/103220913/103221259/103221439/103221489/103221612/103222559/103222806/103222827/103223005/103224030/103224933/103225106/103225797/103226038/103226160/103227436/103227713/103227869/103228035/103228935/103228938/103228971/103229403/103230549/103230749/103231084/103231097…	91
turquoise	CC	GO:0098798	mitochondrial protein complex	75/2219	136/9165	6.56855e-15	1.72424e-12	1.57645e-12	4097488/4097493/4097498/103214941/103214942/103215822/103215835/103215991/103216077/103216390/103216395/103216454/103217384/103217629/103217773/103217963/103218456/103218895/103219116/103219306/103219458/103221202/103221350/103221508/103222442/103222752/103222827/103223005/103223148/103223409/103225106/103225507/103226038/103226389/103226429/103226480/103226813/103227023/103228115/103230321/10323…	75
turquoise	CC	GO:1990904	ribonucleoprotein complex	186/2219	468/9165	1.5291e-14	2.67593e-12	2.44657e-12	103214366/103214602/103214928/103214942/103214972/103215154/103215642/103215943/103215991/103216005/103216395/103217391/103217963/103218456/103219071/103219116/103220022/103220095/103220182/103220242/103220461/103220674/103220913/103221103/103221259/103221439/103221489/103221612/103221629/103221748/103222559/103222666/103222806/103222827/103223005/103223060/103223194/103223195/103223312/103223335…	186
turquoise	CC	GO:0098800	inner mitochondrial membrane protein complex	45/2219	69/9165	5.3724e-13	7.05128e-11	6.44688e-11	4097488/4097493/4097498/103214941/103215822/103215835/103216390/103216454/103217629/103217773/103218895/103219306/103219458/103221202/103221350/103222442/103222752/103223148/103223409/103225507/103226429/103226480/103226813/103227023/103228115/103230321/103231719/103231882/103233412/103233742/103233987/103234046/103235239/103236103/103236278/103237165/103237406/103238888/103239250/103243059/10324…	45
turquoise	CC	GO:0070469	respiratory chain	38/2219	56/9165	5.56137e-12	5.83944e-10	5.33892e-10	4097488/4097491/4097494/4097495/4097498/4097499/4097500/103214941/103215835/103216390/103217629/103218895/103218927/103219306/103219458/103221202/103221350/103222752/103223148/103225507/103226429/103226480/103226813/103227023/103231882/103233412/103233987/103234046/103235239/103236278/103237165/103237406/103238888/103239250/103243885/103244665/103245320/103248104	38
turquoise	CC	GO:0098803	respiratory chain complex	33/2219	46/9165	1.29009e-11	1.10132e-09	1.00692e-09	4097488/4097491/4097494/4097498/4097500/103214941/103215835/103216390/103217629/103218895/103219306/103219458/103221202/103221350/103222752/103223148/103225507/103226429/103226480/103226813/103227023/103231882/103233412/103233987/103234046/103235239/103236278/103237165/103237406/103238888/103239250/103244665/103245320	33
turquoise	CC	GO:0044455	mitochondrial membrane part	59/2219	109/9165	1.46842e-11	1.10132e-09	1.00692e-09	4097488/4097493/4097498/4097500/103214941/103215822/103215835/103216390/103216454/103216726/103217384/103217629/103217773/103218895/103219306/103219458/103221202/103221350/103221508/103221651/103222442/103222752/103223148/103223409/103225507/103226155/103226389/103226429/103226480/103226813/103227023/103228115/103229039/103229262/103230321/103231719/103231882/103233412/103233742/103233987/1032340…	59
turquoise	CC	GO:0044391	ribosomal subunit	47/2219	82/9165	1.27091e-10	8.34035e-09	7.62546e-09	103214942/103216395/103217963/103218456/103219116/103220913/103221489/103221612/103222827/103223005/103224030/103224933/103225106/103226038/103226160/103227869/103230549/103230749/103231130/103232697/103233608/103233692/103233927/103234157/103234648/103235041/103235456/103236378/103236805/103236820/103237185/103237354/103238869/103239549/103240741/103240826/103242359/103242935/103243063/103243068…	47
turquoise	CC	GO:0044429	mitochondrial part	142/2219	370/9165	4.38669e-10	2.5589e-08	2.33957e-08	4097488/4097491/4097493/4097495/4097498/4097499/4097500/103214928/103214941/103214942/103215822/103215835/103215991/103216077/103216170/103216390/103216394/103216395/103216454/103216726/103217384/103217604/103217629/103217773/103217963/103218456/103218826/103218895/103218927/103219116/103219306/103219458/103221183/103221202/103221350/103221360/103221508/103221650/103221651/103222442/103222752/103…	142
turquoise	CC	GO:0005746	mitochondrial respiratory chain	31/2219	46/9165	6.71932e-10	3.52765e-08	3.22528e-08	4097488/4097498/103214941/103215835/103216390/103217629/103218895/103219306/103219458/103221202/103221350/103222752/103223148/103225507/103226429/103226480/103226813/103227023/103231882/103233412/103233987/103234046/103235239/103236278/103237165/103237406/103238888/103239250/103243885/103244665/103245320	31
turquoise	CC	GO:0005743	mitochondrial inner membrane	68/2219	148/9165	5.03691e-09	2.40398e-07	2.19793e-07	4097488/4097491/4097493/4097498/4097500/103214941/103215822/103215835/103216390/103216454/103217629/103217773/103218895/103218927/103219306/103219458/103221183/103221202/103221350/103221650/103222442/103222752/103223148/103223409/103225282/103225507/103226155/103226429/103226480/103226813/103227023/103227612/103227858/103228019/103228115/103229030/103229039/103229262/103230321/103231586/103231719…	68
turquoise	CC	GO:0005747	mitochondrial respiratory chain complex I	23/2219	32/9165	1.6683e-08	6.25611e-07	5.71987e-07	4097488/4097498/103214941/103215835/103216390/103217629/103218895/103219306/103219458/103221202/103221350/103222752/103226429/103226480/103226813/103227023/103231882/103234046/103235239/103236278/103237406/103238888/103244665	23
turquoise	CC	GO:0030964	NADH dehydrogenase complex	23/2219	32/9165	1.6683e-08	6.25611e-07	5.71987e-07	4097488/4097498/103214941/103215835/103216390/103217629/103218895/103219306/103219458/103221202/103221350/103222752/103226429/103226480/103226813/103227023/103231882/103234046/103235239/103236278/103237406/103238888/103244665	23
turquoise	CC	GO:0045271	respiratory chain complex I	23/2219	32/9165	1.6683e-08	6.25611e-07	5.71987e-07	4097488/4097498/103214941/103215835/103216390/103217629/103218895/103219306/103219458/103221202/103221350/103222752/103226429/103226480/103226813/103227023/103231882/103234046/103235239/103236278/103237406/103238888/103244665	23
turquoise	CC	GO:1990204	oxidoreductase complex	35/2219	62/9165	5.0397e-08	1.76389e-06	1.6127e-06	4097488/4097498/4097500/103214941/103215835/103216390/103217629/103218895/103219306/103219458/103221202/103221350/103222752/103223148/103225507/103226429/103226460/103226480/103226813/103227023/103230452/103231882/103233364/103233451/103233987/103234046/103235239/103236278/103236512/103237165/103237406/103238296/103238888/103244665/103246614	35
turquoise	CC	GO:0005740	mitochondrial envelope	98/2219	253/9165	1.3992e-07	4.59114e-06	4.19761e-06	4097488/4097491/4097493/4097495/4097498/4097499/4097500/103214941/103215822/103215835/103216170/103216390/103216454/103216726/103217384/103217629/103217773/103218895/103218927/103219306/103219458/103221183/103221202/103221350/103221360/103221508/103221650/103221651/103222442/103222752/103223148/103223321/103223409/103224730/103225282/103225507/103225641/103225666/103226155/103226389/103226429/103…	98
turquoise	CC	GO:0022626	cytosolic ribosome	19/2219	26/9165	2.0055e-07	6.19344e-06	5.66257e-06	103214366/103220913/103221489/103221612/103224030/103224933/103230749/103232697/103233927/103234157/103235041/103235456/103236378/103237185/103242359/103243068/103243550/103244796/103245406	19
turquoise	CC	GO:0031966	mitochondrial membrane	91/2219	233/9165	2.5305e-07	7.38063e-06	6.74801e-06	4097488/4097491/4097493/4097495/4097498/4097499/4097500/103214941/103215822/103215835/103216170/103216390/103216454/103216726/103217384/103217629/103217773/103218895/103218927/103219306/103219458/103221183/103221202/103221350/103221360/103221508/103221650/103221651/103222442/103222752/103223148/103223321/103223409/103224730/103225282/103225507/103225641/103226155/103226389/103226429/103226480/103…	91
turquoise	CC	GO:0019866	organelle inner membrane	69/2219	166/9165	4.96157e-07	1.37096e-05	1.25345e-05	4097488/4097491/4097493/4097498/4097500/103214941/103215822/103215835/103216390/103216454/103217629/103217773/103218895/103218927/103219306/103219458/103221103/103221183/103221202/103221350/103221650/103222442/103222752/103223148/103223409/103225282/103225507/103226155/103226429/103226480/103226813/103227023/103227612/103227858/103228019/103228115/103229030/103229039/103229262/103230321/103231586…	69
turquoise	CC	GO:0015934	large ribosomal subunit	29/2219	52/9165	1.00007e-06	2.62518e-05	2.40017e-05	103214942/103216395/103217963/103218456/103219116/103221489/103221612/103222827/103223005/103226160/103233692/103233927/103234157/103236805/103237185/103237354/103238869/103239549/103240741/103240826/103242359/103242935/103243063/103243550/103244844/103245406/103248020/103248179/103248950	29
turquoise	CC	GO:0031967	organelle envelope	142/2219	432/9165	1.91017e-05	0.000455835	0.000416764	4097488/4097491/4097493/4097495/4097498/4097499/4097500/103214941/103215822/103215835/103216170/103216390/103216454/103216726/103217384/103217413/103217629/103217773/103217906/103218895/103218927/103219306/103219458/103219760/103219955/103220606/103221103/103221183/103221202/103221350/103221360/103221508/103221650/103221651/103221751/103222108/103222442/103222752/103222823/103222959/103223148/103…	142
turquoise	CC	GO:0031975	envelope	142/2219	432/9165	1.91017e-05	0.000455835	0.000416764	4097488/4097491/4097493/4097495/4097498/4097499/4097500/103214941/103215822/103215835/103216170/103216390/103216454/103216726/103217384/103217413/103217629/103217773/103217906/103218895/103218927/103219306/103219458/103219760/103219955/103220606/103221103/103221183/103221202/103221350/103221360/103221508/103221650/103221651/103221751/103222108/103222442/103222752/103222823/103222959/103223148/103…	142
turquoise	CC	GO:0015935	small ribosomal subunit	19/2219	32/9165	2.26075e-05	0.00051604	0.000471808	103220913/103224030/103224933/103225106/103226038/103227869/103230549/103230749/103231130/103232697/103233608/103234648/103235041/103235456/103236378/103236820/103238869/103243068/103244796	19
turquoise	CC	GO:0000313	organellar ribosome	25/2219	50/9165	6.68516e-05	0.00140388	0.00128355	103214942/103215991/103216395/103217963/103218456/103219116/103222827/103223005/103225106/103226038/103230549/103231130/103233692/103234648/103236805/103237354/103238869/103239549/103240826/103242935/103243063/103244844/103248020/103248179/103248950	25
turquoise	CC	GO:0005761	mitochondrial ribosome	25/2219	50/9165	6.68516e-05	0.00140388	0.00128355	103214942/103215991/103216395/103217963/103218456/103219116/103222827/103223005/103225106/103226038/103230549/103231130/103233692/103234648/103236805/103237354/103238869/103239549/103240826/103242935/103243063/103244844/103248020/103248179/103248950	25
turquoise	CC	GO:0045263	proton-transporting ATP synthase complex, coupling factor F(o)	9/2219	11/9165	9.52417e-05	0.00192315	0.00175831	4097493/103214808/103217773/103222442/103233760/103238407/103243059/103243629/103248591	9
turquoise	CC	GO:0000315	organellar large ribosomal subunit	19/2219	36/9165	0.00020092	0.00374931	0.00342794	103214942/103216395/103217963/103218456/103219116/103222827/103223005/103233692/103236805/103237354/103238869/103239549/103240826/103242935/103243063/103244844/103248020/103248179/103248950	19
turquoise	CC	GO:0005762	mitochondrial large ribosomal subunit	19/2219	36/9165	0.00020092	0.00374931	0.00342794	103214942/103216395/103217963/103218456/103219116/103222827/103223005/103233692/103236805/103237354/103238869/103239549/103240826/103242935/103243063/103244844/103248020/103248179/103248950	19
turquoise	CC	GO:0045259	proton-transporting ATP synthase complex	11/2219	16/9165	0.000207105	0.00374931	0.00342794	4097493/103214808/103216454/103217773/103222442/103233760/103238407/103243059/103243426/103243629/103248591	11
turquoise	CC	GO:0022627	cytosolic small ribosomal subunit	10/2219	14/9165	0.00025439	0.00445182	0.00407023	103220913/103224030/103224933/103230749/103232697/103235041/103235456/103236378/103243068/103244796	10
turquoise	CC	GO:0005681	spliceosomal complex	37/2219	91/9165	0.00036205	0.00613149	0.00560594	103214602/103215154/103217391/103220095/103220674/103221103/103221629/103221748/103222666/103223060/103223384/103224058/103224172/103224792/103225362/103226345/103226780/103226935/103230267/103231290/103233635/103233980/103234195/103236337/103236670/103237915/103238173/103238430/103239330/103240244/103244060/103244669/103245721/103246782/103248266/103248541/103248654	37
turquoise	CC	GO:0070069	cytochrome complex	10/2219	15/9165	0.00059736	0.00980044	0.0089604	4097491/4097494/4097500/103223148/103226480/103233412/103233987/103237165/103239250/103245320	10
turquoise	MF	GO:0003735	structural constituent of ribosome	81/1973	122/8427	3.59544e-24	2.524e-21	2.50924e-21	103214942/103215943/103216005/103216395/103218456/103219071/103220182/103220242/103220461/103220913/103221259/103221439/103221489/103221612/103222559/103222806/103222827/103224030/103224933/103225106/103225797/103226038/103226160/103227436/103227713/103227869/103228035/103228056/103228935/103228938/103228971/103229403/103230549/103230749/103231084/103231097/103231130/103232697/103233166/103233336…	81
turquoise	MF	GO:0005198	structural molecule activity	108/1973	259/8427	2.63479e-11	9.24812e-09	9.19404e-09	103214795/103214942/103215361/103215943/103216005/103216395/103218456/103219071/103219194/103219534/103219682/103220182/103220242/103220461/103220913/103221259/103221439/103221489/103221612/103222108/103222274/103222559/103222806/103222823/103222827/103223093/103224030/103224348/103224511/103224933/103225106/103225369/103225797/103226038/103226160/103226225/103227436/103227713/103227869/103227981…	108
turquoise	MF	GO:0008137	NADH dehydrogenase (ubiquinone) activity	14/1973	22/8427	6.52407e-05	0.00953143	0.00947569	4097488/4097495/4097498/4097499/103215835/103216390/103221350/103221988/103222752/103226813/103228205/103234046/103238888/103248104	14
turquoise	MF	GO:0050136	NADH dehydrogenase (quinone) activity	14/1973	22/8427	6.52407e-05	0.00953143	0.00947569	4097488/4097495/4097498/4097499/103215835/103216390/103221350/103221988/103222752/103226813/103228205/103234046/103238888/103248104	14
turquoise	MF	GO:0016655	oxidoreductase activity, acting on NAD(P)H, quinone or similar compound as acceptor	16/1973	27/8427	6.78877e-05	0.00953143	0.00947569	4097488/4097495/4097498/4097499/103215835/103216390/103220675/103221350/103221988/103222752/103226813/103228205/103234046/103236512/103238888/103248104	16
yellow	MF	GO:0003690	double-stranded DNA binding	59/551	494/8427	3.42539e-06	0.000822397	0.000798851	103216233/103217174/103217372/103217380/103217529/103218145/103218195/103218773/103219053/103219057/103219133/103219219/103219739/103220143/103222219/103222426/103222658/103222715/103223664/103223812/103224113/103224652/103224681/103225083/103225250/103225555/103225687/103226696/103227939/103228194/103229352/103230642/103230895/103232763/103233197/103234013/103236047/103236121/103236502/103236567…	59
yellow	MF	GO:0000976	transcription regulatory region sequence-specific DNA binding	54/551	444/8427	5.34117e-06	0.000822397	0.000798851	103217174/103217372/103217380/103217529/103218145/103218195/103218773/103219053/103219057/103219133/103219219/103219739/103220143/103222219/103222658/103222715/103223664/103223812/103224113/103224652/103224681/103225083/103225250/103225555/103226696/103227939/103228194/103229352/103230642/103230895/103232763/103233197/103234013/103236047/103236121/103236612/103236768/103237242/103237791/103237862…	54
yellow	MF	GO:0000977	RNA polymerase II regulatory region sequence-specific DNA binding	52/551	423/8427	5.9059e-06	0.000822397	0.000798851	103217174/103217372/103217380/103217529/103218145/103218195/103218773/103219053/103219057/103219133/103219219/103219739/103220143/103222219/103222658/103222715/103223664/103223812/103224113/103224652/103224681/103225083/103225250/103225555/103226696/103227939/103228194/103229352/103230642/103230895/103232763/103233197/103234013/103236047/103236612/103236768/103237242/103237791/103237862/103238570…	52
yellow	MF	GO:0001012	RNA polymerase II regulatory region DNA binding	52/551	423/8427	5.9059e-06	0.000822397	0.000798851	103217174/103217372/103217380/103217529/103218145/103218195/103218773/103219053/103219057/103219133/103219219/103219739/103220143/103222219/103222658/103222715/103223664/103223812/103224113/103224652/103224681/103225083/103225250/103225555/103226696/103227939/103228194/103229352/103230642/103230895/103232763/103233197/103234013/103236047/103236612/103236768/103237242/103237791/103237862/103238570…	52
yellow	MF	GO:0000987	proximal promoter sequence-specific DNA binding	41/551	310/8427	1.03947e-05	0.000905674	0.000879744	103217174/103217372/103217529/103218195/103218773/103219053/103219057/103219133/103219219/103219739/103220143/103222219/103222658/103222715/103223664/103224113/103224681/103225083/103225250/103225555/103226696/103227939/103229352/103230642/103230895/103232763/103233197/103236768/103237242/103237791/103237862/103238570/103240727/103242342/103242955/103243522/103243741/103244061/103244513/103245334…	41
yellow	MF	GO:0001067	regulatory region nucleic acid binding	57/551	490/8427	1.13819e-05	0.000905674	0.000879744	103217174/103217372/103217380/103217529/103218145/103218195/103218773/103219053/103219057/103219133/103219219/103219739/103220143/103220836/103222219/103222658/103222715/103223664/103223812/103224113/103224652/103224681/103225083/103225250/103225555/103225687/103226696/103227939/103228194/103228847/103229352/103230642/103230895/103232763/103233197/103234013/103236047/103236121/103236612/103236768…	57
yellow	MF	GO:0044212	transcription regulatory region DNA binding	57/551	490/8427	1.13819e-05	0.000905674	0.000879744	103217174/103217372/103217380/103217529/103218145/103218195/103218773/103219053/103219057/103219133/103219219/103219739/103220143/103220836/103222219/103222658/103222715/103223664/103223812/103224113/103224652/103224681/103225083/103225250/103225555/103225687/103226696/103227939/103228194/103228847/103229352/103230642/103230895/103232763/103233197/103234013/103236047/103236121/103236612/103236768…	57
yellow	MF	GO:1990837	sequence-specific double-stranded DNA binding	54/551	459/8427	1.42016e-05	0.000934913	0.000908146	103217174/103217372/103217380/103217529/103218145/103218195/103218773/103219053/103219057/103219133/103219219/103219739/103220143/103222219/103222658/103222715/103223664/103223812/103224113/103224652/103224681/103225083/103225250/103225555/103226696/103227939/103228194/103229352/103230642/103230895/103232763/103233197/103234013/103236047/103236121/103236612/103236768/103237242/103237791/103237862…	54
yellow	MF	GO:0000978	RNA polymerase II proximal promoter sequence-specific DNA binding	40/551	304/8427	1.51063e-05	0.000934913	0.000908146	103217174/103217372/103217529/103218195/103218773/103219053/103219057/103219133/103219219/103219739/103220143/103222219/103222658/103222715/103223664/103224113/103224681/103225083/103225250/103225555/103226696/103227939/103229352/103230642/103230895/103232763/103233197/103236768/103237242/103237791/103237862/103238570/103240727/103242342/103242955/103243522/103243741/103244513/103245334/103248809	40

## Sheet: C
Supplemental Table S4(C). GO enrichment analysis of gene modules in Huh7.
Cluster	ONTOLOGY	ID	Description	GeneRatio	BgRatio	pvalue	p.adjust	qvalue	geneID	Count
blue	BP	GO:0009101	glycoprotein biosynthetic process	63/1883	348/18670	3.09093e-06	0.00930484	0.00874568	10329/10565/11282/11285/113189/11320/170384/200810/2132/22822/23509/2525/2526/2528/256281/2650/2673/29906/29929/30815/3998/4242/4247/4248/432/433/4582/5074/51363/538/54550/55454/55501/55790/56913/57171/63827/63941/64083/6480/659/7327/7358/79070/79586/79947/83539/84752/85365/8693/8703/8706/8707/8813/8818/90161/9245/93010/9394/9445/9469/9486/9945	63
blue	BP	GO:0006644	phospholipid metabolic process	74/1883	430/18670	3.11877e-06	0.00930484	0.00874568	10026/11145/113791/117245/124997/126969/145567/150763/153090/201164/2224/2247/23446/255738/256987/259230/284098/284161/29062/3417/347735/3613/4534/5048/5156/5168/5279/5281/5293/5295/5296/5319/5333/5336/5444/54545/54928/55224/55626/55697/56261/57171/5728/57678/5868/59338/59339/63874/64419/6609/6622/6714/7941/79837/79947/80235/80339/8395/84668/84725/84803/84812/84962/8503/8760/8811/8813/8818/8895/9…	74
blue	BP	GO:0061448	connective tissue development	52/1883	273/18670	4.96073e-06	0.00986689	0.00927395	11145/11173/114789/1277/1294/1311/1490/1513/1690/1906/202018/2202/2247/2487/285590/3091/3207/3400/3491/4088/4147/4148/4487/4851/4880/538/54928/55790/5744/583/585/5915/5916/59341/64856/650/659/65992/6615/7045/7373/7480/7494/79068/79718/81029/8692/871/9149/9451/9517/960	52
brown	BP	GO:0016569	covalent chromatin modification	82/1545	474/18670	1.01176e-10	4.7548e-07	4.43726e-07	10075/10467/10626/10629/10847/1105/11137/11176/114803/1386/1387/147746/151050/200424/2005/2033/2140/221037/221477/23133/23168/23186/23304/2332/23326/23522/25836/25855/25865/27154/29072/3006/3553/4000/4297/472/51366/51547/51773/51780/54556/546/54790/54904/55183/55196/55209/5562/55729/5578/5585/55870/55904/5599/57634/57708/58508/5896/5926/5927/5978/604/6314/64324/672/675/6879/6907/7936/7994/80312/8…	82
brown	BP	GO:0016570	histone modification	79/1545	454/18670	1.67777e-10	4.7548e-07	4.43726e-07	10075/10467/10626/10629/10847/11137/11176/114803/1386/1387/147746/151050/200424/2005/2033/2140/221037/221477/23133/23168/23186/23304/2332/23326/23522/25836/25855/25865/27154/29072/3006/3553/4000/4297/472/51366/51547/51773/51780/54556/546/54790/54904/55183/55209/5562/5578/5585/55870/55904/5599/57634/57708/58508/5896/5926/5927/5978/604/6314/64324/672/675/6879/6907/7936/7994/80312/8085/817/8202/8295…	79
brown	BP	GO:0033044	regulation of chromosome organization	57/1545	342/18670	2.66859e-07	0.000504187	0.000470515	10467/144108/167227/2072/221477/23049/23133/23137/23168/2332/25836/25865/3006/3010/324/348654/3553/4000/4297/472/51366/51451/54454/54464/546/54904/54984/5514/55183/55196/55209/55719/55729/55904/5599/56984/57520/57708/5925/5927/604/64324/64682/672/6879/7175/7936/79618/80312/80351/817/8313/8658/8678/9320/9887/996	57
brown	BP	GO:1902275	regulation of chromatin organization	35/1545	185/18670	3.0219e-06	0.00428203	0.00399606	10467/144108/221477/23133/23168/2332/25836/25865/3006/3010/3553/4000/4297/472/51366/54454/546/54904/55183/55196/55209/55729/55904/5599/57708/5927/604/64324/672/6879/7175/7936/80312/817/9320	35
brown	BP	GO:0018105	peptidyl-serine phosphorylation	48/1545	299/18670	6.63098e-06	0.00751687	0.00701487	10114/10142/11137/146057/147746/1756/1859/1956/2039/204851/22853/23049/253260/25865/283629/28996/2932/375449/472/5144/5155/5165/5170/51701/51763/5562/5578/5585/5586/5591/5599/5603/5743/57731/6093/6300/63967/64324/65125/6789/799/817/8658/9113/9175/9475/9530/96459	48
brown	BP	GO:0018107	peptidyl-threonine phosphorylation	26/1545	126/18670	1.11242e-05	0.00849361	0.00792638	10114/11113/146057/147746/1859/2039/204851/22853/25865/283629/28996/2932/5170/51701/51763/5578/5585/5599/57214/6093/65125/817/8476/8658/9475/9943	26
brown	BP	GO:0018210	peptidyl-threonine modification	27/1545	134/18670	1.20454e-05	0.00849361	0.00792638	10114/11113/146057/147746/1859/2039/204851/22853/25865/283629/28996/2932/5170/51701/51763/5578/5585/5599/57214/6093/63917/65125/817/8476/8658/9475/9943	27
brown	BP	GO:0034086	maintenance of sister chromatid cohesion	7/1545	12/18670	1.43115e-05	0.00849361	0.00792638	23137/23383/25836/546/55719/5925/8658	7
brown	BP	GO:0034088	maintenance of mitotic sister chromatid cohesion	7/1545	12/18670	1.43115e-05	0.00849361	0.00792638	23137/23383/25836/546/55719/5925/8658	7
brown	BP	GO:0010586	miRNA metabolic process	11/1545	30/18670	1.49852e-05	0.00849361	0.00792638	10521/131405/149041/167153/192670/23405/26523/27161/3265/389421/54542	11
brown	CC	GO:0016605	PML body	22/1594	99/19717	1.06211e-05	0.00720113	0.00668572	10114/10626/1613/204851/23001/23137/23468/28996/29855/406/4778/546/54778/57731/5888/5925/7704/7750/79618/7994/8554/9994	22
brown	MF	GO:0003713	transcription coactivator activity	53/1544	319/17697	3.67692e-06	0.00242856	0.00227653	1022/10499/10521/10629/10691/10847/114803/133522/1387/2033/23326/2551/26471/28996/2957/4205/4520/4778/4793/4863/5469/54904/5585/5715/57492/57496/58508/5925/5927/607/672/6879/6935/7068/7376/7543/7994/8085/8202/8289/84159/84441/8554/8850/9049/9321/9325/9412/9500/9519/9663/9794/9969	53
brown	MF	GO:0008022	protein C-terminus binding	36/1544	187/17697	4.79005e-06	0.00242856	0.00227653	1022/1112/11151/114327/153241/1613/1739/2033/2035/2072/23215/23328/25836/27161/30851/3265/3397/4301/4863/51086/51098/5430/55137/5562/5888/6310/6667/667/675/6907/6925/7704/84759/8554/8777/8815	36
brown	MF	GO:0004674	protein serine/threonine kinase activity	66/1544	439/17697	8.52452e-06	0.00288129	0.00270093	10114/1022/10746/11113/11214/112858/130399/140469/140901/146057/147746/1613/1859/1956/203447/204851/22848/22853/23043/23049/23097/23235/25865/269/283629/2868/28996/2932/2968/29904/375449/4293/472/51086/51135/5165/5170/51701/51755/54822/55589/5562/5578/5585/5586/5591/5599/5603/57551/6093/6300/65125/6787/6789/6792/7049/7204/7273/817/84446/8476/8899/9113/9175/9475/9943	66
brown	MF	GO:0042393	histone binding	35/1544	197/17697	3.87088e-05	0.00981267	0.00919842	10847/1105/1106/11137/11176/114803/124359/144108/23133/2332/23378/23468/23522/23613/4297/51773/54454/54556/546/54617/55023/55196/5585/55904/58508/5896/5927/6879/6907/7994/8019/8028/8085/84295/8658	35
green	CC	GO:0016581	NuRD complex	6/651	15/19717	4.91132e-06	0.00133097	0.00130279	1108/51341/53615/54815/5928/9112	6
green	CC	GO:0090545	CHD-type complex	6/651	15/19717	4.91132e-06	0.00133097	0.00130279	1108/51341/53615/54815/5928/9112	6
green	CC	GO:0090568	nuclear transcriptional repressor complex	7/651	29/19717	3.42836e-05	0.0061939	0.00606278	1108/22893/51341/53615/54815/5928/9112	7
greenyellow	BP	GO:1903265	positive regulation of tumor necrosis factor-mediated signaling pathway	5/283	10/18670	1.82942e-07	0.000568399	0.000548439	3303/3304/5071/7186/8737	5
greenyellow	BP	GO:0051085	chaperone cofactor-dependent protein refolding	7/283	32/18670	4.15405e-07	0.000645332	0.000622671	10808/11080/3303/3304/3305/3312/3337	7
greenyellow	BP	GO:0051084	'de novo' posttranslational protein folding	7/283	37/18670	1.19088e-06	0.00123336	0.00119005	10808/11080/3303/3304/3305/3312/3337	7
greenyellow	BP	GO:0006458	'de novo' protein folding	7/283	41/18670	2.46917e-06	0.00153969	0.00148562	10808/11080/3303/3304/3305/3312/3337	7
greenyellow	BP	GO:0061077	chaperone-mediated protein folding	8/283	59/18670	2.8653e-06	0.00153969	0.00148562	10808/11080/26973/3303/3304/3305/3312/3337	8
greenyellow	BP	GO:0006986	response to unfolded protein	13/283	176/18670	2.97332e-06	0.00153969	0.00148562	10113/10808/11080/3301/3303/3304/3305/3312/3337/5071/55062/79094/8614	13
greenyellow	BP	GO:0001961	positive regulation of cytokine-mediated signaling pathway	7/283	50/18670	9.76426e-06	0.00433394	0.00418175	146722/29110/3303/3304/5071/7186/8737	7
greenyellow	BP	GO:0035966	response to topologically incorrect protein	13/283	199/18670	1.13653e-05	0.00441399	0.00425899	10113/10808/11080/3301/3303/3304/3305/3312/3337/5071/55062/79094/8614	13
greenyellow	BP	GO:0060760	positive regulation of response to cytokine stimulus	7/283	57/18670	2.36103e-05	0.00815079	0.00786457	146722/29110/3303/3304/5071/7186/8737	7
greenyellow	MF	GO:0031072	heat shock protein binding	11/291	119/17697	4.3019e-06	0.00215095	0.00208755	196/26973/3301/3303/3304/3305/3312/3337/5071/55664/8468	11
grey	CC	GO:0031514	motile cilium	31/1170	179/19717	6.81191e-08	3.63075e-05	3.3701e-05	10881/115811/117155/130540/146279/164684/200162/222235/23639/255220/257062/25858/259289/27285/347732/388389/3948/51626/53340/54558/57828/6869/7802/79582/79781/80217/8100/85016/89765/92749/9576	31
grey	CC	GO:0000788	nuclear nucleosome	11/1170	38/19717	8.34325e-06	0.0015874	0.00147344	3008/3662/554313/7141/8350/8355/8358/8363/8365/8367/83740	11
grey	CC	GO:1902495	transmembrane transporter complex	40/1170	324/19717	9.22862e-06	0.0015874	0.00147344	11280/1136/1145/1146/116443/117155/1188/126129/23704/257062/25858/27345/2743/2895/2897/2900/2901/2905/2906/347732/3742/3751/3757/3760/3767/3773/3783/3787/3790/482/54714/57828/6261/6323/6330/64241/7225/84230/9254/93589	40
grey	CC	GO:0000786	nucleosome	19/1170	107/19717	1.57895e-05	0.0015874	0.00147344	126961/3008/3009/333932/3662/554313/7141/8329/8339/8342/8343/8348/8350/8355/8358/8363/8365/8367/83740	19
grey	CC	GO:1990351	transporter complex	40/1170	332/19717	1.64623e-05	0.0015874	0.00147344	11280/1136/1145/1146/116443/117155/1188/126129/23704/257062/25858/27345/2743/2895/2897/2900/2901/2905/2906/347732/3742/3751/3757/3760/3767/3773/3783/3787/3790/482/54714/57828/6261/6323/6330/64241/7225/84230/9254/93589	40
grey	CC	GO:0034703	cation channel complex	30/1170	220/19717	1.78694e-05	0.0015874	0.00147344	11280/116443/117155/126129/23704/257062/25858/27345/2897/2900/2901/2905/2906/347732/3742/3751/3757/3760/3767/3773/3783/3787/3790/57828/6261/6323/6330/7225/9254/93589	30
grey	CC	GO:0034702	ion channel complex	37/1170	301/19717	2.17121e-05	0.00165322	0.00153454	11280/1136/1145/1146/116443/117155/1188/126129/23704/257062/25858/27345/2743/2895/2897/2900/2901/2905/2906/347732/3742/3751/3757/3760/3767/3773/3783/3787/3790/57828/6261/6323/6330/7225/84230/9254/93589	37
grey	CC	GO:0044815	DNA packaging complex	19/1170	115/19717	4.48767e-05	0.00298991	0.00277527	126961/3008/3009/333932/3662/554313/7141/8329/8339/8342/8343/8348/8350/8355/8358/8363/8365/8367/83740	19
grey	CC	GO:0036128	CatSper complex	5/1170	10/19717	0.000142983	0.0084678	0.00785991	117155/257062/25858/347732/57828	5
grey	MF	GO:0005261	cation channel activity	40/1089	319/17697	1.45021e-05	0.00455853	0.00446316	11280/1136/1145/1146/116443/117155/1268/23704/255231/27345/2897/2900/2901/2905/2906/347732/358/3742/3751/3757/3760/3767/3773/3782/3783/3787/3790/5023/51393/54714/56660/57338/6261/6323/6330/7225/80036/84329/9254/93589	40
grey	MF	GO:0022839	ion gated channel activity	41/1089	334/17697	1.8954e-05	0.00455853	0.00446316	11280/1136/1145/1146/116443/117155/1188/1268/23704/255231/27345/2743/2895/2897/2900/2901/2905/2906/347732/358/3742/3751/3757/3760/3767/3773/3782/3783/3787/3790/5023/54714/56660/57338/6261/6323/6330/80036/84329/9254/93589	41
grey	MF	GO:0099094	ligand-gated cation channel activity	19/1089	105/17697	1.96831e-05	0.00455853	0.00446316	1136/1145/1146/116443/255231/2897/2900/2901/2905/2906/358/3757/3760/3767/3773/5023/54714/57338/6261	19
grey	MF	GO:0008066	glutamate receptor activity	9/1089	27/17697	2.08867e-05	0.00455853	0.00446316	116443/2895/2897/2900/2901/2905/2906/2911/2917	9
grey	MF	GO:0022836	gated channel activity	41/1089	343/17697	3.53672e-05	0.0060573	0.00593058	11280/1136/1145/1146/116443/117155/1188/1268/23704/255231/27345/2743/2895/2897/2900/2901/2905/2906/347732/358/3742/3751/3757/3760/3767/3773/3782/3783/3787/3790/5023/54714/56660/57338/6261/6323/6330/80036/84329/9254/93589	41
grey	MF	GO:0022838	substrate-specific channel activity	48/1089	428/17697	4.16309e-05	0.0060573	0.00593058	11280/1136/1145/1146/116369/116443/117155/1188/1268/23704/255231/27345/2743/2895/2897/2900/2901/2905/2906/347732/358/361/363/364/3742/3751/3757/3760/3767/3773/3782/3783/3787/3790/5023/51393/54714/56660/57338/6261/6323/6330/7225/80036/84230/84329/9254/93589	48
grey	MF	GO:0004970	ionotropic glutamate receptor activity	7/1089	19/17697	8.57264e-05	0.00854062	0.00836195	116443/2895/2897/2900/2901/2905/2906	7
grey	MF	GO:0015267	channel activity	49/1089	456/17697	0.000101984	0.00854062	0.00836195	11280/1136/1145/1146/116369/116443/117155/1188/1268/23704/255231/27345/2743/2895/2897/2900/2901/2905/2906/347732/358/361/363/364/3742/3751/375519/3757/3760/3767/3773/3782/3783/3787/3790/5023/51393/54714/56660/57338/6261/6323/6330/7225/80036/84230/84329/9254/93589	49
grey	MF	GO:0015276	ligand-gated ion channel activity	21/1089	138/17697	0.000106067	0.00854062	0.00836195	1136/1145/1146/116443/255231/2743/2895/2897/2900/2901/2905/2906/358/3757/3760/3767/3773/5023/54714/57338/6261	21
grey	MF	GO:0022834	ligand-gated channel activity	21/1089	138/17697	0.000106067	0.00854062	0.00836195	1136/1145/1146/116443/255231/2743/2895/2897/2900/2901/2905/2906/358/3757/3760/3767/3773/5023/54714/57338/6261	21
grey	MF	GO:0022803	passive transmembrane transporter activity	49/1089	457/17697	0.000107614	0.00854062	0.00836195	11280/1136/1145/1146/116369/116443/117155/1188/1268/23704/255231/27345/2743/2895/2897/2900/2901/2905/2906/347732/358/361/363/364/3742/3751/375519/3757/3760/3767/3773/3782/3783/3787/3790/5023/51393/54714/56660/57338/6261/6323/6330/7225/80036/84230/84329/9254/93589	49
lightcyan	BP	GO:0006119	oxidative phosphorylation	13/55	145/18670	2.37431e-16	1.76649e-13	1.51706e-13	4508/4509/4512/4513/4514/4519/4535/4536/4538/4539/4540/4541/7415	13
lightcyan	BP	GO:0046034	ATP metabolic process	14/55	305/18670	1.70831e-13	4.43912e-11	3.81232e-11	4508/4509/4512/4513/4514/4519/4535/4536/4538/4539/4540/4541/7415/83440	14
lightcyan	BP	GO:0042775	mitochondrial ATP synthesis coupled electron transport	10/55	97/18670	2.14781e-13	4.43912e-11	3.81232e-11	4512/4513/4514/4519/4535/4536/4538/4539/4540/4541	10
lightcyan	BP	GO:0042773	ATP synthesis coupled electron transport	10/55	98/18670	2.38662e-13	4.43912e-11	3.81232e-11	4512/4513/4514/4519/4535/4536/4538/4539/4540/4541	10
lightcyan	BP	GO:0009205	purine ribonucleoside triphosphate metabolic process	14/55	335/18670	6.13548e-13	6.71542e-11	5.7672e-11	4508/4509/4512/4513/4514/4519/4535/4536/4538/4539/4540/4541/7415/83440	14
lightcyan	BP	GO:0009167	purine ribonucleoside monophosphate metabolic process	14/55	340/18670	7.50224e-13	6.71542e-11	5.7672e-11	4508/4509/4512/4513/4514/4519/4535/4536/4538/4539/4540/4541/7415/83440	14
lightcyan	BP	GO:0009126	purine nucleoside monophosphate metabolic process	14/55	341/18670	7.80718e-13	6.71542e-11	5.7672e-11	4508/4509/4512/4513/4514/4519/4535/4536/4538/4539/4540/4541/7415/83440	14
lightcyan	BP	GO:0009199	ribonucleoside triphosphate metabolic process	14/55	341/18670	7.80718e-13	6.71542e-11	5.7672e-11	4508/4509/4512/4513/4514/4519/4535/4536/4538/4539/4540/4541/7415/83440	14
lightcyan	BP	GO:0009144	purine nucleoside triphosphate metabolic process	14/55	342/18670	8.12349e-13	6.71542e-11	5.7672e-11	4508/4509/4512/4513/4514/4519/4535/4536/4538/4539/4540/4541/7415/83440	14
lightcyan	BP	GO:0009161	ribonucleoside monophosphate metabolic process	14/55	354/18670	1.29598e-12	9.64206e-11	8.2806e-11	4508/4509/4512/4513/4514/4519/4535/4536/4538/4539/4540/4541/7415/83440	14
lightcyan	BP	GO:0022904	respiratory electron transport chain	10/55	117/18670	1.45769e-12	9.85926e-11	8.46713e-11	4512/4513/4514/4519/4535/4536/4538/4539/4540/4541	10
lightcyan	BP	GO:0009141	nucleoside triphosphate metabolic process	14/55	362/18670	1.75294e-12	1.08682e-10	9.33365e-11	4508/4509/4512/4513/4514/4519/4535/4536/4538/4539/4540/4541/7415/83440	14
lightcyan	BP	GO:0009123	nucleoside monophosphate metabolic process	14/55	375/18670	2.821e-12	1.61448e-10	1.38652e-10	4508/4509/4512/4513/4514/4519/4535/4536/4538/4539/4540/4541/7415/83440	14
lightcyan	BP	GO:0022900	electron transport chain	11/55	186/18670	5.82642e-12	3.09632e-10	2.65912e-10	114112/4512/4513/4514/4519/4535/4536/4538/4539/4540/4541	11
lightcyan	BP	GO:0045333	cellular respiration	11/55	193/18670	8.71181e-12	4.32106e-10	3.71093e-10	4512/4513/4514/4519/4535/4536/4538/4539/4540/4541/7415	11
lightcyan	BP	GO:0015980	energy derivation by oxidation of organic compounds	11/55	285/18670	5.70629e-10	2.65343e-08	2.27876e-08	4512/4513/4514/4519/4535/4536/4538/4539/4540/4541/7415	11
lightcyan	BP	GO:0006120	mitochondrial electron transport, NADH to ubiquinone	6/55	55/18670	1.28045e-08	5.60383e-07	4.81257e-07	4535/4536/4538/4539/4540/4541	6
lightcyan	BP	GO:0009060	aerobic respiration	6/55	87/18670	2.07533e-07	8.57801e-06	7.3668e-06	4512/4513/4514/4535/4538/7415	6
lightcyan	BP	GO:1902600	proton transmembrane transport	7/55	163/18670	4.84903e-07	1.89878e-05	1.63067e-05	4508/4509/4512/4513/4514/4519/4538	7
lightcyan	BP	GO:0010257	NADH dehydrogenase complex assembly	5/55	64/18670	1.23054e-06	4.35963e-05	3.74405e-05	4535/4536/4538/4540/4541	5
lightcyan	BP	GO:0032981	mitochondrial respiratory chain complex I assembly	5/55	64/18670	1.23054e-06	4.35963e-05	3.74405e-05	4535/4536/4538/4540/4541	5
lightcyan	BP	GO:0033108	mitochondrial respiratory chain complex assembly	5/55	96/18670	9.18508e-06	0.000310623	0.000266763	4535/4536/4538/4540/4541	5
lightcyan	BP	GO:0006123	mitochondrial electron transport, cytochrome c to oxygen	3/55	21/18670	3.09874e-05	0.000960609	0.000824971	4512/4513/4514	3
lightcyan	BP	GO:0019646	aerobic electron transport chain	3/55	21/18670	3.09874e-05	0.000960609	0.000824971	4512/4513/4514	3
lightcyan	BP	GO:0006754	ATP biosynthetic process	5/55	160/18670	0.000106888	0.00318098	0.00273182	4508/4509/4513/7415/83440	5
lightcyan	BP	GO:0009206	purine ribonucleoside triphosphate biosynthetic process	5/55	171/18670	0.000146032	0.00413524	0.00355135	4508/4509/4513/7415/83440	5
lightcyan	BP	GO:0009145	purine nucleoside triphosphate biosynthetic process	5/55	172/18670	0.000150069	0.00413524	0.00355135	4508/4509/4513/7415/83440	5
lightcyan	BP	GO:0009201	ribonucleoside triphosphate biosynthetic process	5/55	177/18670	0.000171556	0.00455849	0.00391483	4508/4509/4513/7415/83440	5
lightcyan	BP	GO:0009127	purine nucleoside monophosphate biosynthetic process	5/55	183/18670	0.00020036	0.00496894	0.00426733	4508/4509/4513/7415/83440	5
lightcyan	BP	GO:0009168	purine ribonucleoside monophosphate biosynthetic process	5/55	183/18670	0.00020036	0.00496894	0.00426733	4508/4509/4513/7415/83440	5
lightcyan	BP	GO:0009142	nucleoside triphosphate biosynthetic process	5/55	188/18670	0.000227067	0.0054496	0.00468012	4508/4509/4513/7415/83440	5
lightcyan	BP	GO:0006164	purine nucleotide biosynthetic process	6/55	300/18670	0.000244949	0.00569507	0.00489093	2979/4508/4509/4513/7415/83440	6
lightcyan	BP	GO:0009156	ribonucleoside monophosphate biosynthetic process	5/55	197/18670	0.000281882	0.00635517	0.00545782	4508/4509/4513/7415/83440	5
lightcyan	BP	GO:0072522	purine-containing compound biosynthetic process	6/55	313/18670	0.000307486	0.00672851	0.00577845	2979/4508/4509/4513/7415/83440	6
lightcyan	BP	GO:0030810	positive regulation of nucleotide biosynthetic process	3/55	46/18670	0.00033571	0.00693801	0.00595837	2979/4513/7415	3
lightcyan	BP	GO:1900373	positive regulation of purine nucleotide biosynthetic process	3/55	46/18670	0.00033571	0.00693801	0.00595837	2979/4513/7415	3
lightcyan	BP	GO:0009124	nucleoside monophosphate biosynthetic process	5/55	208/18670	0.000361915	0.00727743	0.00624986	4508/4509/4513/7415/83440	5
lightcyan	BP	GO:0019042	viral latency	2/55	11/18670	0.000460739	0.00902078	0.00774705	11168/64710	2
lightcyan	CC	GO:0070469	respiratory chain	10/55	100/19717	1.71961e-13	2.54502e-11	2.00922e-11	4512/4513/4514/4519/4535/4536/4538/4539/4540/4541	10
lightcyan	CC	GO:0098803	respiratory chain complex	9/55	85/19717	1.80085e-12	1.33263e-10	1.05208e-10	4512/4513/4514/4519/4535/4536/4538/4539/4540	9
lightcyan	CC	GO:0098800	inner mitochondrial membrane protein complex	9/55	135/19717	1.23029e-10	6.06943e-09	4.79165e-09	4508/4509/4512/4519/4535/4536/4538/4539/4540	9
lightcyan	CC	GO:1990204	oxidoreductase complex	8/55	112/19717	8.2056e-10	3.03607e-08	2.3969e-08	124056/4512/4519/4535/4536/4538/4539/4540	8
lightcyan	CC	GO:0005746	mitochondrial respiratory chain	7/55	88/19717	4.71993e-09	1.3427e-07	1.06003e-07	4512/4519/4535/4536/4538/4539/4540	7
lightcyan	CC	GO:0005743	mitochondrial inner membrane	12/55	473/19717	5.44339e-09	1.3427e-07	1.06003e-07	4508/4509/4512/4513/4514/4519/4535/4536/4538/4539/4540/4541	12
lightcyan	CC	GO:0044455	mitochondrial membrane part	9/55	229/19717	1.31373e-08	2.77759e-07	2.19284e-07	4508/4509/4512/4519/4535/4536/4538/4539/4540	9
lightcyan	CC	GO:0098798	mitochondrial protein complex	9/55	262/19717	4.19946e-08	7.769e-07	6.13342e-07	4508/4509/4512/4519/4535/4536/4538/4539/4540	9
lightcyan	CC	GO:0005747	mitochondrial respiratory chain complex I	5/55	50/19717	2.70001e-07	3.63275e-06	2.86796e-06	4535/4536/4538/4539/4540	5
lightcyan	CC	GO:0030964	NADH dehydrogenase complex	5/55	50/19717	2.70001e-07	3.63275e-06	2.86796e-06	4535/4536/4538/4539/4540	5
lightcyan	CC	GO:0045271	respiratory chain complex I	5/55	50/19717	2.70001e-07	3.63275e-06	2.86796e-06	4535/4536/4538/4539/4540	5
lightcyan	CC	GO:0070069	cytochrome complex	4/55	34/19717	2.36114e-06	2.91207e-05	2.299e-05	4512/4513/4514/4519	4
lightcyan	CC	GO:0045277	respiratory chain complex IV	3/55	20/19717	2.26397e-05	0.000257745	0.000203483	4512/4513/4514	3
lightcyan	CC	GO:0045263	proton-transporting ATP synthase complex, coupling factor F(o)	2/55	13/19717	0.000584292	0.0061768	0.00487642	4508/4509	2
lightcyan	CC	GO:0005750	mitochondrial respiratory chain complex III	2/55	14/19717	0.000680455	0.00629421	0.00496911	4512/4519	2
lightcyan	CC	GO:0045275	respiratory chain complex III	2/55	14/19717	0.000680455	0.00629421	0.00496911	4512/4519	2
lightcyan	MF	GO:0003954	NADH dehydrogenase activity	6/56	46/17697	6.47474e-09	2.71939e-07	2.29456e-07	4535/4536/4538/4539/4540/4541	6
lightcyan	MF	GO:0008137	NADH dehydrogenase (ubiquinone) activity	6/56	46/17697	6.47474e-09	2.71939e-07	2.29456e-07	4535/4536/4538/4539/4540/4541	6
lightcyan	MF	GO:0050136	NADH dehydrogenase (quinone) activity	6/56	46/17697	6.47474e-09	2.71939e-07	2.29456e-07	4535/4536/4538/4539/4540/4541	6
lightcyan	MF	GO:0016655	oxidoreductase activity, acting on NAD(P)H, quinone or similar compound as acceptor	6/56	60/17697	3.3451e-08	1.05371e-06	8.89092e-07	4535/4536/4538/4539/4540/4541	6
lightcyan	MF	GO:0016651	oxidoreductase activity, acting on NAD(P)H	7/56	107/17697	4.4033e-08	1.10963e-06	9.3628e-07	114112/4535/4536/4538/4539/4540/4541	7
lightcyan	MF	GO:0009055	electron transfer activity	5/56	114/17697	2.98531e-05	0.000626915	0.000528976	114112/4512/4513/4514/4519	5
lightcyan	MF	GO:0015078	proton transmembrane transporter activity	5/56	133/17697	6.24468e-05	0.00112404	0.00094844	4508/4509/4512/4513/4514	5
lightcyan	MF	GO:0004129	cytochrome-c oxidase activity	3/56	28/17697	9.29555e-05	0.00117124	0.000988264	4512/4513/4514	3
lightcyan	MF	GO:0015002	heme-copper terminal oxidase activity	3/56	28/17697	9.29555e-05	0.00117124	0.000988264	4512/4513/4514	3
lightcyan	MF	GO:0016676	oxidoreductase activity, acting on a heme group of donors, oxygen as acceptor	3/56	28/17697	9.29555e-05	0.00117124	0.000988264	4512/4513/4514	3
lightcyan	MF	GO:0016675	oxidoreductase activity, acting on a heme group of donors	3/56	29/17697	0.000103449	0.00118496	0.000999841	4512/4513/4514	3
magenta	BP	GO:0006695	cholesterol biosynthetic process	13/352	75/18670	1.34723e-09	2.88818e-06	2.77192e-06	1595/2222/3156/3157/3422/3638/403313/4597/47/50814/6319/6713/79071	13
magenta	BP	GO:1902653	secondary alcohol biosynthetic process	13/352	76/18670	1.59789e-09	2.88818e-06	2.77192e-06	1595/2222/3156/3157/3422/3638/403313/4597/47/50814/6319/6713/79071	13
magenta	BP	GO:0016126	sterol biosynthetic process	13/352	81/18670	3.60804e-09	4.34768e-06	4.17266e-06	1595/2222/3156/3157/3422/3638/403313/4597/47/50814/6319/6713/79071	13
magenta	BP	GO:1902652	secondary alcohol metabolic process	17/352	155/18670	6.01064e-09	5.43211e-06	5.21344e-06	1595/2053/2222/2260/3156/3157/3422/3638/403313/4597/47/50814/51474/6319/6713/6718/79071	17
magenta	BP	GO:0008203	cholesterol metabolic process	16/352	150/18670	2.52131e-08	1.82291e-05	1.74952e-05	1595/2053/2222/3156/3157/3422/3638/403313/4597/47/50814/51474/6319/6713/6718/79071	16
magenta	BP	GO:0046165	alcohol biosynthetic process	17/352	175/18670	3.74348e-08	2.25545e-05	2.16465e-05	1595/2222/26002/3156/3157/3422/3638/3706/403313/4597/47/50814/5724/5805/6319/6713/79071	17
magenta	BP	GO:0008202	steroid metabolic process	23/352	331/18670	8.6687e-08	4.47677e-05	4.29655e-05	11001/1595/174/2053/2222/2260/3156/3157/3422/3638/403313/4597/47/50814/51170/51474/6319/6469/6713/6718/79071/8647/8879	23
magenta	BP	GO:0016125	sterol metabolic process	16/352	166/18670	1.05501e-07	4.76733e-05	4.57541e-05	1595/2053/2222/3156/3157/3422/3638/403313/4597/47/50814/51474/6319/6713/6718/79071	16
magenta	BP	GO:0006066	alcohol metabolic process	24/352	364/18670	1.20689e-07	4.84767e-05	4.65252e-05	1119/1595/2053/2222/2260/26002/3156/3157/3422/3632/3638/3706/403313/4597/47/50814/51474/5724/5805/6319/6713/6718/79071/801	24
magenta	BP	GO:0006694	steroid biosynthetic process	17/352	196/18670	1.96222e-07	7.09341e-05	6.80786e-05	11001/1595/2222/3156/3157/3422/3638/403313/4597/47/50814/51170/6319/6713/6718/79071/8647	17
magenta	BP	GO:1901617	organic hydroxy compound biosynthetic process	20/352	271/18670	2.34076e-07	7.69259e-05	7.38291e-05	11001/1595/2222/26002/3156/3157/3422/3638/3706/403313/4597/47/50814/5724/5805/6319/6713/6718/79071/8647	20
magenta	BP	GO:0090181	regulation of cholesterol metabolic process	10/352	63/18670	2.6291e-07	7.92017e-05	7.60133e-05	1595/2053/2222/3156/3157/3422/4597/6319/6713/79071	10
magenta	BP	GO:0045540	regulation of cholesterol biosynthetic process	9/352	50/18670	3.44564e-07	8.89714e-05	8.53897e-05	1595/2222/3156/3157/3422/4597/6319/6713/79071	9
magenta	BP	GO:0106118	regulation of sterol biosynthetic process	9/352	50/18670	3.44564e-07	8.89714e-05	8.53897e-05	1595/2222/3156/3157/3422/4597/6319/6713/79071	9
magenta	BP	GO:1902930	regulation of alcohol biosynthetic process	10/352	81/18670	2.86117e-06	0.000689541	0.000661783	1595/2222/3156/3157/3422/4597/5724/6319/6713/79071	10
magenta	BP	GO:0050810	regulation of steroid biosynthetic process	10/352	95/18670	1.21896e-05	0.00275408	0.00264321	1595/2222/3156/3157/3422/3638/4597/6319/6713/79071	10
magenta	BP	GO:0019218	regulation of steroid metabolic process	11/352	124/18670	2.31746e-05	0.004928	0.00472962	1595/2053/2222/3156/3157/3422/3638/4597/6319/6713/79071	11
magenta	BP	GO:0042133	neurotransmitter metabolic process	12/352	153/18670	3.41689e-05	0.00686226	0.00658601	10003/100528032/1119/1728/22914/23464/26002/26227/43/64902/8292/857	12
pink	BP	GO:1990542	mitochondrial transmembrane transport	12/358	101/18670	5.29919e-07	0.00162729	0.00154561	100287932/10166/10452/10939/26517/26519/29090/3329/5563/728489/79568/87178	12
pink	BP	GO:0044743	protein transmembrane import into intracellular organelle	8/358	41/18670	9.29616e-07	0.00162729	0.00154561	100287932/10452/26517/26519/29090/3329/5190/728489	8
pink	BP	GO:0071806	protein transmembrane transport	9/358	65/18670	3.93409e-06	0.00459109	0.00436063	100287932/10452/26517/26519/29090/3329/5190/56993/728489	9
pink	BP	GO:0065002	intracellular protein transmembrane transport	8/358	56/18670	1.07593e-05	0.00941708	0.00894438	100287932/10452/26517/26519/29090/3329/5190/728489	8
purple	BP	GO:0060411	cardiac septum morphogenesis	10/307	76/18670	4.56838e-07	0.0013454	0.00118812	10512/161882/23462/6659/6926/7048/7481/8828/90/9249	10
purple	BP	GO:0090101	negative regulation of transmembrane receptor protein serine/threonine kinase signaling pathway	12/307	126/18670	1.15416e-06	0.0013454	0.00118812	10468/168002/22943/23411/23625/25805/64750/6497/6498/7048/90/94031	12
purple	BP	GO:0007389	pattern specification process	23/307	446/18670	1.46414e-06	0.0013454	0.00118812	10512/10637/123016/1746/22943/23432/23462/27152/2735/3087/3206/3225/4086/54567/54880/6497/6926/7048/7528/7855/85407/8828/90	23
purple	BP	GO:0003206	cardiac chamber morphogenesis	12/307	129/18670	1.48417e-06	0.0013454	0.00118812	10512/161882/23462/5318/54567/6659/6926/7048/7481/8828/90/9249	12
purple	BP	GO:0003279	cardiac septum development	11/307	112/18670	2.38749e-06	0.00173141	0.001529	10512/161882/23462/287/6659/6926/7048/7481/8828/90/9249	11
purple	BP	GO:0003205	cardiac chamber development	13/307	171/18670	5.25665e-06	0.00317677	0.00280539	10512/161882/23462/287/5318/54567/6659/6926/7048/7481/8828/90/9249	13
purple	BP	GO:0060412	ventricular septum morphogenesis	7/307	44/18670	6.90414e-06	0.00357635	0.00315826	161882/23462/6659/6926/7048/7481/90	7
purple	BP	GO:0090092	regulation of transmembrane receptor protein serine/threonine kinase signaling pathway	15/307	241/18670	1.15832e-05	0.00525007	0.00463631	10468/10637/168002/22943/23411/23625/25805/25937/3626/64750/6497/6498/7048/90/94031	15
purple	BP	GO:0032926	negative regulation of activin receptor signaling pathway	4/307	10/18670	1.39251e-05	0.00561026	0.0049544	10468/168002/6497/90	4
purple	BP	GO:0071560	cellular response to transforming growth factor beta stimulus	15/307	249/18670	1.70526e-05	0.00618329	0.00546043	10637/23370/23411/23625/25805/2651/4086/64750/6497/6498/677/7048/90/9076/94031	15
purple	BP	GO:0007178	transmembrane receptor protein serine/threonine kinase signaling pathway	18/307	349/18670	2.06751e-05	0.00628862	0.00555346	10468/10637/168002/22943/23370/23411/23625/25805/25937/2651/3626/4086/64750/6497/6498/7048/90/94031	18
purple	BP	GO:0003002	regionalization	18/307	351/18670	2.23055e-05	0.00628862	0.00555346	10512/1746/22943/23432/23462/27152/2735/3087/3206/3225/54567/6497/6926/7528/7855/85407/8828/90	18
purple	BP	GO:0071559	response to transforming growth factor beta	15/307	255/18670	2.25461e-05	0.00628862	0.00555346	10637/23370/23411/23625/25805/2651/4086/64750/6497/6498/677/7048/90/9076/94031	15
purple	BP	GO:0007179	transforming growth factor beta receptor signaling pathway	13/307	199/18670	2.67956e-05	0.00694006	0.00612873	10637/23370/23411/23625/25805/2651/4086/64750/6497/6498/7048/90/94031	13
purple	BP	GO:0030278	regulation of ossification	13/307	203/18670	3.30004e-05	0.00797729	0.00704471	1021/22943/27152/2735/4086/54880/55787/56172/6348/6497/7020/90/9249	13
purple	BP	GO:0003181	atrioventricular valve morphogenesis	5/307	24/18670	3.82611e-05	0.00867092	0.00765725	161882/23462/6659/7048/90	5
purple	MF	GO:0001228	DNA-binding transcription activator activity, RNA polymerase II-specific	23/308	439/17697	2.8763e-06	0.00163374	0.00154109	1316/1746/23411/2354/23598/2649/28999/3131/3206/359948/3726/4086/4286/4779/5359/5454/6659/6720/6775/6926/7020/84662/8609	23
red	CC	GO:0044450	microtubule organizing center part	21/551	185/19717	5.6011e-08	2.84536e-05	2.74749e-05	100287171/10841/11158/124093/197335/27175/284403/5116/51364/55722/57519/6102/80705/84461/8481/85302/85378/85444/9001/9696/9814	21
red	CC	GO:0005814	centriole	17/551	139/19717	3.53926e-07	8.98972e-05	8.6805e-05	100287171/10841/11158/124093/197335/284403/5116/57519/6102/80705/84461/8481/85302/85444/9001/9696/9814	17
salmon	CC	GO:0031252	cell leading edge	12/142	403/19717	3.60035e-05	0.00867684	0.00848924	10163/11344/154810/23710/25/51466/5335/55740/65979/7456/90102/9788	12
salmon	MF	GO:0045296	cadherin binding	12/139	331/17697	1.19734e-05	0.00367584	0.00352901	10163/10801/11344/2194/222256/51100/51510/54443/55898/8301/83874/90102	12
tan	BP	GO:0000184	nuclear-transcribed mRNA catabolic process, nonsense-mediated decay	19/207	120/18670	6.74652e-17	1.50515e-13	1.45086e-13	11224/6135/6142/6144/6154/6155/6156/6157/6161/6167/6169/6194/6205/6217/6229/6230/6234/65110/9939	19
tan	BP	GO:0006613	cotranslational protein targeting to membrane	18/207	109/18670	2.09203e-16	2.33366e-13	2.24949e-13	11224/6135/6142/6144/6154/6155/6156/6157/6161/6167/6169/6194/6205/6217/6229/6230/6234/7095	18
tan	BP	GO:0045047	protein targeting to ER	18/207	118/18670	9.0136e-16	6.70311e-13	6.46133e-13	11224/6135/6142/6144/6154/6155/6156/6157/6161/6167/6169/6194/6205/6217/6229/6230/6234/7095	18
tan	BP	GO:0072599	establishment of protein localization to endoplasmic reticulum	18/207	122/18670	1.65647e-15	9.23897e-13	8.90572e-13	11224/6135/6142/6144/6154/6155/6156/6157/6161/6167/6169/6194/6205/6217/6229/6230/6234/7095	18
tan	BP	GO:0006614	SRP-dependent cotranslational protein targeting to membrane	17/207	105/18670	2.07409e-15	9.25459e-13	8.92077e-13	11224/6135/6142/6144/6154/6155/6156/6157/6161/6167/6169/6194/6205/6217/6229/6230/6234	17
tan	BP	GO:0070972	protein localization to endoplasmic reticulum	18/207	147/18670	4.71022e-14	1.75142e-11	1.68824e-11	11224/6135/6142/6144/6154/6155/6156/6157/6161/6167/6169/6194/6205/6217/6229/6230/6234/7095	18
tan	BP	GO:0000956	nuclear-transcribed mRNA catabolic process	20/207	207/18670	1.69585e-13	5.40491e-11	5.20995e-11	11224/11340/6135/6142/6144/6154/6155/6156/6157/6161/6167/6169/6194/6205/6217/6229/6230/6234/65110/9939	20
tan	BP	GO:0006612	protein targeting to membrane	19/207	202/18670	1.13865e-12	2.99026e-10	2.8824e-10	11224/3684/6135/6142/6144/6154/6155/6156/6157/6161/6167/6169/6194/6205/6217/6229/6230/6234/7095	19
tan	BP	GO:0019083	viral transcription	18/207	177/18670	1.20629e-12	2.99026e-10	2.8824e-10	11224/5439/6135/6142/6144/6154/6155/6156/6157/6161/6167/6169/6194/6205/6217/6229/6230/6234	18
tan	BP	GO:0019080	viral gene expression	18/207	191/18670	4.43684e-12	9.89858e-10	9.54153e-10	11224/5439/6135/6142/6144/6154/6155/6156/6157/6161/6167/6169/6194/6205/6217/6229/6230/6234	18
tan	BP	GO:0006413	translational initiation	18/207	193/18670	5.29584e-12	1.07409e-09	1.03535e-09	10657/11224/6135/6142/6144/6154/6155/6156/6157/6161/6167/6169/6194/6205/6217/6229/6230/6234	18
tan	BP	GO:0006119	oxidative phosphorylation	16/207	145/18670	6.41194e-12	1.19209e-09	1.14909e-09	2395/4537/4696/4707/4710/4715/4716/4726/4731/517/522/54539/55967/7381/9377/9551	16
tan	BP	GO:0006401	RNA catabolic process	24/207	397/18670	1.60927e-11	2.76176e-09	2.66214e-09	11224/11340/1153/3184/55147/6135/6142/6144/6154/6155/6156/6157/6161/6167/6169/6194/6205/6217/6229/6230/6234/65110/81892/9939	24
tan	BP	GO:0006402	mRNA catabolic process	23/207	364/18670	1.79955e-11	2.86771e-09	2.76427e-09	11224/11340/1153/3184/55147/6135/6142/6144/6154/6155/6156/6157/6161/6167/6169/6194/6205/6217/6229/6230/6234/65110/9939	23
tan	BP	GO:0033108	mitochondrial respiratory chain complex assembly	13/207	96/18670	4.71827e-11	7.01764e-09	6.76451e-09	100131801/25915/4537/4696/4707/4710/4715/4716/4726/4731/54539/55967/7381	13
tan	BP	GO:0010257	NADH dehydrogenase complex assembly	11/207	64/18670	1.061e-10	1.39241e-08	1.34219e-08	25915/4537/4696/4707/4710/4715/4716/4726/4731/54539/55967	11
tan	BP	GO:0032981	mitochondrial respiratory chain complex I assembly	11/207	64/18670	1.061e-10	1.39241e-08	1.34219e-08	25915/4537/4696/4707/4710/4715/4716/4726/4731/54539/55967	11
tan	BP	GO:0006120	mitochondrial electron transport, NADH to ubiquinone	10/207	55/18670	4.27749e-10	5.30171e-08	5.11047e-08	4537/4696/4707/4710/4715/4716/4726/4731/54539/55967	10
tan	BP	GO:0006605	protein targeting	23/207	432/18670	5.38715e-10	6.32565e-08	6.09747e-08	11224/131118/3684/6135/6142/6144/6154/6155/6156/6157/6161/6167/6169/6194/6205/6217/6229/6230/6234/7095/7332/7532/93974	23
tan	BP	GO:0042775	mitochondrial ATP synthesis coupled electron transport	12/207	97/18670	7.82782e-10	8.73193e-08	8.41696e-08	4537/4696/4707/4710/4715/4716/4726/4731/54539/55967/7381/9377	12
tan	BP	GO:0042773	ATP synthesis coupled electron transport	12/207	98/18670	8.8341e-10	9.38518e-08	9.04665e-08	4537/4696/4707/4710/4715/4716/4726/4731/54539/55967/7381/9377	12
tan	BP	GO:0090150	establishment of protein localization to membrane	20/207	332/18670	9.25985e-10	9.39033e-08	9.05162e-08	11224/3684/6135/6142/6144/6154/6155/6156/6157/6161/6167/6169/6194/6205/6217/6229/6230/6234/7095/7532	20
tan	BP	GO:0009205	purine ribonucleoside triphosphate metabolic process	19/207	335/18670	6.68403e-09	6.4459e-07	6.21339e-07	204/2395/4537/4696/4707/4710/4715/4716/4726/4731/4830/517/522/54539/55967/7381/9377/93974/9551	19
tan	BP	GO:0022904	respiratory electron transport chain	12/207	117/18670	6.93418e-09	6.4459e-07	6.21339e-07	4537/4696/4707/4710/4715/4716/4726/4731/54539/55967/7381/9377	12
tan	BP	GO:0009123	nucleoside monophosphate metabolic process	20/207	375/18670	7.47046e-09	6.66664e-07	6.42617e-07	10111/102157402/204/2395/4537/4696/4707/4710/4715/4716/4726/4731/517/522/54539/55967/7381/9377/93974/9551	20
tan	BP	GO:0009199	ribonucleoside triphosphate metabolic process	19/207	341/18670	8.91897e-09	7.45196e-07	7.18316e-07	204/2395/4537/4696/4707/4710/4715/4716/4726/4731/4830/517/522/54539/55967/7381/9377/93974/9551	19
tan	BP	GO:0046034	ATP metabolic process	18/207	305/18670	9.18166e-09	7.45196e-07	7.18316e-07	204/2395/4537/4696/4707/4710/4715/4716/4726/4731/517/522/54539/55967/7381/9377/93974/9551	18
tan	BP	GO:0009144	purine nucleoside triphosphate metabolic process	19/207	342/18670	9.35253e-09	7.45196e-07	7.18316e-07	204/2395/4537/4696/4707/4710/4715/4716/4726/4731/4830/517/522/54539/55967/7381/9377/93974/9551	19
tan	BP	GO:0009141	nucleoside triphosphate metabolic process	19/207	362/18670	2.33415e-08	1.79569e-06	1.73092e-06	204/2395/4537/4696/4707/4710/4715/4716/4726/4731/4830/517/522/54539/55967/7381/9377/93974/9551	19
tan	BP	GO:0009167	purine ribonucleoside monophosphate metabolic process	18/207	340/18670	4.87454e-08	3.62503e-06	3.49427e-06	204/2395/4537/4696/4707/4710/4715/4716/4726/4731/517/522/54539/55967/7381/9377/93974/9551	18
tan	BP	GO:0009126	purine nucleoside monophosphate metabolic process	18/207	341/18670	5.09648e-08	3.66782e-06	3.53552e-06	204/2395/4537/4696/4707/4710/4715/4716/4726/4731/517/522/54539/55967/7381/9377/93974/9551	18
tan	BP	GO:0009161	ribonucleoside monophosphate metabolic process	18/207	354/18670	8.96101e-08	6.2475e-06	6.02215e-06	204/2395/4537/4696/4707/4710/4715/4716/4726/4731/517/522/54539/55967/7381/9377/93974/9551	18
tan	BP	GO:0045333	cellular respiration	13/207	193/18670	2.49953e-07	1.68983e-05	1.62888e-05	2395/4537/4696/4707/4710/4715/4716/4726/4731/54539/55967/7381/9377	13
tan	BP	GO:0022900	electron transport chain	12/207	186/18670	1.15626e-06	7.58711e-05	7.31344e-05	4537/4696/4707/4710/4715/4716/4726/4731/54539/55967/7381/9377	12
tan	BP	GO:0042254	ribosome biogenesis	15/207	297/18670	1.20018e-06	7.65027e-05	7.37431e-05	10412/11224/11340/115416/29093/55052/6135/6154/6155/6169/6194/6217/6229/6234/65003	15
tan	BP	GO:0042273	ribosomal large subunit biogenesis	7/207	71/18670	1.35707e-05	0.000841006	0.00081067	11224/115416/55052/6135/6154/6169/65003	7
tan	BP	GO:0015980	energy derivation by oxidation of organic compounds	13/207	285/18670	1.86416e-05	0.00112404	0.00108349	2395/4537/4696/4707/4710/4715/4716/4726/4731/54539/55967/7381/9377	13
tan	BP	GO:0070125	mitochondrial translational elongation	7/207	88/18670	5.52661e-05	0.0032447	0.00312766	29093/54148/55052/64976/65003/740/78988	7
tan	BP	GO:0070126	mitochondrial translational termination	7/207	89/18670	5.94267e-05	0.00339951	0.00327689	29093/54148/55052/64976/65003/740/78988	7
tan	BP	GO:0042255	ribosome assembly	6/207	63/18670	6.93649e-05	0.00386883	0.00372927	29093/55052/6135/6169/6234/65003	6
tan	BP	GO:0000377	RNA splicing, via transesterification reactions with bulged adenosine as nucleophile	14/207	379/18670	8.94813e-05	0.00475316	0.00458171	10284/10465/10657/1153/22826/2521/25949/3184/51634/5439/6625/6631/6636/9939	14
tan	BP	GO:0000398	mRNA splicing, via spliceosome	14/207	379/18670	8.94813e-05	0.00475316	0.00458171	10284/10465/10657/1153/22826/2521/25949/3184/51634/5439/6625/6631/6636/9939	14
tan	BP	GO:0000375	RNA splicing, via transesterification reactions	14/207	382/18670	9.72509e-05	0.00504574	0.00486373	10284/10465/10657/1153/22826/2521/25949/3184/51634/5439/6625/6631/6636/9939	14
tan	BP	GO:0006414	translational elongation	8/207	133/18670	0.000119527	0.00606054	0.00584193	29093/54148/54952/55052/64976/65003/740/78988	8
tan	BP	GO:0002181	cytoplasmic translation	7/207	100/18670	0.0001246	0.00617738	0.00595456	6135/6142/6154/6156/6161/6169/6234	7
tan	BP	GO:0032543	mitochondrial translation	8/207	135/18670	0.000132601	0.00643113	0.00619916	115416/29093/54148/55052/64976/65003/740/78988	8
tan	BP	GO:0006364	rRNA processing	10/207	214/18670	0.00014264	0.00677086	0.00652663	10412/11224/11340/6135/6154/6155/6194/6217/6229/6234	10
tan	BP	GO:0006415	translational termination	7/207	104/18670	0.000159305	0.00740437	0.00713729	29093/54148/55052/64976/65003/740/78988	7
tan	CC	GO:0044391	ribosomal subunit	26/218	190/19717	4.53362e-21	1.53236e-18	1.37917e-18	11224/115416/29093/54148/55052/6135/6142/6144/6154/6155/6156/6157/6161/6166/6167/6169/6194/6205/6217/6229/6230/6234/64976/65003/740/78988	26
tan	CC	GO:0015934	large ribosomal subunit	20/218	121/19717	4.08688e-18	6.90682e-16	6.21635e-16	11224/115416/29093/54148/55052/6135/6142/6144/6154/6155/6156/6157/6161/6166/6167/6169/64976/65003/740/78988	20
tan	CC	GO:0005840	ribosome	26/218	272/19717	4.09121e-17	4.60943e-15	4.14863e-15	11224/115416/29093/54148/55052/6135/6142/6144/6154/6155/6156/6157/6161/6166/6167/6169/6194/6205/6217/6229/6230/6234/64976/65003/740/78988	26
tan	CC	GO:0098798	mitochondrial protein complex	25/218	262/19717	1.78e-16	1.5041e-14	1.35374e-14	100188893/115416/131118/29093/4537/4696/4707/4710/4715/4716/4726/4731/517/522/54148/54539/55052/55967/64976/65003/7381/740/78988/9377/9551	25
tan	CC	GO:0022626	cytosolic ribosome	18/218	112/19717	3.41158e-16	2.30623e-14	2.07568e-14	11224/6135/6142/6144/6154/6155/6156/6157/6161/6166/6167/6169/6194/6205/6217/6229/6230/6234	18
tan	CC	GO:0005743	mitochondrial inner membrane	31/218	473/19717	1.47393e-15	8.30313e-14	7.47308e-14	100131801/10229/131118/192286/25915/29093/4537/4696/4707/4710/4715/4716/4726/4731/517/522/54148/54539/54675/55052/55349/55967/64976/65003/7381/740/78988/8834/9377/9551/9941	31
tan	CC	GO:0044455	mitochondrial membrane part	20/218	229/19717	1.12276e-12	5.42134e-11	4.87938e-11	100131801/100188893/10229/131118/4537/4696/4707/4710/4715/4716/4726/4731/517/522/54539/55967/7381/8834/9377/9551	20
tan	CC	GO:0098800	inner mitochondrial membrane protein complex	16/218	135/19717	2.07505e-12	8.76709e-11	7.89065e-11	131118/4537/4696/4707/4710/4715/4716/4726/4731/517/522/54539/55967/7381/9377/9551	16
tan	CC	GO:0022625	cytosolic large ribosomal subunit	12/218	63/19717	4.00431e-12	1.50384e-10	1.3535e-10	11224/6135/6142/6144/6154/6155/6156/6157/6161/6166/6167/6169	12
tan	CC	GO:0044445	cytosolic part	20/218	247/19717	4.56783e-12	1.54393e-10	1.38958e-10	11224/200933/2395/6135/6142/6144/6154/6155/6156/6157/6161/6166/6167/6169/6194/6205/6217/6229/6230/6234	20
tan	CC	GO:0070469	respiratory chain	13/218	100/19717	7.86057e-11	2.41534e-09	2.17388e-09	192286/4537/4696/4707/4710/4715/4716/4726/4731/54539/55967/7381/9377	13
tan	CC	GO:0005747	mitochondrial respiratory chain complex I	10/218	50/19717	1.55047e-10	3.59479e-09	3.23542e-09	4537/4696/4707/4710/4715/4716/4726/4731/54539/55967	10
tan	CC	GO:0030964	NADH dehydrogenase complex	10/218	50/19717	1.55047e-10	3.59479e-09	3.23542e-09	4537/4696/4707/4710/4715/4716/4726/4731/54539/55967	10
tan	CC	GO:0045271	respiratory chain complex I	10/218	50/19717	1.55047e-10	3.59479e-09	3.23542e-09	4537/4696/4707/4710/4715/4716/4726/4731/54539/55967	10
tan	CC	GO:0098803	respiratory chain complex	12/218	85/19717	1.59532e-10	3.59479e-09	3.23542e-09	4537/4696/4707/4710/4715/4716/4726/4731/54539/55967/7381/9377	12
tan	CC	GO:0005746	mitochondrial respiratory chain	12/218	88/19717	2.41892e-10	5.10996e-09	4.59913e-09	4537/4696/4707/4710/4715/4716/4726/4731/54539/55967/7381/9377	12
tan	CC	GO:1990204	oxidoreductase complex	12/218	112/19717	4.12341e-09	8.19831e-08	7.37873e-08	4537/4696/4707/4710/4715/4716/4726/4731/53905/54539/55967/7381	12
tan	CC	GO:0000315	organellar large ribosomal subunit	8/218	57/19717	2.03749e-07	3.62458e-06	3.26224e-06	115416/29093/54148/55052/64976/65003/740/78988	8
tan	CC	GO:0005762	mitochondrial large ribosomal subunit	8/218	57/19717	2.03749e-07	3.62458e-06	3.26224e-06	115416/29093/54148/55052/64976/65003/740/78988	8
tan	CC	GO:0042788	polysomal ribosome	6/218	32/19717	1.21542e-06	2.05407e-05	1.84872e-05	6135/6142/6156/6161/6169/6234	6
tan	CC	GO:0005844	polysome	8/218	72/19717	1.28033e-06	2.06072e-05	1.85471e-05	2521/6135/6142/6156/6161/6169/6194/6234	8
tan	CC	GO:0000313	organellar ribosome	8/218	87/19717	5.42366e-06	7.97042e-05	7.17363e-05	115416/29093/54148/55052/64976/65003/740/78988	8
tan	CC	GO:0005761	mitochondrial ribosome	8/218	87/19717	5.42366e-06	7.97042e-05	7.17363e-05	115416/29093/54148/55052/64976/65003/740/78988	8
tan	CC	GO:0022627	cytosolic small ribosomal subunit	6/218	44/19717	8.47665e-06	0.000119379	0.000107445	6194/6205/6217/6229/6230/6234	6
tan	CC	GO:0015935	small ribosomal subunit	6/218	72/19717	0.000145068	0.00196132	0.00176525	6194/6205/6217/6229/6230/6234	6
tan	CC	GO:0000276	mitochondrial proton-transporting ATP synthase complex, coupling factor F(o)	3/218	11/19717	0.000206022	0.00267829	0.00241054	517/522/9551	3
tan	CC	GO:0045263	proton-transporting ATP synthase complex, coupling factor F(o)	3/218	13/19717	0.000351312	0.00439791	0.00395825	517/522/9551	3
tan	MF	GO:0003735	structural constituent of ribosome	23/210	202/17697	2.64871e-16	1.12305e-13	1.02881e-13	11224/29093/55052/6135/6142/6144/6154/6155/6156/6157/6161/6166/6167/6169/6194/6205/6217/6229/6230/6234/65003/740/78988	23
tan	MF	GO:0003954	NADH dehydrogenase activity	9/210	46/17697	2.96028e-09	3.13789e-07	2.87458e-07	4537/4696/4707/4710/4715/4716/4726/4731/55967	9
tan	MF	GO:0008137	NADH dehydrogenase (ubiquinone) activity	9/210	46/17697	2.96028e-09	3.13789e-07	2.87458e-07	4537/4696/4707/4710/4715/4716/4726/4731/55967	9
tan	MF	GO:0050136	NADH dehydrogenase (quinone) activity	9/210	46/17697	2.96028e-09	3.13789e-07	2.87458e-07	4537/4696/4707/4710/4715/4716/4726/4731/55967	9
tan	MF	GO:0016655	oxidoreductase activity, acting on NAD(P)H, quinone or similar compound as acceptor	9/210	60/17697	3.44098e-08	2.91795e-06	2.6731e-06	4537/4696/4707/4710/4715/4716/4726/4731/55967	9
tan	MF	GO:0016651	oxidoreductase activity, acting on NAD(P)H	10/210	107/17697	5.76912e-07	4.07685e-05	3.73475e-05	4537/4696/4707/4710/4715/4716/4726/4731/53905/55967	10
tan	MF	GO:0019843	rRNA binding	6/210	63/17697	0.000100557	0.00609089	0.00557979	1153/55052/6135/6167/6205/65003	6
turquoise	BP	GO:0002526	acute inflammatory response	63/2275	220/18670	3.75929e-11	2.30895e-07	2.02012e-07	1051/12/130120/1361/1369/1401/1910/197/2161/2207/2213/23780/25807/2683/2867/3075/3077/3078/3080/3240/3250/336/3383/3426/3569/3700/3818/3929/445/462/5004/5005/5068/5265/5345/55061/5627/56998/6288/6289/629/710/7124/715/716/717/718/720/721/722/725/727/728/729/730/731/732/7448/81494/8600/8876/9180/91807	63
turquoise	BP	GO:0044282	small molecule catabolic process	102/2275	445/18670	1.25599e-10	3.85716e-07	3.37466e-07	10295/10858/10993/11112/11164/113675/123688/132789/1374/1376/144193/1593/166785/18/1806/1807/189/1890/216/219743/224/230/23175/23417/23576/2475/2523/2524/254013/25953/26063/2653/2710/2821/283927/3033/3034/3067/3074/3099/340665/3628/37/3991/4143/4245/440503/4552/4846/493/4952/5009/5019/5053/5092/5106/51166/51181/51268/51540/51733/5208/5213/5224/5230/5264/53343/5446/5465/55258/55586/5625/56898/5828…	102
turquoise	BP	GO:0043062	extracellular structure organization	96/2275	422/18670	6.76453e-10	1.38492e-06	1.21168e-06	10211/10266/10516/10893/11117/116519/1278/1280/1281/1287/1288/1290/1299/1310/1361/1462/1520/1545/1803/183/1834/1999/2199/2243/2244/2266/22798/2331/255631/2683/27035/30001/3037/323/336/337/3371/3383/340267/351/3549/3569/3672/3678/3683/3685/3694/3696/3818/3910/3913/3914/3990/4015/4017/4146/4320/4323/4327/4547/5033/5034/5054/50848/51144/5175/5320/5345/5360/55612/55959/5654/56605/5806/633/6646/7042/7…	96
turquoise	BP	GO:1901605	alpha-amino acid metabolic process	59/2275	222/18670	3.64555e-09	5.59774e-06	4.8975e-06	10400/10491/10993/11112/113675/1152/1159/122622/123688/1373/144193/162417/1800/189/23382/23409/23576/2593/2653/30001/3034/3067/4143/435/440/441024/445/4552/4846/493/5009/5033/5034/50507/5053/5092/51166/51268/51540/548596/55258/5625/56474/56605/5860/635/64577/6507/6999/7915/80150/84706/85007/8564/8604/8659/8833/9056/9971	59
turquoise	BP	GO:0006953	acute-phase response	22/2275	47/18670	4.91094e-09	6.0326e-06	5.27797e-06	1051/12/130120/1401/1910/197/23780/3077/3240/3569/3700/3929/445/5004/5005/5068/5265/5345/6288/6289/7124/8600	22
turquoise	BP	GO:0030198	extracellular matrix organization	84/2275	368/18670	6.6607e-09	6.81834e-06	5.96542e-06	10211/10266/10516/10893/11117/1278/1280/1281/1287/1288/1290/1299/1310/1361/1462/1520/1545/1803/183/1834/1999/2199/2243/2244/2266/22798/2331/255631/2683/27035/30001/3037/323/3371/3383/340267/351/3549/3569/3672/3678/3683/3685/3694/3696/3818/3910/3913/3914/4015/4017/4146/4320/4323/4327/5033/5054/50848/51144/5175/5345/55612/55959/5654/56605/5806/633/7042/7077/7093/7124/7276/7448/7450/79625/7982/80781…	84
turquoise	BP	GO:0006687	glycosphingolipid metabolic process	26/2275	66/18670	1.80868e-08	1.58699e-05	1.38847e-05	10825/129807/256435/2581/25870/2760/3074/339221/3696/410/427/4668/51228/53947/54982/55627/5580/57704/57733/64781/7915/8705/8869/9215/9331/9334	26
turquoise	BP	GO:0051604	protein maturation	87/2275	397/18670	2.73656e-08	2.10099e-05	1.83817e-05	1066/10699/1081/114769/1203/1361/1368/1369/1520/1636/1725/1889/196294/2028/2160/2161/219743/2243/2244/2266/2281/23409/24142/26022/2653/26999/27141/2934/30001/3075/3078/3080/330/340348/3426/3549/3818/387787/405753/4323/5046/5054/5125/51279/5230/5289/5345/55061/55851/5627/56605/57002/629/64065/6447/710/715/716/717/718/720/721/722/725/727/728/729/730/731/732/7448/7850/79829/811/81494/81619/831/834/8…	87
turquoise	BP	GO:0010876	lipid localization	86/2275	400/18670	8.12569e-08	5.54533e-05	4.85165e-05	10349/10351/10396/1066/11309/114571/114876/114884/116519/1374/1376/1401/140606/1636/183/1950/200931/2180/2182/23120/23460/23762/23780/24/26031/27329/2760/2867/29923/3074/336/337/347/3569/366/3685/388121/3929/3990/4363/440335/440503/4481/4547/4602/4790/4792/4824/4828/4864/51228/5167/5306/5320/5360/5465/5565/5580/57198/57540/5771/58488/6198/654/6578/6646/706/7110/7124/718/80149/80763/80830/8322/840…	86
turquoise	BP	GO:0050727	regulation of inflammatory response	99/2275	485/18670	1.28345e-07	7.88293e-05	6.89683e-05	10318/1051/113/118788/135/1361/1369/148022/183/1910/197/2161/2207/2213/22904/25807/26060/27250/27293/2867/3075/3078/3080/330/3426/347/3569/3606/3818/3929/4049/405753/4067/414062/4363/4615/4790/4792/5054/51284/5169/51704/5320/53342/54/5465/55061/5580/5624/5627/5734/5771/6095/6288/629/6349/6376/6401/64332/64838/6542/7052/7097/7098/710/7114/7124/7128/7130/715/716/717/718/720/721/722/725/727/728/7284…	99
turquoise	BP	GO:0044242	cellular lipid catabolic process	54/2275	217/18670	1.78236e-07	7.993e-05	6.99313e-05	10825/10908/116519/129807/1373/1374/1376/1545/166785/2171/219743/224/22876/22933/23175/23417/2475/254013/2581/26063/27293/27329/2760/2822/283927/3033/3074/336/337/339221/340665/37/3990/3991/427/440503/4668/5106/51573/5264/5465/55627/5580/56898/57704/57733/5828/66002/79644/80724/84696/84830/8660/9388	54
turquoise	BP	GO:0009914	hormone transport	72/2275	322/18670	1.86479e-07	7.993e-05	6.99313e-05	10411/11069/114131/114571/117247/133/135/1374/140606/18/1803/183/2243/2244/2266/2281/23178/23409/26056/26251/27230/2822/2867/291/293/3033/3077/308/3382/338442/353500/3557/3569/3625/3709/3814/3976/4067/408/415116/4544/4602/4824/4828/5019/5028/5208/54795/55107/55638/6447/6513/654/65985/6906/7110/7124/7276/8322/8425/8600/8660/8997/90550/9066/9230/93/94121/9501/9515/952/9971	72
turquoise	BP	GO:0016485	protein processing	73/2275	328/18670	1.86655e-07	7.993e-05	6.99313e-05	1066/10699/1081/114769/1203/1361/1368/1369/1520/1636/1889/196294/2028/2160/2161/219743/2243/2244/2266/23409/26022/26999/27141/2934/3075/3078/3080/330/3426/3549/3818/4323/5046/5054/5125/51279/5230/5289/5345/55061/55851/5627/56605/629/64065/6447/710/715/716/717/718/720/721/722/725/727/728/729/730/731/732/7448/7850/81494/831/834/83464/841/8473/84909/90701/91419/9528	73
turquoise	BP	GO:0016054	organic acid catabolic process	64/2275	275/18670	1.95205e-07	7.993e-05	6.99313e-05	10295/10993/11112/113675/123688/132789/1374/1376/144193/166785/18/189/219743/224/23175/23417/23576/2475/254013/26063/2653/283927/3033/3034/3067/3074/340665/37/3991/4143/440503/4552/4846/493/5009/5053/5092/5106/51166/51181/51268/51540/5264/5446/5465/55258/5625/56898/5828/5860/64577/66002/6822/6999/7915/80150/80724/84696/84706/84830/85007/8564/8659/8660	64
turquoise	BP	GO:0046395	carboxylic acid catabolic process	64/2275	275/18670	1.95205e-07	7.993e-05	6.99313e-05	10295/10993/11112/113675/123688/132789/1374/1376/144193/166785/18/189/219743/224/23175/23417/23576/2475/254013/26063/2653/283927/3033/3034/3067/3074/340665/37/3991/4143/440503/4552/4846/493/5009/5053/5092/5106/51166/51181/51268/51540/5264/5446/5465/55258/5625/56898/5828/5860/64577/66002/6822/6999/7915/80150/80724/84696/84706/84830/85007/8564/8659/8660	64
turquoise	BP	GO:0042133	neurotransmitter metabolic process	42/2275	153/18670	2.39459e-07	9.19225e-05	8.04237e-05	10365/10993/113675/114781/1373/148022/1545/1644/18/1806/1807/183/189/23576/2475/2653/3067/3320/3383/3643/445/4846/493/5053/5153/51733/54/57539/5806/6095/635/6507/6532/6542/706/7097/7124/7915/80149/8570/961/9722	42
turquoise	BP	GO:0002237	response to molecule of bacterial origin	74/2275	343/18670	5.57839e-07	0.000201544	0.000176332	10225/10417/1051/11213/114769/133/1373/1440/148022/149233/1910/2149/2213/22904/22933/2326/2706/27250/2919/2920/2921/3248/3383/3557/3569/3606/3627/3654/387/3929/3934/4049/4067/4208/4257/4283/445/4790/4792/4795/4846/5054/5142/54/57162/5734/5737/57402/57539/623/6372/6374/6376/6401/654/6590/7035/706/7097/7124/7128/721/728/728441/7474/7538/80149/834/841/842/8564/9516/968/9971	74
turquoise	BP	GO:0042136	neurotransmitter biosynthetic process	32/2275	106/18670	6.45349e-07	0.000220208	0.000192661	10365/148022/1545/1644/18/1806/183/189/23576/2475/3067/3320/3383/3643/445/4846/493/5053/51733/54/57539/5806/6095/6507/6532/6542/706/7124/80149/8570/961/9722	32
turquoise	BP	GO:0016042	lipid catabolic process	72/2275	333/18670	7.24418e-07	0.000234178	0.000204884	1066/10825/10858/10908/113026/116519/129807/1373/1374/1376/151056/1545/1593/166785/2171/219743/224/22876/22933/23175/23417/2475/254013/2581/26063/27293/27329/2760/2822/283927/285148/3033/3074/336/337/338442/339221/340665/345557/37/3990/3991/427/440503/4668/5106/51196/51365/51573/5264/5320/5465/55627/5580/56898/57704/57733/5828/5920/66002/6783/6822/7124/7533/79644/79887/80270/80724/84696/84830/866…	72
turquoise	BP	GO:0051346	negative regulation of hydrolase activity	93/2275	466/18670	8.73508e-07	0.000265711	0.000232472	10105/10252/10253/1032/114769/114783/12/128817/135/135228/1408/1475/153218/154796/1800/183/197/2281/23143/23523/2537/256394/27151/27329/274/2810/3273/330/336/340267/3434/351/3551/3698/3700/3958/399/404203/408/4133/440503/462/4642/4804/4846/5054/50848/51156/51176/5265/5267/5272/53349/5345/54899/55011/5502/5590/5627/57718/5806/5918/6478/6590/6690/6906/7035/7042/7077/7078/710/7124/718/720/721/727/74…	93
turquoise	BP	GO:0008228	opsonization	9/2275	12/18670	9.08486e-07	0.000265711	0.000232472	10417/1401/3929/399687/5806/721/722/725/961	9
turquoise	BP	GO:0007265	Ras protein signal transduction	90/2275	448/18670	9.75023e-07	0.000272209	0.000238157	10155/1017/10211/10252/10253/10411/10435/10672/10982/11020/11031/115557/115827/117178/1278/1281/128272/1435/148170/171177/1902/201475/2059/2149/2305/23101/23263/23682/25780/25837/25894/26053/26230/27237/27352/2768/29899/326624/387/389337/391/396/399/4067/408/440107/4804/50618/50650/51196/5175/55200/55647/5587/56990/57381/57449/57480/57698/58480/5862/5863/5873/5874/5908/5911/5924/6016/64284/643338…	90
turquoise	BP	GO:0032496	response to lipopolysaccharide	71/2275	330/18670	1.04551e-06	0.000276664	0.000242055	10225/10417/1051/11213/114769/133/1373/1440/148022/149233/1910/2149/22904/2326/2706/27250/2919/2920/2921/3248/3383/3557/3569/3606/3627/3654/387/3929/3934/4049/4067/4208/4257/4283/445/4790/4792/4795/4846/5054/5142/54/57162/5734/5737/57402/57539/623/6372/6374/6376/6401/654/6590/7035/706/7097/7124/7128/728/728441/7474/7538/80149/834/841/842/8564/9516/968/9971	71
turquoise	BP	GO:0046879	hormone secretion	68/2275	312/18670	1.08107e-06	0.000276664	0.000242055	10411/11069/114131/133/135/1374/140606/18/1803/183/2243/2244/2266/2281/23178/23409/26056/26251/27230/2822/2867/291/293/3033/3077/308/3382/338442/353500/3557/3569/3625/3709/3814/3976/4067/408/415116/4544/4602/4824/4828/5019/5028/5208/54795/55107/55638/6447/6513/654/65985/7110/7124/8322/8425/8600/8660/8997/90550/9066/9230/93/94121/9501/9515/952/9971	68
turquoise	BP	GO:2001057	reactive nitrogen species metabolic process	27/2275	85/18670	1.58715e-06	0.00038993	0.000341153	10365/1373/148022/1545/183/23576/2475/3320/3383/3643/445/4846/493/54/54996/57539/5806/6095/64757/6542/706/7097/7124/80149/8570/961/9722	27
turquoise	BP	GO:0030195	negative regulation of blood coagulation	20/2275	53/18670	1.76184e-06	0.000406671	0.000355799	1361/18/2160/2161/2243/2244/2266/308/3273/3818/4846/5054/5345/5580/5624/5627/7035/710/7448/84830	20
turquoise	BP	GO:0010951	negative regulation of endopeptidase activity	57/2275	250/18670	1.78771e-06	0.000406671	0.000355799	1032/114769/12/128817/135/135228/1475/153218/1800/183/197/2537/256394/27151/274/2810/3273/330/340267/351/3698/3700/404203/408/462/4804/5054/51156/51176/5265/5267/5272/5345/55011/5627/5918/6478/6590/6690/6906/7035/7077/7078/710/718/720/721/727/7429/7448/7980/80760/831/8434/84651/8740/9806	57
turquoise	BP	GO:1900047	negative regulation of hemostasis	20/2275	54/18670	2.47924e-06	0.000538197	0.000470873	1361/18/2160/2161/2243/2244/2266/308/3273/3818/4846/5054/5345/5580/5624/5627/7035/710/7448/84830	20
turquoise	BP	GO:0001573	ganglioside metabolic process	11/2275	19/18670	2.54114e-06	0.000538197	0.000470873	10825/129807/256435/2760/3074/3696/54982/8705/8869/9331/9334	11
turquoise	BP	GO:0046883	regulation of hormone secretion	59/2275	266/18670	3.0362e-06	0.00062161	0.000543852	10411/11069/114131/135/1374/18/1803/183/2243/2244/2266/2281/23178/23409/26056/26251/27230/2822/2867/291/293/3033/3077/308/3382/338442/353500/3625/3709/3814/3976/408/415116/4544/4602/4824/4828/5019/5028/5208/54795/55107/55638/6447/6513/654/65985/7110/7124/8600/8660/8997/90550/9066/94121/9501/9515/952/9971	59
turquoise	BP	GO:0006790	sulfur compound metabolic process	76/2275	372/18670	3.50336e-06	0.000694118	0.000607289	10400/11332/117145/134526/1373/1462/1468/1737/1800/189/2180/2182/23305/2331/23382/23417/2593/26027/26035/2683/27010/283927/284486/2938/2939/2948/29940/3074/3158/348158/411/4143/4257/441024/4552/50507/50515/51144/51166/51268/5160/5163/5167/54480/54898/55711/55902/56548/58472/633/635/653689/6576/6783/6785/6799/6819/6822/6999/728441/7915/79369/79625/83401/84191/8694/8702/8884/9027/9060/9200/92126/93…	76
turquoise	BP	GO:0042445	hormone metabolic process	53/2275	232/18670	3.81737e-06	0.000713113	0.000623908	10170/10404/1066/10699/10720/1081/10858/120227/133/140606/151056/1545/1559/1562/1586/1593/1636/1717/1889/2028/216/2516/2784/29785/3077/3291/3294/340665/405753/4790/5046/50506/51144/5125/5446/54659/56605/5959/6447/64577/654/6783/706/7124/7276/7421/7533/79154/79644/84909/8694/8854/8912	53
turquoise	BP	GO:0010466	negative regulation of peptidase activity	58/2275	262/18670	3.91083e-06	0.000713113	0.000623908	1032/114769/12/128817/135/135228/1475/153218/1800/183/197/2537/256394/27151/274/2810/3273/330/340267/351/3698/3700/404203/408/462/4804/5054/51156/51176/5265/5267/5272/5345/55011/5627/5918/6478/6590/6690/6906/7035/7077/7078/710/718/720/721/727/7429/7448/7980/80760/831/8434/84651/8740/89766/9806	58
turquoise	BP	GO:0009064	glutamine family amino acid metabolic process	24/2275	74/18670	3.94755e-06	0.000713113	0.000623908	122622/1373/144193/162417/23409/23576/3034/435/440/445/4846/493/5009/51166/5625/56474/6507/7915/80150/8604/8659/8833/9056/9971	24
turquoise	BP	GO:0008202	steroid metabolic process	69/2275	331/18670	4.73231e-06	0.000819323	0.000716832	10170/1066/10720/1081/10858/11161/114876/116519/120227/133/1545/1557/1559/1586/1593/1717/183/23780/2516/26031/27329/2784/3158/3291/3294/336/337/340665/3490/351/37/3990/3991/4036/427/4790/4802/4864/5087/51144/51360/54982/57540/57704/5959/6095/6309/654/6646/6783/6799/6822/706/7124/7421/7533/79154/79644/80270/8029/8435/8542/8720/8856/8912/90809/93517/9885/9971	69
turquoise	BP	GO:0006664	glycolipid metabolic process	31/2275	110/18670	4.80229e-06	0.000819323	0.000716832	10825/129807/256435/2581/25870/27090/2760/2822/3074/339221/3696/410/427/4668/51097/51228/53947/54982/55627/5580/57704/57733/64781/7915/84002/8705/8869/9215/9331/9334/9488	31
turquoise	BP	GO:1903509	liposaccharide metabolic process	31/2275	111/18670	5.89406e-06	0.00095204	0.000832947	10825/129807/256435/2581/25870/27090/2760/2822/3074/339221/3696/410/427/4668/51097/51228/53947/54982/55627/5580/57704/57733/64781/7915/84002/8705/8869/9215/9331/9334/9488	31
turquoise	BP	GO:0006732	coenzyme metabolic process	80/2275	403/18670	6.13891e-06	0.00095204	0.000832947	10135/10243/10400/11182/11332/117145/130752/134526/1737/2180/2182/230/2326/23305/23382/23417/2346/2348/23590/2593/26027/27010/27035/27235/2821/283927/284486/3099/3158/348158/351/3643/387712/4143/4200/441024/4552/4837/5092/51144/51166/51181/51268/51562/5160/5163/5208/5213/5224/5230/5465/54898/55350/554235/55711/55902/5860/6513/6576/6785/6999/729020/7298/79934/8086/83401/83666/8473/8564/8604/8694/8…	80
turquoise	BP	GO:1901606	alpha-amino acid catabolic process	30/2275	106/18670	6.18282e-06	0.00095204	0.000832947	10993/11112/113675/123688/144193/189/23576/2653/3034/3067/4143/4552/4846/493/5009/5053/5092/51166/51268/51540/55258/5625/5860/64577/6999/80150/84706/85007/8564/8659	30
turquoise	BP	GO:0071219	cellular response to molecule of bacterial origin	49/2275	212/18670	6.20019e-06	0.00095204	0.000832947	10417/1051/114769/1440/148022/1910/2213/22904/22933/27250/2919/2920/2921/3383/3557/3569/3606/3627/3654/387/3929/3934/4067/4208/4283/445/4790/4792/4795/4846/5054/5142/6372/6374/6376/654/7035/706/7097/7124/7128/7474/7538/80149/834/8564/9516/968/9971	49
turquoise	BP	GO:0050819	negative regulation of coagulation	20/2275	57/18670	6.49554e-06	0.000960177	0.000840066	1361/18/2160/2161/2243/2244/2266/308/3273/3818/4846/5054/5345/5580/5624/5627/7035/710/7448/84830	20
turquoise	BP	GO:0046479	glycosphingolipid catabolic process	9/2275	14/18670	6.56585e-06	0.000960177	0.000840066	10825/129807/2581/2760/3074/4668/5580/57704/57733	9
turquoise	BP	GO:0006520	cellular amino acid metabolic process	74/2275	366/18670	6.90788e-06	0.000986702	0.000863274	10056/10295/10400/10491/10993/11112/113675/1152/1159/122622/123688/1373/144193/162417/1644/18/1800/1806/1807/189/23382/23409/2346/23576/2593/2653/30001/3034/3067/4143/435/440/441024/445/4552/4846/493/5009/5033/5034/50507/5053/5092/51166/51268/51540/51733/548596/55258/5625/56474/56605/5696/5716/5720/5860/635/64577/6507/6542/6999/7407/7915/79587/80150/84706/85007/8564/8604/8659/8833/9056/9057/9971	74
turquoise	BP	GO:0010742	macrophage derived foam cell differentiation	15/2275	36/18670	8.35424e-06	0.00114026	0.000997624	1401/1435/183/3606/3685/4481/4790/4792/5320/5465/5583/5601/6646/6772/8435	15
turquoise	BP	GO:0090077	foam cell differentiation	15/2275	36/18670	8.35424e-06	0.00114026	0.000997624	1401/1435/183/3606/3685/4481/4790/4792/5320/5465/5583/5601/6646/6772/8435	15
turquoise	BP	GO:0046209	nitric oxide metabolic process	25/2275	82/18670	8.65957e-06	0.00115624	0.0010116	10365/1373/148022/1545/183/23576/2475/3320/3383/3643/445/4846/493/54/57539/5806/6095/6542/706/7097/7124/80149/8570/961/9722	25
turquoise	BP	GO:0007266	Rho protein signal transduction	47/2275	203/18670	9.05333e-06	0.0011831	0.0010351	10211/10435/10672/115557/1278/1281/128272/148170/171177/1902/2059/2149/23101/23263/25894/26230/27237/2768/387/389337/391/396/399/408/440107/4804/50618/50650/5175/55200/56990/57381/57449/57480/57698/58480/5924/643338/65078/79567/7984/8153/84904/8997/9289/9423/9750	47
turquoise	BP	GO:0002224	toll-like receptor signaling pathway	37/2275	146/18670	9.35722e-06	0.00119733	0.00104756	10010/10211/10318/11213/118788/130120/148022/1520/2243/2244/2266/23180/26060/27293/330/3551/3654/3929/4067/4615/4792/4795/51284/5289/57162/57402/6885/7097/7098/7128/7184/7301/7314/7321/841/9641/9971	37
turquoise	BP	GO:0051056	regulation of small GTPase mediated signal transduction	69/2275	338/18670	9.96044e-06	0.00124851	0.00109233	10211/10252/10253/10672/10982/1124/115557/116984/117178/1281/128272/1435/154796/171177/1902/2059/2149/2305/23101/23263/25894/26037/26053/26230/27237/27352/29127/387/389337/391/396/399/4067/408/440107/4952/50618/50650/51196/55200/55789/5649/56990/57186/57381/57449/57480/57568/57584/58480/5863/5924/6464/65078/7042/7077/7984/83478/8473/84904/84952/8660/8997/90627/9265/9289/9353/9750/9824	69
turquoise	BP	GO:0019915	lipid storage	22/2275	68/18670	1.03133e-05	0.00126688	0.0011084	1401/27329/2760/2867/29923/3074/3569/3685/440335/440503/4481/4790/4792/5167/5465/5771/6646/7124/718/80149/8694/9641	22
turquoise	BP	GO:0006066	alcohol metabolic process	73/2275	364/18670	1.06741e-05	0.0012855	0.00112469	10170/1066/10858/11161/113026/114876/116519/120227/151056/1545/1593/1717/216/224/23780/2710/27235/27329/2784/3158/336/337/346606/351/3628/3635/37/3705/3990/3991/427/4790/4802/4864/4952/5028/5092/5106/51196/51360/51477/51573/54982/55586/55902/57540/57704/5860/5959/6309/654/6569/6646/6783/6799/6822/7124/7276/7421/79644/80270/8029/8435/8542/8694/8720/8854/8871/8898/8912/90809/9807/9971	73
turquoise	BP	GO:0009063	cellular amino acid catabolic process	33/2275	125/18670	1.11447e-05	0.00131636	0.0011517	10295/10993/11112/113675/123688/144193/18/189/23576/2653/3034/3067/4143/4552/4846/493/5009/5053/5092/51166/51268/51540/55258/5625/5860/64577/6999/7915/80150/84706/85007/8564/8659	33
turquoise	BP	GO:0035336	long-chain fatty-acyl-CoA metabolic process	12/2275	25/18670	1.16897e-05	0.00133096	0.00116447	11332/2180/2182/23305/284486/51144/54898/55711/6785/83401/8694/9200	12
turquoise	BP	GO:0050729	positive regulation of inflammatory response	38/2275	153/18670	1.17877e-05	0.00133096	0.00116447	10318/1051/148022/183/2161/2207/26060/27250/2867/3569/3606/3818/3929/4049/414062/4363/4615/4792/5054/51284/51704/5320/53342/5734/6349/6376/64332/7052/7097/7098/7124/718/7474/84818/8600/90865/9180/961	38
turquoise	BP	GO:0071222	cellular response to lipopolysaccharide	47/2275	205/18670	1.19184e-05	0.00133096	0.00116447	10417/1051/114769/1440/148022/1910/22904/27250/2919/2920/2921/3383/3557/3569/3606/3627/3654/387/3929/3934/4067/4208/4283/445/4790/4792/4795/4846/5054/5142/6372/6374/6376/654/7035/706/7097/7124/7128/7474/7538/80149/834/8564/9516/968/9971	47
turquoise	BP	GO:0030193	regulation of blood coagulation	24/2275	79/18670	1.39199e-05	0.00152671	0.00133573	1361/18/2149/2160/2161/2207/2243/2244/2266/308/3273/3818/4067/462/4846/5054/5345/5580/5624/5627/7035/710/7448/84830	24
turquoise	BP	GO:0052548	regulation of endopeptidase activity	82/2275	425/18670	1.4311e-05	0.00154207	0.00134917	10017/1032/10550/114769/12/128817/135/135228/1475/153218/1800/183/197/2149/2534/2537/256394/26999/27113/27141/27151/274/2810/2934/3273/330/340267/351/355/3698/3700/387/404203/4067/408/4217/462/4804/4824/5054/51156/51176/5265/5267/5272/5345/55011/5627/5696/5720/57539/5918/64065/6478/6590/6690/6906/7035/7077/7078/710/7124/718/720/721/727/7429/7448/7980/80760/831/834/837/838/841/842/843/8434/84651/8…	82
turquoise	BP	GO:0031667	response to nutrient levels	93/2275	499/18670	1.66751e-05	0.00176584	0.00154495	10059/10135/1030/1032/10400/10991/11167/114131/122622/133/1373/144577/150094/167359/168620/1788/1978/2180/2182/2281/22933/2348/2475/2520/2534/2626/2642/283375/29103/2934/3077/3291/3309/3371/3383/352954/353500/355/3625/3627/3934/4049/411/4217/4303/440/445/462/490/4925/5009/5019/5026/5028/5030/5106/5289/53349/5465/54795/55630/5587/57535/58528/5967/6198/6513/6532/6569/65985/6772/706/7071/717/7184/72…	93
turquoise	BP	GO:1903409	reactive oxygen species biosynthetic process	32/2275	122/18670	1.73541e-05	0.0017917	0.00156757	10131/10365/148022/1545/183/23576/2475/2534/255027/3320/3383/3643/387/405753/445/4846/493/50506/50507/54/55532/57539/5806/5873/6095/6542/706/7124/80149/8570/961/9722	32
turquoise	BP	GO:1900046	regulation of hemostasis	24/2275	80/18670	1.76099e-05	0.0017917	0.00156757	1361/18/2149/2160/2161/2207/2243/2244/2266/308/3273/3818/4067/462/4846/5054/5345/5580/5624/5627/7035/710/7448/84830	24
turquoise	BP	GO:0090276	regulation of peptide hormone secretion	47/2275	208/18670	1.78113e-05	0.0017917	0.00156757	10411/11069/114131/1374/18/1803/2243/2244/2266/2281/23178/23409/26251/27230/2822/2867/291/293/3033/3077/308/3382/353500/3625/3709/3814/408/415116/4544/5019/5208/54795/55107/55638/6513/65985/7124/8600/8660/8997/90550/9066/94121/9501/9515/952/9971	47
turquoise	BP	GO:0002791	regulation of peptide secretion	93/2275	500/18670	1.80862e-05	0.0017917	0.00156757	10059/10411/11069/114131/114769/135/1374/1401/18/1803/2149/2213/2243/2244/2266/2281/23178/23409/23586/25807/26056/26251/27230/2821/2822/283/2867/291/293/3033/3077/308/322/336/3382/338442/353500/3566/3569/3625/3709/3814/399687/4067/408/415116/4544/5004/5005/5019/5066/50855/5208/5289/54795/55024/55107/55612/55638/5590/5734/6288/6376/6513/654/65985/7042/7097/7114/7124/7128/727/7474/7850/79792/80149/…	93
turquoise	BP	GO:0007249	I-kappaB kinase/NF-kappaB signaling	57/2275	269/18670	1.86962e-05	0.00182273	0.00159472	10010/10318/10537/10771/114769/134728/148022/1902/2149/2534/286343/330/3551/3557/3654/387/399/4215/4615/4792/4795/4919/51246/51284/51704/54386/5494/5536/55504/5587/56957/57161/57162/57449/6095/6376/64343/6772/6885/7052/7097/7098/7124/7128/7314/7474/80149/80216/834/841/843/8600/920/9220/9516/9641/9971	57
turquoise	BP	GO:0002576	platelet degranulation	33/2275	128/18670	1.90214e-05	0.00182546	0.00159711	1/10916/12/135228/1950/197/2207/2243/2244/2266/308/3273/351/3700/4067/5004/5005/5054/51097/5175/5265/5267/5345/5627/5874/6813/7042/7078/710/7114/7450/81/94121	33
turquoise	BP	GO:0071466	cellular response to xenobiotic stimulus	42/2275	180/18670	2.17435e-05	0.00205459	0.00179758	10/1066/10720/10858/120227/1429/1545/1557/1559/1562/1800/1978/2052/2180/2326/2706/2908/2938/2939/2948/29785/314/3383/348158/4176/4257/445/5106/5446/54659/54905/54996/6095/64757/6799/79041/842/874/8856/890/9/91703	42
turquoise	BP	GO:0052547	regulation of peptidase activity	85/2275	452/18670	2.70651e-05	0.00251523	0.0022006	10010/10017/1032/10550/114769/12/128817/135/135228/1475/153218/1800/183/197/2149/2534/2537/256394/26999/27113/27141/27151/274/2810/2934/3273/330/340267/351/355/3698/3700/387/404203/4067/408/4217/462/4804/4824/5054/51156/51176/5265/5267/5272/5345/55011/5627/5696/5720/57539/5918/64065/6478/6590/6690/6906/7035/7077/7078/710/7124/718/720/721/727/7429/7448/7980/80760/831/834/837/838/841/84168/842/843/…	85
turquoise	BP	GO:0050708	regulation of protein secretion	88/2275	472/18670	2.74667e-05	0.00251523	0.0022006	10059/10411/11069/114131/114769/135/1374/1401/18/1803/2149/2213/2243/2244/2266/2281/23409/23586/25807/26056/26251/27230/2821/2822/283/2867/291/293/3033/308/322/336/3382/338442/353500/3566/3569/3625/3709/399687/4067/408/415116/4544/5004/5005/5019/5066/50855/5208/5289/54795/55024/55107/55612/55638/5590/5734/6288/6376/6513/654/65985/7042/7097/7114/7124/7128/727/7474/7850/79792/80149/834/84818/84830/…	88
turquoise	BP	GO:0006809	nitric oxide biosynthetic process	23/2275	77/18670	2.82684e-05	0.00251523	0.0022006	10365/148022/1545/183/23576/2475/3320/3383/3643/445/4846/493/54/57539/5806/6095/6542/706/7124/80149/8570/961/9722	23
turquoise	BP	GO:0008217	regulation of blood pressure	42/2275	182/18670	2.87629e-05	0.00251523	0.0022006	10135/10266/1066/10699/1278/133/1636/170690/18/183/1889/1910/2013/2028/2149/23576/2642/27035/2784/2981/3291/3398/387/477/4846/490/50848/5125/51752/5345/5465/6051/623/6446/66002/6648/7026/80763/8195/84909/9283/94	42
turquoise	BP	GO:0046466	membrane lipid catabolic process	14/2275	35/18670	2.90944e-05	0.00251523	0.0022006	10825/129807/1545/2581/27293/2760/3074/339221/427/4668/55627/5580/57704/57733	14
turquoise	BP	GO:0006805	xenobiotic metabolic process	32/2275	125/18670	2.94216e-05	0.00251523	0.0022006	10/1066/10720/10858/120227/1429/1545/1557/1559/1562/1800/2052/2180/2326/2938/2939/2948/29785/314/348158/4257/5446/54659/54905/54996/6095/64757/6799/874/8856/9/91703	32
turquoise	BP	GO:0019377	glycolipid catabolic process	9/2275	16/18670	2.98165e-05	0.00251523	0.0022006	10825/129807/2581/2760/3074/4668/5580/57704/57733	9
turquoise	BP	GO:0006665	sphingolipid metabolic process	38/2275	159/18670	2.98945e-05	0.00251523	0.0022006	10400/10715/10825/129807/165679/224/256435/2581/25870/27293/2760/3074/339221/3696/410/427/4668/51228/53947/54898/54982/55627/5580/5587/57704/57733/64781/6785/7124/7915/83401/8611/8705/8869/9200/9215/9331/9334	38
turquoise	BP	GO:0030149	sphingolipid catabolic process	13/2275	31/18670	3.08334e-05	0.00255917	0.00223904	10825/129807/2581/27293/2760/3074/339221/427/4668/55627/5580/57704/57733	13
turquoise	BP	GO:0070555	response to interleukin-1	46/2275	207/18670	3.39111e-05	0.0027771	0.0024297	10010/10365/1051/1116/11213/1326/2244/2266/2634/3037/3383/351/3551/3557/3569/3654/3934/414062/4215/4615/4790/4792/4824/5584/5696/5716/57161/57162/5720/6095/6349/6351/6376/6401/64848/6885/7035/7314/7850/80149/8564/91807/9252/952/961/9705	46
turquoise	BP	GO:0030072	peptide hormone secretion	53/2275	250/18670	3.55927e-05	0.00287121	0.00251204	10411/11069/114131/1374/18/1803/2243/2244/2266/2281/23178/23409/26056/26251/27230/2822/2867/291/293/3033/3077/308/3382/353500/3557/3569/3625/3709/3814/408/415116/4544/5019/5208/54795/55107/55638/6513/65985/7124/8425/8600/8660/8997/90550/9066/9230/93/94121/9501/9515/952/9971	53
turquoise	BP	GO:0015711	organic anion transport	89/2275	482/18670	3.59953e-05	0.00287121	0.00251204	10050/10227/10246/10396/10550/10559/10786/10864/10991/11182/11238/11309/114571/114884/116519/117247/121260/123096/124565/135/1374/1376/1468/1636/18/183/189/200931/2180/2182/23120/23443/2348/24/246213/253512/291/293/336/337/366/388121/4036/4363/4547/477/4828/4948/51228/5306/5320/5360/5465/5565/5580/56606/57198/58488/6198/6507/6513/6542/6576/6578/7355/762/763/80763/81796/83733/83959/84068/85320/856…	89
turquoise	BP	GO:0072329	monocarboxylic acid catabolic process	33/2275	132/18670	3.7386e-05	0.00291502	0.00255037	1374/1376/166785/18/189/219743/224/23175/23417/2475/254013/26063/283927/3033/340665/37/3991/440503/5106/51181/5264/5446/5465/56898/5828/66002/6822/7915/80150/80724/84696/84830/8660	33
turquoise	BP	GO:0019835	cytolysis	15/2275	40/18670	3.74937e-05	0.00291502	0.00255037	130120/2822/3004/3078/3080/3273/3929/727/729/730/731/732/79792/81494/8542	15
turquoise	BP	GO:0006869	lipid transport	71/2275	365/18670	3.99278e-05	0.00306546	0.00268199	10349/10351/10396/1066/11309/114571/114876/114884/116519/1374/1376/140606/1636/183/1950/200931/2180/2182/23120/23460/23762/23780/24/26031/2760/336/337/347/366/3685/388121/3929/3990/4363/4481/4547/4602/4790/4792/4824/4828/4864/51228/5306/5320/5360/5465/5565/5580/57198/57540/58488/6198/654/6578/6646/706/7110/80763/80830/8322/84068/8435/8542/8600/8660/9066/9388/9600/9885/9971	71
turquoise	BP	GO:0046514	ceramide catabolic process	10/2275	20/18670	4.09376e-05	0.00310418	0.00271587	10825/129807/2581/2760/3074/427/4668/5580/57704/57733	10
turquoise	BP	GO:0071347	cellular response to interleukin-1	41/2275	179/18670	4.27401e-05	0.00317246	0.00277561	10010/10365/1051/1116/11213/1326/2244/2266/2634/3037/3383/3551/3557/3569/3654/3934/414062/4215/4615/4790/4792/4824/5696/5716/57161/57162/5720/6095/6349/6351/6376/6885/7035/7314/7850/80149/8564/91807/9252/961/9705	41
turquoise	BP	GO:0050818	regulation of coagulation	24/2275	84/18670	4.2871e-05	0.00317246	0.00277561	1361/18/2149/2160/2161/2207/2243/2244/2266/308/3273/3818/4067/462/4846/5054/5345/5580/5624/5627/7035/710/7448/84830	24
turquoise	BP	GO:0007599	hemostasis	67/2275	341/18670	4.71925e-05	0.00345067	0.00301902	10461/10672/11311/1278/1281/135/1361/1606/1607/18/2149/2159/2160/2161/2165/2207/2243/2244/2266/23173/2534/25946/2626/2768/2821/308/30845/3273/3569/3705/3709/3818/4067/408/462/4846/5026/5028/5054/51156/5265/5345/5577/5580/5583/5624/5627/5873/6288/653604/7035/710/725/7301/7448/7450/7980/8165/8323/8351/8352/8357/84830/8527/9060/9127/954	67
turquoise	BP	GO:0042730	fibrinolysis	12/2275	28/18670	4.80906e-05	0.00347497	0.00304028	1361/2160/2161/2243/2244/2266/3273/3818/5054/5345/5627/710	12
turquoise	BP	GO:0043687	post-translational protein modification	70/2275	361/18670	5.00511e-05	0.0035479	0.00310409	10491/10537/10970/11098/1114/11167/116519/123879/1356/140460/140825/1435/144699/1462/197/201456/201595/2243/2266/23363/2346/23682/25870/26235/26249/26267/26268/26270/2822/336/3371/3484/3490/351/3569/3698/3913/4052/462/4924/5034/51130/51156/51246/5265/53339/54972/55958/5611/5624/5696/56975/5716/5720/5862/6383/652/718/7184/720/84141/84261/84541/84961/8542/8720/8766/8835/899/9230	70
turquoise	BP	GO:1903035	negative regulation of response to wounding	25/2275	90/18670	5.02552e-05	0.0035479	0.00310409	135228/1361/18/2160/2161/2243/2244/2266/22876/308/3273/3818/4846/5054/5345/5580/5624/5627/65078/7035/710/7448/83999/84830/89790	25
turquoise	BP	GO:0060326	cell chemotaxis	61/2275	304/18670	5.38667e-05	0.00375965	0.00328935	1238/1435/1441/1902/1910/2207/23604/2549/27237/2826/2867/2919/2920/2921/3164/3273/3557/3569/3627/3672/391/3929/3958/4015/4067/414062/4283/4354/4363/4485/4681/5054/51176/5142/54795/5580/5587/57007/57402/57449/6288/6289/6349/6351/6372/6374/6376/7042/7060/7114/727/728/7474/7984/80270/811/84818/8600/8740/9353/9750	61
turquoise	BP	GO:0007178	transmembrane receptor protein serine/threonine kinase signaling pathway	68/2275	349/18670	5.4549e-05	0.0037645	0.00329359	1030/10979/11117/11167/114990/116844/1278/1281/135228/1601/168667/1749/23090/2331/2348/23770/25928/26060/2626/2657/27250/283375/3077/3248/3280/3309/348093/353500/3547/3622/3625/3654/387/4015/4036/4052/4053/4093/4681/5046/50515/50848/50855/51176/5494/55612/5590/5654/56940/57045/58495/63976/652/654/656/6885/7042/7314/7321/7474/7791/8200/8425/8646/93/9372/94/9863	68
turquoise	BP	GO:0043393	regulation of protein binding	47/2275	217/18670	5.52646e-05	0.0037715	0.00329972	1020/10211/10763/114769/115908/140706/1440/148022/151636/151651/1601/1636/23129/3077/3078/3080/3309/340061/3433/3434/351/3955/3958/4015/408/4133/4208/4824/5092/51176/53339/5347/5465/5580/56998/652/6590/6604/6788/6790/7448/7474/81494/8600/8751/9212/9750	47
turquoise	BP	GO:0009410	response to xenobiotic stimulus	59/2275	292/18670	5.77182e-05	0.00389566	0.00340834	10/1020/1066/10720/10858/1141/120227/135/1373/1429/1545/1557/1559/1562/1787/1788/18/1800/1978/2052/2180/2326/2475/25807/2706/2908/2938/2939/2948/29785/314/3309/3383/348158/387758/4176/4257/445/5106/5153/5446/54659/54905/54996/5536/5577/6001/6095/64757/6799/6999/79041/842/8682/874/8856/890/9/91703	59
turquoise	BP	GO:0071216	cellular response to biotic stimulus	50/2275	236/18670	5.93874e-05	0.00396029	0.00346489	10417/1051/114769/1440/148022/1910/2213/22904/22933/27250/2919/2920/2921/3309/3383/3557/3569/3606/3627/3654/387/3929/3934/4067/4208/4283/445/4790/4792/4795/4846/5054/5142/6372/6374/6376/654/7035/706/7097/7124/7128/7474/7538/80149/834/8564/9516/968/9971	50
turquoise	BP	GO:0045861	negative regulation of proteolysis	70/2275	363/18670	5.99654e-05	0.00396029	0.00346489	1020/1032/10956/114769/12/128817/135/135228/1361/1475/153218/1800/183/197/23409/2537/256394/26022/27151/27248/274/2810/3077/3273/330/340267/351/3698/3700/404203/408/462/4804/5054/51156/51176/5265/5267/5272/5345/55011/5627/5918/6478/6590/6690/6906/7035/7077/7078/710/718/720/721/722/725/727/7429/7448/7850/7980/80760/831/8434/84651/8473/8740/89766/9528/9806	70
turquoise	BP	GO:1904951	positive regulation of establishment of protein localization	84/2275	456/18670	6.41879e-05	0.00419406	0.00366942	10059/10155/1020/10204/10411/111089941/114131/125170/135/18/2010/2149/2243/2244/2266/22885/23255/23586/2534/27113/27230/2810/2821/2822/283/2867/312/322/338442/3566/3569/3728/399687/408/5004/5005/5019/50855/51512/5174/5208/54795/5494/55107/55135/5533/55612/55638/55741/5580/5590/56947/5734/58480/6288/654/65985/7029/7042/7097/7124/727/7474/7533/784/79567/79778/79792/7984/80149/834/841/84818/8660/873…	84
turquoise	BP	GO:0002673	regulation of acute inflammatory response	37/2275	159/18670	6.93776e-05	0.00448545	0.00392435	1361/1369/1910/2161/2207/2213/25807/2867/3075/3078/3080/3426/3569/3818/55061/5627/629/710/7124/715/716/717/718/720/721/722/725/727/728/729/730/731/732/7448/81494/8600/9180	37
turquoise	BP	GO:0006643	membrane lipid metabolic process	45/2275	207/18670	7.17607e-05	0.00459119	0.00401687	10400/10715/10825/129807/1545/165679/224/256435/2581/25870/27090/27293/2760/2822/3074/339221/3696/410/427/4668/51097/51228/53947/54898/54982/55627/5580/5587/57704/57733/64781/6785/7124/7915/83401/84002/8611/8702/8705/8869/9200/9215/9331/9334/9488	45
turquoise	BP	GO:1902850	microtubule cytoskeleton organization involved in mitosis	32/2275	131/18670	7.87255e-05	0.00498487	0.0043613	10252/10253/10403/1058/2009/22974/24137/29127/29899/3832/3833/387/4605/4751/5347/57405/57562/6491/6790/7283/8086/83540/84722/8766/891/89958/9055/9126/9212/9493/9700/991	32
turquoise	BP	GO:0009100	glycoprotein metabolic process	78/2275	419/18670	8.08053e-05	0.00506435	0.00443084	10267/10318/10956/111089941/120071/124872/1280/129807/135152/1462/201595/2131/23275/23324/23753/2523/2524/256435/2589/2590/26035/26270/2683/27090/27230/283464/29940/3074/3549/374907/3955/411/4121/4125/4245/4351/4864/5046/50515/51146/53947/54480/55343/55741/55757/55808/55858/55959/56548/57134/5806/633/6569/66008/6646/727936/729920/79087/79369/79625/79644/83857/84002/8473/84899/8702/8705/8869/92126…	78
turquoise	BP	GO:0007596	blood coagulation	65/2275	336/18670	9.80946e-05	0.00608583	0.00532454	10461/10672/11311/1278/1281/135/1361/1606/1607/18/2149/2159/2160/2161/2165/2207/2243/2244/2266/23173/2534/2626/2768/308/30845/3273/3569/3705/3709/3818/4067/408/462/4846/5026/5028/5054/51156/5265/5345/5577/5580/5583/5624/5627/5873/6288/653604/7035/710/725/7301/7448/7450/7980/8165/8323/8351/8352/8357/84830/8527/9060/9127/954	65
turquoise	BP	GO:0010743	regulation of macrophage derived foam cell differentiation	12/2275	30/18670	0.000108186	0.00663819	0.00580781	1401/1435/183/3606/3685/4481/4790/4792/5320/5465/5583/5601	12
turquoise	BP	GO:0006637	acyl-CoA metabolic process	27/2275	105/18670	0.00011024	0.00663819	0.00580781	11332/117145/134526/1737/2180/2182/23305/23417/26027/283927/284486/3158/348158/51144/51166/51268/5160/5163/54898/55711/55902/6576/6785/6999/83401/8694/9200	27
turquoise	BP	GO:0035383	thioester metabolic process	27/2275	105/18670	0.00011024	0.00663819	0.00580781	11332/117145/134526/1737/2180/2182/23305/23417/26027/283927/284486/3158/348158/51144/51166/51268/5160/5163/54898/55711/55902/6576/6785/6999/83401/8694/9200	27
turquoise	BP	GO:0031638	zymogen activation	17/2275	53/18670	0.000115376	0.00687997	0.00601934	1361/2160/2161/2243/2244/2266/26999/27141/3818/4323/5054/51279/5230/5345/64065/715/841	17
turquoise	BP	GO:0002697	regulation of immune effector process	83/2275	458/18670	0.000125522	0.00724549	0.00633914	10225/10417/11213/1361/1369/148022/149233/151636/163702/2074/2207/2213/23586/26060/2821/2867/3075/3077/3078/3080/3107/3263/330/336/340061/3426/3434/3566/3569/3606/3916/3929/3958/399687/4049/4067/4602/5169/51704/5272/54795/55061/5590/5627/5654/56940/629/6372/64332/6772/6813/6885/7042/7098/710/7124/7128/715/7158/716/717/718/720/721/722/725/727/728/729/730/731/732/7448/7474/79102/80149/81494/83666/8…	83
turquoise	BP	GO:0050886	endocrine process	23/2275	84/18670	0.000125751	0.00724549	0.00633914	1066/10699/140606/1636/183/1889/2028/2149/26056/27035/3291/338442/3625/3814/387/4824/4846/5125/5345/654/7110/8322/84909	23
turquoise	BP	GO:0051222	positive regulation of protein transport	77/2275	418/18670	0.000127095	0.00724549	0.00633914	10059/10155/1020/10204/10411/111089941/114131/125170/135/18/2010/2149/2243/2244/2266/22885/23255/23586/2534/27230/2810/2821/2822/283/2867/312/322/338442/3566/3569/3728/399687/408/5004/5005/5019/50855/51512/5174/5208/54795/5494/55107/55612/55638/55741/5580/5590/56947/5734/58480/6288/654/65985/7042/7097/7124/727/7474/784/79567/79778/79792/7984/80149/834/84818/8660/8736/90550/90865/94121/9501/952/96…	77
turquoise	BP	GO:0033865	nucleoside bisphosphate metabolic process	33/2275	140/18670	0.000128583	0.00724549	0.00633914	11332/117145/134526/1737/2180/2182/23305/23417/26027/283927/284486/3158/348158/51144/51166/51268/5160/5163/5167/54898/55711/55902/6576/6783/6785/6799/6819/6822/6999/83401/8694/9060/9200	33
turquoise	BP	GO:0033875	ribonucleoside bisphosphate metabolic process	33/2275	140/18670	0.000128583	0.00724549	0.00633914	11332/117145/134526/1737/2180/2182/23305/23417/26027/283927/284486/3158/348158/51144/51166/51268/5160/5163/5167/54898/55711/55902/6576/6783/6785/6799/6819/6822/6999/83401/8694/9060/9200	33
turquoise	BP	GO:0034032	purine nucleoside bisphosphate metabolic process	33/2275	140/18670	0.000128583	0.00724549	0.00633914	11332/117145/134526/1737/2180/2182/23305/23417/26027/283927/284486/3158/348158/51144/51166/51268/5160/5163/5167/54898/55711/55902/6576/6783/6785/6799/6819/6822/6999/83401/8694/9060/9200	33
turquoise	BP	GO:0007052	mitotic spindle organization	27/2275	106/18670	0.000130981	0.00730129	0.00638795	10403/2009/22974/24137/29127/29899/3832/3833/387/4605/4751/5347/57405/57562/6491/6790/7283/8086/83540/84722/8766/891/9055/9126/9212/9493/991	27
turquoise	BP	GO:0043122	regulation of I-kappaB kinase/NF-kappaB signaling	49/2275	237/18670	0.000131951	0.00730129	0.00638795	10010/10318/10537/10771/114769/148022/1902/2149/2534/286343/330/3551/3557/3654/387/399/4215/4615/4919/51246/51704/54386/5494/5536/55504/5587/56957/57161/57162/57449/6095/6376/6772/6885/7052/7098/7124/7128/7474/80149/80216/834/841/843/8600/920/9516/9641/9971	49
turquoise	BP	GO:1903532	positive regulation of secretion by cell	74/2275	399/18670	0.000137128	0.00751998	0.00657929	10059/1020/1141/114131/134957/135/1361/18/183/2149/2207/2243/2244/2266/23586/27230/2821/2822/283/2867/3077/322/338442/3566/3569/3625/3814/3916/399687/408/4602/4824/4828/5004/5005/5019/5028/50855/5208/54795/55107/55612/55638/5590/5734/5873/5874/6288/6532/654/65985/7042/7097/7110/7124/727/7474/79792/834/84818/8564/8600/8660/8736/8912/90550/9066/90865/94121/9501/952/9545/9846/9971	74
turquoise	BP	GO:1903426	regulation of reactive oxygen species biosynthetic process	26/2275	101/18670	0.00014372	0.00781174	0.00683455	10131/10365/148022/183/23576/2475/2534/255027/3320/3383/3643/387/405753/445/493/54/55532/57539/5806/5873/706/7124/80149/8570/961/9722	26
turquoise	BP	GO:0030258	lipid modification	49/2275	238/18670	0.000146867	0.00791277	0.00692295	116519/124872/129303/1374/1376/1606/1607/183/219743/224/22876/22979/23409/23417/2475/254013/26063/3033/336/337/347/3628/3635/37/440503/4952/5264/5289/5465/54886/55343/56898/57704/5828/64781/6646/80724/8435/84513/8527/8611/8651/8660/8776/8835/8871/8898/90809/9807	49
turquoise	BP	GO:0001990	regulation of systemic arterial blood pressure by hormone	14/2275	40/18670	0.000161151	0.00860685	0.0075302	1066/10699/1636/183/1889/2028/2149/27035/3291/387/4846/5125/5345/84909	14
turquoise	BP	GO:0050817	coagulation	65/2275	342/18670	0.000166854	0.00879855	0.00769792	10461/10672/11311/1278/1281/135/1361/1606/1607/18/2149/2159/2160/2161/2165/2207/2243/2244/2266/23173/2534/2626/2768/308/30845/3273/3569/3705/3709/3818/4067/408/462/4846/5026/5028/5054/51156/5265/5345/5577/5580/5583/5624/5627/5873/6288/653604/7035/710/725/7301/7448/7450/7980/8165/8323/8351/8352/8357/84830/8527/9060/9127/954	65
turquoise	BP	GO:0006575	cellular modified amino acid metabolic process	43/2275	202/18670	0.000168807	0.00879855	0.00769792	10400/10404/10491/1081/114884/1152/1159/1374/154141/1800/23382/2346/2348/2593/2938/2939/2948/30001/405753/4257/441024/445/4552/5033/5034/50506/51268/51365/5320/548596/55350/5625/56605/635/653689/728441/7298/7915/8659/8875/8876/8884/9027	43
turquoise	BP	GO:0023061	signal release	83/2275	462/18670	0.000169038	0.00879855	0.00769792	10059/1020/10411/107/11069/112476/1141/114131/133/135/1374/140606/18/1803/183/2243/2244/2266/2281/23178/23409/25953/26056/26251/27230/2822/2867/28964/291/293/3033/3077/308/3382/338442/353500/3557/3569/3625/3709/3814/3976/4067/408/415116/4208/4544/4602/4824/4828/5019/5028/5030/5208/54795/55107/55638/5908/6447/6513/654/65985/7110/7124/815/8224/8322/8425/84961/8564/8600/8660/8825/8997/90550/9066/923…	83
turquoise	BP	GO:0060252	positive regulation of glial cell proliferation	9/2275	19/18670	0.000170782	0.00881465	0.00771201	2475/3569/4049/4067/4602/5583/5584/706/7124	9
turquoise	BP	GO:0072378	blood coagulation, fibrin clot formation	11/2275	27/18670	0.000172466	0.00882738	0.00772314	2159/2160/2161/2243/2244/2266/3818/462/7035/710/7450	11
turquoise	BP	GO:0051235	maintenance of location	63/2275	330/18670	0.000183315	0.00930511	0.00814111	1020/10956/11015/1193/1401/1729/2149/2281/2317/2516/27329/2760/2867/2934/29899/29923/30001/3074/308/3099/3309/3569/3627/3685/3709/3728/3934/4052/4067/4283/440335/440503/4481/4681/477/4790/4792/4795/51196/5167/5465/57120/5716/57584/5771/623/6376/6646/6676/706/7114/7124/718/7184/7782/79041/79789/80149/811/85477/8694/920/9641	63
turquoise	BP	GO:0046887	positive regulation of hormone secretion	31/2275	131/18670	0.000188015	0.00946548	0.00828142	114131/135/18/2243/2244/2266/27230/2822/3077/338442/3625/3814/408/4602/4824/4828/5019/5028/5208/54795/55107/55638/654/65985/7110/8600/8660/90550/9501/952/9971	31
turquoise	BP	GO:0002221	pattern recognition receptor signaling pathway	42/2275	197/18670	0.000192805	0.00962772	0.00842337	10010/10211/10318/11213/118788/130120/148022/1520/1755/2243/2244/2266/23180/23586/26060/27293/2867/330/340061/3551/3654/3929/4067/4615/4792/4795/51284/5289/57162/57402/6885/7097/7098/7128/7184/7301/7314/7321/80216/841/9641/9971	42
turquoise	CC	GO:0005788	endoplasmic reticulum lumen	90/2386	309/19717	5.31584e-16	3.80614e-13	3.33499e-13	10148/10491/10525/1066/10956/10970/11098/111089941/1114/11167/116519/1278/1280/1281/1287/1288/1290/1299/1310/1356/136227/1435/1462/197/2159/2243/2266/2326/23753/255631/25870/27248/2882/30001/3309/336/337/3371/340267/340348/3484/3490/351/3569/3698/3913/3990/4052/410/411/414/4547/462/4924/493869/5033/5034/51156/51246/51752/5265/54431/54905/54972/54982/55741/55757/5611/5624/56975/57544/5959/6383/652…	90
turquoise	CC	GO:0005903	brush border	35/2386	99/19717	1.70792e-09	6.11435e-07	5.35747e-07	10059/10227/10287/10400/10568/10672/10786/140803/151056/2028/2059/2317/2348/257629/2683/2768/4036/4430/4640/4642/4648/4891/51181/5174/6476/6569/7429/762/79784/79849/8029/81/8435/85477/8884	35
turquoise	CC	GO:0098862	cluster of actin-based cell projections	44/2386	150/19717	1.19749e-08	2.46085e-06	2.15623e-06	10059/10227/10287/10400/10568/10672/10786/140803/151056/2028/2059/2317/2348/257629/2683/2768/339768/4036/4354/4430/4640/4642/4648/4891/51168/51181/5174/6476/6569/7429/762/79784/79849/79955/8029/81/8195/8435/85477/8556/8884/9497/9750/9873	44
turquoise	CC	GO:0062023	collagen-containing extracellular matrix	89/2386	406/19717	1.37478e-08	2.46085e-06	2.15623e-06	1/10082/10216/10516/11117/115908/12/127435/1278/1280/1281/1287/1288/1290/1299/1310/136227/1462/1520/183/197/2161/2199/2243/2244/2266/22798/2331/255631/283/308/311/3263/3273/337/3371/3383/340267/346007/3490/3574/3698/3700/3910/3913/3914/3958/3960/4017/4052/4053/4059/4146/4485/462/5004/5005/5046/5054/51162/51435/5265/5272/5345/5654/6281/633/6383/653808/6590/7042/7052/7060/7077/7078/710/7184/7448/74…	89
turquoise	CC	GO:0016323	basolateral plasma membrane	54/2386	217/19717	1.43569e-07	2.0559e-05	1.80141e-05	1015/10211/10864/10991/114571/115701/117247/1364/1366/196500/200931/2319/2348/254428/25778/2683/2760/283375/3177/3248/366/3761/408/4359/4363/4547/4640/4642/490/493/5028/5030/5167/54805/56606/57127/64284/65009/6513/6768/728/7439/83959/84465/84976/8671/8825/9056/9057/9132/9376/9497/952/9843	54
turquoise	CC	GO:0072562	blood microparticle	39/2386	147/19717	1.37109e-06	0.000163616	0.000143363	1/12/1356/183/197/2243/2244/2266/23549/2934/3075/3078/308/3240/3250/3263/3273/3306/336/337/3698/3700/462/5004/5005/5345/5627/629/6513/710/715/716/718/720/721/722/731/7448/8542	39
turquoise	CC	GO:0005765	lysosomal membrane	72/2386	354/19717	5.85573e-06	0.000505084	0.000442561	10211/10396/10410/10970/11182/114990/1184/118426/1203/121260/127829/1356/138065/144577/151636/157753/1601/1803/1889/1950/201475/2028/223082/23545/24141/2475/252839/25851/2683/2822/326624/3482/3916/4036/408/4257/4646/4864/4891/4935/4948/51284/5167/527/5284/54785/55717/55858/57120/57535/5862/5908/64601/7098/7107/7782/79026/8029/84141/84888/84925/8876/8905/9066/90809/9114/9516/9528/9545/968/9681/9842	72
turquoise	CC	GO:0005774	vacuolar membrane	81/2386	412/19717	6.13759e-06	0.000505084	0.000442561	10211/10396/10410/10970/11182/114990/1184/118426/1203/121260/127829/1356/138065/144577/151636/157753/1601/1803/1889/1950/201475/2028/223082/23324/23545/24141/2475/252839/25851/2683/2822/284417/326624/340061/3482/3916/4036/408/4125/4257/4363/4646/4864/4891/4935/4948/51284/5167/527/5284/54785/55717/55858/5587/57120/57535/58528/5862/5908/64601/7098/7107/7782/79026/8029/84141/84888/84925/85320/8876/8…	81
turquoise	CC	GO:0098852	lytic vacuole membrane	72/2386	355/19717	6.49181e-06	0.000505084	0.000442561	10211/10396/10410/10970/11182/114990/1184/118426/1203/121260/127829/1356/138065/144577/151636/157753/1601/1803/1889/1950/201475/2028/223082/23545/24141/2475/252839/25851/2683/2822/326624/3482/3916/4036/408/4257/4646/4864/4891/4935/4948/51284/5167/527/5284/54785/55717/55858/57120/57535/5862/5908/64601/7098/7107/7782/79026/8029/84141/84888/84925/8876/8905/9066/90809/9114/9516/9528/9545/968/9681/9842	72
turquoise	CC	GO:0031093	platelet alpha granule lumen	22/2386	67/19717	7.05424e-06	0.000505084	0.000442561	1/10916/12/1950/197/2243/2244/2266/3273/351/5004/5005/5054/51097/5265/5345/5627/7042/710/7114/7450/81	22
turquoise	CC	GO:0045177	apical part of cell	76/2386	384/19717	9.17098e-06	0.000596947	0.000523053	10050/10207/10568/10786/11178/114569/1184/1271/1364/140803/151056/1800/1803/2013/2028/23255/2348/25778/2760/29887/3077/351/3705/374969/3814/4036/405753/4257/4430/4640/4646/4648/4891/490/4935/5028/5030/50506/50507/50855/5169/5174/5213/53405/55107/55630/55811/5584/5590/56606/5873/5874/6337/64284/6476/6513/6569/66002/6813/728/7283/762/784/79849/8029/8323/84260/84612/8972/89958/9114/91703/9180/92840/…	76
turquoise	CC	GO:0051233	spindle midzone	14/2386	34/19717	1.81684e-05	0.00108405	0.000949855	10982/127829/146909/2009/201161/2017/2669/29127/351/5347/55143/6790/9094/9212	14
turquoise	CC	GO:0030139	endocytic vesicle	61/2386	303/19717	4.01073e-05	0.00220898	0.00193554	10228/10435/10525/11031/115677/154796/1755/1803/1902/201475/2209/22876/22905/2317/2319/23545/23682/25938/26060/27333/2934/30011/30845/3107/311/3240/3263/3320/3482/3685/3916/4036/4481/4646/4846/4952/51284/527/5289/55647/57449/6288/64284/6813/6892/7097/7184/7314/7473/7474/7791/8029/811/815/8322/84440/8766/9066/90809/9114/9230	61
turquoise	CC	GO:0060205	cytoplasmic vesicle lumen	66/2386	338/19717	5.32257e-05	0.00261467	0.00229101	1/10383/10525/10916/1116/116844/12/1774/1950/197/203068/2171/2243/2244/2266/230/272/2760/2821/2919/2934/3074/3240/3263/3273/3320/351/3700/3728/387263/3934/410/411/4125/4790/5004/5005/5036/5054/51097/5265/5267/5345/5580/5611/5627/5806/5873/6288/653808/6590/6727/7042/7077/7078/710/7114/718/7184/7276/7450/79792/81/811/978/9961	66
turquoise	CC	GO:0031091	platelet alpha granule	25/2386	91/19717	5.48568e-05	0.00261467	0.00229101	1/10916/12/135228/1950/197/2243/2244/2266/3273/351/5004/5005/5054/51097/5175/5265/5345/5627/7042/710/7114/7450/81/94121	25
turquoise	CC	GO:0031983	vesicle lumen	66/2386	339/19717	5.84284e-05	0.00261467	0.00229101	1/10383/10525/10916/1116/116844/12/1774/1950/197/203068/2171/2243/2244/2266/230/272/2760/2821/2919/2934/3074/3240/3263/3273/3320/351/3700/3728/387263/3934/410/411/4125/4790/5004/5005/5036/5054/51097/5265/5267/5345/5580/5611/5627/5806/5873/6288/653808/6590/6727/7042/7077/7078/710/7114/718/7184/7276/7450/79792/81/811/978/9961	66
turquoise	CC	GO:0072686	mitotic spindle	28/2386	109/19717	7.51002e-05	0.00316305	0.0027715	11104/126695/146909/150468/168448/1729/2009/2017/220134/22933/22974/2669/29127/29899/341019/3832/3833/3835/6569/6790/8086/81610/8555/8556/9126/9212/9493/9700	28
turquoise	CC	GO:0031526	brush border membrane	17/2386	53/19717	0.000105972	0.00421534	0.00369353	10227/10400/10568/10672/10786/140803/151056/2348/2683/2768/4036/4891/5174/6569/762/8029/8884	17
turquoise	CC	GO:0016324	apical plasma membrane	61/2386	318/19717	0.000167494	0.00631186	0.00553054	10050/10207/10568/10786/11178/114569/1271/1364/140803/151056/1800/1803/2013/2028/23255/2348/25778/2760/3705/3814/4036/4640/4891/490/4935/5028/5030/50506/50507/50855/5169/5174/5213/53405/55107/55630/55811/5584/5590/56606/5873/5874/6337/64284/6476/6513/6569/66002/6813/762/784/8029/8323/84612/8972/89958/9114/91703/9180/9497/9750	61
turquoise	CC	GO:0031968	organelle outer membrane	42/2386	201/19717	0.000262901	0.00941186	0.00824679	10017/10059/10204/10953/125170/1374/1717/2010/2180/2182/23175/23305/2475/26056/2631/2710/3000/3099/340061/374986/4257/445/4891/4925/51309/51566/54996/55139/56947/6198/64757/664/665/706/7314/79789/8165/8303/841/8564/89795/9823	42
turquoise	MF	GO:0004866	endopeptidase inhibitor activity	48/2299	175/17697	2.48991e-07	0.000126839	0.000114181	114769/12/128817/135228/1475/153218/1800/183/197/256394/27151/3273/330/340267/351/3698/3700/404203/408/462/5054/51156/51176/5265/5267/5272/5345/5627/5918/6590/6690/6906/7035/7077/7078/710/718/720/721/727/7429/7980/80760/831/8434/84651/8740/9806	48
turquoise	MF	GO:0030414	peptidase inhibitor activity	49/2299	182/17697	3.46556e-07	0.000126839	0.000114181	114769/12/128817/135228/1475/153218/1800/183/197/256394/27151/3273/330/340267/351/3698/3700/404203/408/462/5054/51156/51176/5265/5267/5272/5345/5627/5918/6590/6690/6906/7035/7077/7078/710/718/720/721/727/7429/7980/80760/831/8434/84651/8740/89766/9806	49
turquoise	MF	GO:0061135	endopeptidase regulator activity	49/2299	182/17697	3.46556e-07	0.000126839	0.000114181	114769/12/128817/135228/1475/153218/1800/183/197/256394/27151/3273/330/340267/351/3698/3700/404203/408/462/5054/51156/51176/5265/5267/5272/5345/5627/5720/5918/6590/6690/6906/7035/7077/7078/710/718/720/721/727/7429/7980/80760/831/8434/84651/8740/9806	49
turquoise	MF	GO:0061134	peptidase regulator activity	53/2299	219/17697	4.12426e-06	0.00113211	0.00101913	10010/114769/12/128817/135228/1475/153218/1800/183/197/256394/27151/3273/330/340267/351/3698/3700/404203/408/462/4824/5054/51156/51176/5265/5267/5272/5345/5627/5720/5918/6590/6690/6906/7035/7077/7078/710/718/720/721/727/7429/7980/80760/831/834/8434/84651/8740/89766/9806	53
turquoise	MF	GO:0004857	enzyme inhibitor activity	78/2299	375/17697	1.38292e-05	0.00263494	0.00237197	10253/1030/1032/114769/12/128817/135228/1475/151636/153218/1800/183/197/23523/256394/26271/27151/27329/2810/28951/308/3273/330/336/340267/351/3698/3700/3958/399/404203/408/462/4690/493/5054/51156/51176/51562/5265/5267/5272/5345/5502/5569/5577/5611/5627/5918/6447/6590/6690/6906/7035/7077/7078/710/718/720/721/727/7429/7980/80119/80760/831/83666/8434/84651/85450/8651/8740/89766/9353/94274/9555/9806/…	78
turquoise	MF	GO:0004867	serine-type endopeptidase inhibitor activity	28/2299	94/17697	1.43986e-05	0.00263494	0.00237197	12/135228/153218/183/256394/27151/3273/340267/351/3698/3700/404203/462/5054/51156/5265/5267/5272/5345/6590/6690/6906/7035/710/7980/80760/8434/84651	28
turquoise	MF	GO:0005201	extracellular matrix structural constituent	40/2299	163/17697	4.2588e-05	0.00668023	0.00601356	10216/10516/11117/1116/115908/127435/1278/1280/1281/1287/1288/1290/1299/1310/1462/1834/2199/2243/2244/2266/22798/2331/255631/3371/340267/3490/3910/3913/3914/4052/4053/4146/633/7448/7450/7980/80781/8425/84467/920	40
yellow	BP	GO:0045047	protein targeting to ER	54/1183	118/18670	1.97309e-33	9.86546e-30	9.26731e-30	10952/23480/23521/25873/29082/3921/4736/5372/6122/6125/6128/6129/6130/6133/6137/6138/6139/6141/6146/6147/6152/6159/6160/6164/6165/6168/6170/6171/6175/6176/6181/6188/6189/6191/6193/6201/6202/6203/6206/6207/6208/6210/6222/6223/6224/6227/6228/6232/6233/6235/6726/7311/9349/9789	54
yellow	BP	GO:0072599	establishment of protein localization to endoplasmic reticulum	54/1183	122/18670	1.66386e-32	4.15965e-29	3.90744e-29	10952/23480/23521/25873/29082/3921/4736/5372/6122/6125/6128/6129/6130/6133/6137/6138/6139/6141/6146/6147/6152/6159/6160/6164/6165/6168/6170/6171/6175/6176/6181/6188/6189/6191/6193/6201/6202/6203/6206/6207/6208/6210/6222/6223/6224/6227/6228/6232/6233/6235/6726/7311/9349/9789	54
yellow	BP	GO:0006614	SRP-dependent cotranslational protein targeting to membrane	50/1183	105/18670	4.37853e-32	7.29755e-29	6.85509e-29	10952/23521/25873/3921/4736/6122/6125/6128/6129/6130/6133/6137/6138/6139/6141/6146/6147/6152/6159/6160/6164/6165/6168/6170/6171/6175/6176/6181/6188/6189/6191/6193/6201/6202/6203/6206/6207/6208/6210/6222/6223/6224/6227/6228/6232/6233/6235/6726/7311/9349	50
yellow	BP	GO:0000184	nuclear-transcribed mRNA catabolic process, nonsense-mediated decay	53/1183	120/18670	7.23727e-32	9.04658e-29	8.49807e-29	22794/23521/25873/3921/4736/55110/5515/55181/6122/6125/6128/6129/6130/6133/6137/6138/6139/6141/6146/6147/6152/6159/6160/6164/6165/6168/6170/6171/6175/6176/6181/6188/6189/6191/6193/6201/6202/6203/6206/6207/6208/6210/6222/6223/6224/6227/6228/6232/6233/6235/7311/9349/9775	53
yellow	BP	GO:0006613	cotranslational protein targeting to membrane	50/1183	109/18670	4.1832e-31	4.1832e-28	3.92957e-28	10952/23521/25873/3921/4736/6122/6125/6128/6129/6130/6133/6137/6138/6139/6141/6146/6147/6152/6159/6160/6164/6165/6168/6170/6171/6175/6176/6181/6188/6189/6191/6193/6201/6202/6203/6206/6207/6208/6210/6222/6223/6224/6227/6228/6232/6233/6235/6726/7311/9349	50
yellow	BP	GO:0006119	oxidative phosphorylation	57/1183	145/18670	6.7656e-31	5.638e-28	5.29616e-28	10476/10632/11315/126328/1327/1329/1337/1340/134145/1345/1347/1349/1350/1351/27089/29796/388753/440567/4694/4695/4697/4701/4702/4704/4706/4708/4709/4712/4713/4714/4717/4718/4722/4724/4725/4729/498/506/509/51079/51103/514/515/516/518/521/539/54205/6391/6392/6834/7384/7386/7388/790955/79736/9167	57
yellow	BP	GO:0000956	nuclear-transcribed mRNA catabolic process	67/1183	207/18670	4.03636e-30	2.88311e-27	2.70831e-27	11157/219988/22794/23016/23404/23521/23658/25873/27257/3921/4736/4849/4850/51013/51690/53918/5436/55095/55110/5515/55181/6122/6125/6128/6129/6130/6133/6137/6138/6139/6141/6146/6147/6152/6159/6160/6164/6165/6168/6170/6171/6175/6176/6181/6188/6189/6191/6193/6201/6202/6203/6206/6207/6208/6210/6222/6223/6224/6227/6228/6232/6233/6235/7311/80349/9349/9775	67
yellow	BP	GO:0006402	mRNA catabolic process	89/1183	364/18670	2.43206e-29	1.52004e-26	1.42787e-26	10213/10247/10949/11157/219988/22794/23016/23404/23521/23658/25873/27254/27257/3183/3921/4736/4849/4850/51013/51690/53918/5436/55095/55110/5515/55181/5684/5685/5686/5688/5689/5691/5693/5695/5701/5702/5705/5706/5710/5719/5721/6122/6125/6128/6129/6130/6133/6137/6138/6139/6141/6146/6147/6152/6159/6160/6164/6165/6168/6170/6171/6175/6176/6181/6188/6189/6191/6193/6201/6202/6203/6206/6207/6208/6210/6222…	89
yellow	BP	GO:0019083	viral transcription	61/1183	177/18670	3.10766e-29	1.72648e-26	1.6218e-26	100101267/22954/23521/25873/2963/3065/3921/4736/5432/5435/5436/5441/5702/6122/6125/6128/6129/6130/6133/6137/6138/6139/6141/6146/6147/6152/6159/6160/6164/6165/6168/6170/6171/6175/6176/6181/6188/6189/6191/6193/6201/6202/6203/6206/6207/6208/6210/6222/6223/6224/6227/6228/6232/6233/6235/6882/7311/8021/8480/9349/9883	61
yellow	BP	GO:0006401	RNA catabolic process	93/1183	397/18670	4.34074e-29	2.17037e-26	2.03878e-26	10213/10247/10949/11157/219988/2237/22794/23016/23404/23521/23658/25873/27254/27257/3183/3669/3921/4736/4849/4850/51013/51092/51690/53918/5436/55095/55110/5515/55181/5684/5685/5686/5688/5689/5691/5693/5695/5701/5702/5705/5706/5710/5719/5721/6122/6125/6128/6129/6130/6133/6137/6138/6139/6141/6146/6147/6152/6159/6160/6164/6165/6168/6170/6171/6175/6176/6181/6188/6189/6191/6193/6201/6202/6203/6206/620…	93
yellow	BP	GO:0019080	viral gene expression	63/1183	191/18670	6.4798e-29	2.94536e-26	2.76678e-26	100101267/22954/23521/25873/28985/2963/3065/3921/4736/5432/5435/5436/5441/5702/6122/6125/6128/6129/6130/6133/6137/6138/6139/6141/6146/6147/6152/6159/6160/6164/6165/6168/6170/6171/6175/6176/6181/6188/6189/6191/6193/6201/6202/6203/6206/6207/6208/6210/6222/6223/6224/6227/6228/6232/6233/6235/6882/7311/8021/8480/8662/9349/9883	63
yellow	BP	GO:0006413	translational initiation	62/1183	193/18670	9.46513e-28	3.9438e-25	3.70468e-25	10209/10289/10987/1964/1965/1977/23521/25873/28985/3692/3921/4736/51247/5436/6122/6125/6128/6129/6130/6133/6137/6138/6139/6141/6146/6147/6152/6159/6160/6164/6165/6168/6170/6171/6175/6176/6181/6188/6189/6191/6193/6201/6202/6203/6206/6207/6208/6210/6222/6223/6224/6227/6228/6232/6233/6235/7311/8662/8669/8891/9349/9470	62
yellow	BP	GO:0070972	protein localization to endoplasmic reticulum	54/1183	147/18670	1.33958e-27	5.15224e-25	4.83985e-25	10952/23480/23521/25873/29082/3921/4736/5372/6122/6125/6128/6129/6130/6133/6137/6138/6139/6141/6146/6147/6152/6159/6160/6164/6165/6168/6170/6171/6175/6176/6181/6188/6189/6191/6193/6201/6202/6203/6206/6207/6208/6210/6222/6223/6224/6227/6228/6232/6233/6235/6726/7311/9349/9789	54
yellow	BP	GO:0022904	respiratory electron transport chain	47/1183	117/18670	3.49455e-26	1.24805e-23	1.17238e-23	11315/126328/1327/1329/1337/1340/1345/1349/1350/1351/2108/2109/27089/29796/388753/440567/4694/4695/4697/4701/4702/4704/4706/4708/4709/4712/4713/4714/4717/4718/4722/4724/4725/4729/51079/51103/54205/6390/6391/6392/7384/7386/7388/790955/83943/9167/91942	47
yellow	BP	GO:0042773	ATP synthesis coupled electron transport	42/1183	98/18670	7.1e-25	2.36667e-22	2.22317e-22	11315/126328/1327/1329/1337/1340/1345/1349/1350/1351/27089/29796/388753/440567/4694/4695/4697/4701/4702/4704/4706/4708/4709/4712/4713/4714/4717/4718/4722/4724/4725/4729/51079/51103/54205/6391/6392/7384/7386/7388/790955/9167	42
yellow	BP	GO:0022900	electron transport chain	57/1183	186/18670	1.93033e-24	6.03229e-22	5.66654e-22	11315/126328/128/1327/1329/1337/1340/1345/1347/1349/1350/1351/1353/1528/1535/2108/2109/27089/29796/388753/440567/4694/4695/4697/4701/4702/4704/4706/4708/4709/4712/4713/4714/4717/4718/4722/4724/4725/4729/51079/51103/51218/54205/57019/6390/6391/6392/6834/7384/7386/7388/7498/790955/83943/8560/9167/91942	57
yellow	BP	GO:0042775	mitochondrial ATP synthesis coupled electron transport	41/1183	97/18670	4.96007e-24	1.45885e-21	1.37039e-21	11315/126328/1327/1329/1337/1340/1345/1349/1350/1351/27089/29796/440567/4694/4695/4697/4701/4702/4704/4706/4708/4709/4712/4713/4714/4717/4718/4722/4724/4725/4729/51079/51103/54205/6391/6392/7384/7386/7388/790955/9167	41
yellow	BP	GO:0006612	protein targeting to membrane	58/1183	202/18670	3.00619e-23	8.35053e-21	7.84423e-21	10519/10952/23521/25873/2664/285966/29082/3921/4736/5830/6122/6125/6128/6129/6130/6133/6137/6138/6139/6141/6146/6147/6152/6159/6160/6164/6165/6168/6170/6171/6175/6176/6181/6188/6189/6191/6193/6201/6202/6203/6206/6207/6208/6210/6222/6223/6224/6227/6228/6232/6233/6235/6386/6726/7311/79683/9270/9349	58
yellow	BP	GO:0009141	nucleoside triphosphate metabolic process	79/1183	362/18670	9.48771e-23	2.45191e-20	2.30324e-20	100101267/10201/10476/10632/11315/126328/132/1327/1329/1337/1340/134145/1345/1347/1349/1350/1351/1716/1854/2023/221937/2646/27089/2773/29796/2987/3615/3692/3704/388753/440567/4521/4694/4695/4697/4701/4702/4704/4706/4708/4709/4712/4713/4714/4717/4718/4722/4724/4725/4729/4832/498/50484/506/509/51079/51103/514/515/516/518/521/539/54205/55753/57103/6391/6392/6834/7384/7386/7388/790/790955/79736/8021/…	79
yellow	BP	GO:0045333	cellular respiration	56/1183	193/18670	9.80762e-23	2.45191e-20	2.30324e-20	11315/126328/1327/1329/1337/1340/1345/1349/1350/1351/2108/2109/2647/27089/29796/29997/388753/4190/440567/4694/4695/4697/4701/4702/4704/4706/4708/4709/4712/4713/4714/4717/4718/4722/4724/4725/4729/51079/51103/5162/54205/55753/6390/6391/6392/6834/7384/7386/7388/790955/81889/83943/8801/8803/9167/91942	56
yellow	BP	GO:0009144	purine nucleoside triphosphate metabolic process	76/1183	342/18670	1.9636e-22	4.67523e-20	4.39177e-20	100101267/10201/10476/10632/11315/126328/132/1327/1329/1337/1340/134145/1345/1347/1349/1350/1351/1716/2023/221937/2646/27089/2773/29796/2987/3615/3692/3704/388753/440567/4521/4694/4695/4697/4701/4702/4704/4706/4708/4709/4712/4713/4714/4717/4718/4722/4724/4725/4729/4832/498/506/509/51079/51103/514/515/516/518/521/539/54205/55753/57103/6391/6392/6834/7384/7386/7388/790955/79736/8021/8480/9167/9883	76
yellow	BP	GO:0009199	ribonucleoside triphosphate metabolic process	74/1183	341/18670	3.17756e-21	7.22173e-19	6.78386e-19	100101267/10201/10476/10632/11315/126328/1327/1329/1337/1340/134145/1345/1347/1349/1350/1351/2023/221937/2646/27089/2773/29796/2987/3615/3692/3704/388753/440567/4694/4695/4697/4701/4702/4704/4706/4708/4709/4712/4713/4714/4717/4718/4722/4724/4725/4729/4832/498/506/509/51079/51103/514/515/516/518/521/539/54205/55753/57103/6391/6392/6834/7384/7386/7388/790/790955/79736/8021/8480/9167/9883	74
yellow	BP	GO:0009205	purine ribonucleoside triphosphate metabolic process	73/1183	335/18670	4.60299e-21	1.00065e-18	9.3998e-19	100101267/10201/10476/10632/11315/126328/1327/1329/1337/1340/134145/1345/1347/1349/1350/1351/2023/221937/2646/27089/2773/29796/2987/3615/3692/3704/388753/440567/4694/4695/4697/4701/4702/4704/4706/4708/4709/4712/4713/4714/4717/4718/4722/4724/4725/4729/4832/498/506/509/51079/51103/514/515/516/518/521/539/54205/55753/57103/6391/6392/6834/7384/7386/7388/790955/79736/8021/8480/9167/9883	73
yellow	BP	GO:0009123	nucleoside monophosphate metabolic process	77/1183	375/18670	1.67112e-20	3.4815e-18	3.27041e-18	100101267/10476/10591/10632/11315/126328/132/1327/1329/1337/1340/134145/1345/1347/1349/1350/1351/159/1716/1854/2023/221937/2646/27089/29796/2987/353/3615/3692/388753/440567/4694/4695/4697/4701/4702/4704/4706/4708/4709/4712/4713/4714/4717/4718/4722/4724/4725/4729/498/506/509/51079/51103/514/515/516/518/521/539/54205/55753/57103/6391/6392/6834/7083/7384/7386/7388/790/790955/79736/8021/8480/9167/9883	77
yellow	BP	GO:0046034	ATP metabolic process	68/1183	305/18670	2.8454e-20	5.69081e-18	5.34576e-18	100101267/10476/10632/11315/126328/1327/1329/1337/1340/134145/1345/1347/1349/1350/1351/2023/221937/2646/27089/29796/2987/3692/388753/440567/4694/4695/4697/4701/4702/4704/4706/4708/4709/4712/4713/4714/4717/4718/4722/4724/4725/4729/498/506/509/51079/51103/514/515/516/518/521/539/54205/55753/57103/6391/6392/6834/7384/7386/7388/790955/79736/8021/8480/9167/9883	68
yellow	BP	GO:0009167	purine ribonucleoside monophosphate metabolic process	72/1183	340/18670	4.85457e-20	9.19589e-18	8.63833e-18	100101267/10476/10632/11315/126328/132/1327/1329/1337/1340/134145/1345/1347/1349/1350/1351/159/2023/221937/2646/27089/29796/2987/353/3615/3692/388753/440567/4694/4695/4697/4701/4702/4704/4706/4708/4709/4712/4713/4714/4717/4718/4722/4724/4725/4729/498/506/509/51079/51103/514/515/516/518/521/539/54205/55753/57103/6391/6392/6834/7384/7386/7388/790955/79736/8021/8480/9167/9883	72
yellow	BP	GO:0090150	establishment of protein localization to membrane	71/1183	332/18670	4.96578e-20	9.19589e-18	8.63833e-18	10519/10791/10952/140823/23521/25873/26088/2664/285521/285966/29082/3921/4736/51079/581/5830/6122/6125/6128/6129/6130/6133/6137/6138/6139/6141/6146/6147/6152/6159/6160/6164/6165/6168/6170/6171/6175/6176/6181/6188/6189/6191/6193/6201/6202/6203/6206/6207/6208/6210/6222/6223/6224/6227/6228/6232/6233/6235/6386/64112/6726/673/6844/7027/7311/7529/79683/90580/9141/9270/9349	71
yellow	BP	GO:0009126	purine nucleoside monophosphate metabolic process	72/1183	341/18670	5.78766e-20	1.03351e-17	9.70847e-18	100101267/10476/10632/11315/126328/132/1327/1329/1337/1340/134145/1345/1347/1349/1350/1351/159/2023/221937/2646/27089/29796/2987/353/3615/3692/388753/440567/4694/4695/4697/4701/4702/4704/4706/4708/4709/4712/4713/4714/4717/4718/4722/4724/4725/4729/498/506/509/51079/51103/514/515/516/518/521/539/54205/55753/57103/6391/6392/6834/7384/7386/7388/790955/79736/8021/8480/9167/9883	72
yellow	BP	GO:0009161	ribonucleoside monophosphate metabolic process	73/1183	354/18670	1.31612e-19	2.26918e-17	2.13159e-17	100101267/10476/10632/11315/126328/132/1327/1329/1337/1340/134145/1345/1347/1349/1350/1351/159/2023/221937/2646/27089/29796/2987/353/3615/3692/388753/440567/4694/4695/4697/4701/4702/4704/4706/4708/4709/4712/4713/4714/4717/4718/4722/4724/4725/4729/498/506/509/51079/51103/514/515/516/518/521/539/54205/55753/57103/6391/6392/6834/7384/7386/7388/790/790955/79736/8021/8480/9167/9883	73
yellow	BP	GO:0006605	protein targeting	82/1183	432/18670	1.60684e-19	2.67807e-17	2.5157e-17	10440/10456/10519/10952/10965/11154/140823/23480/23521/25873/26061/26521/2664/285966/29082/3295/3921/401505/4736/51079/51555/5372/54543/55823/5830/59286/6122/6125/6128/6129/6130/6133/6137/6138/6139/6141/6146/6147/6152/6159/6160/6164/6165/6168/6170/6171/6175/6176/6181/6188/6189/6191/6193/6201/6202/6203/6206/6207/6208/6210/6222/6223/6224/6227/6228/6232/6233/6235/6386/6726/7311/7529/79683/80273/8394…	82
yellow	BP	GO:0015980	energy derivation by oxidation of organic compounds	61/1183	285/18670	2.1344e-17	3.44259e-15	3.23386e-15	11315/126328/1327/1329/1337/1340/1345/1349/1350/1351/2108/2109/2647/27089/29796/2992/29997/3481/388753/4190/440567/4694/4695/4697/4701/4702/4704/4706/4708/4709/4712/4713/4714/4717/4718/4722/4724/4725/4729/51079/51103/5162/54205/55753/55829/57103/6390/6391/6392/6834/7384/7386/7388/790955/81889/83943/8801/8803/9167/91942/9572	61
yellow	BP	GO:0033108	mitochondrial respiratory chain complex assembly	33/1183	96/18670	2.23095e-16	3.48586e-14	3.27451e-14	10063/126328/285521/29796/389203/4694/4695/4701/4702/4704/4706/4708/4709/4712/4713/4714/4717/4718/4722/4724/4725/4729/51079/51103/51241/55744/6834/7019/790955/83943/84987/91942/9997	33
yellow	BP	GO:0006414	translational elongation	37/1183	133/18670	7.92172e-15	1.20026e-12	1.12749e-12	10102/10573/116540/116541/118487/122704/143244/16/1801/1915/1933/1937/28957/28998/29088/51258/51264/51642/51649/51650/54460/6176/6181/6183/63875/63931/64432/64928/64951/64968/64975/65080/6726/79590/92259/9553/9775	37
yellow	BP	GO:0007006	mitochondrial membrane organization	36/1183	134/18670	5.9344e-14	8.72707e-12	8.19793e-12	10476/10632/125988/140823/2055/282991/285521/28978/292/498/506/509/51079/514/515/516/518/521/539/54978/578/581/64112/6548/6993/7027/7529/790955/79135/79594/79680/81554/84266/90580/9141/9804	36
yellow	BP	GO:0042254	ribosome biogenesis	56/1183	297/18670	1.37489e-13	1.96414e-11	1.84505e-11	10436/10438/11157/114049/14/23016/23404/25879/26168/29063/29997/3669/3692/3921/401466/404672/4736/51013/51018/51065/51096/51121/51187/51367/51388/51491/51504/54059/54475/55178/55505/55651/5822/6122/6125/6128/6129/6130/6147/6152/6165/6175/6193/6201/6202/6203/6208/6223/6227/6232/64216/705/7248/79707/9326/9775	56
yellow	BP	GO:0006120	mitochondrial electron transport, NADH to ubiquinone	22/1183	55/18670	6.25053e-13	8.68129e-11	8.15493e-11	11315/126328/4694/4695/4697/4701/4702/4704/4706/4708/4709/4712/4713/4714/4717/4718/4722/4724/4725/4729/51079/51103	22
yellow	BP	GO:0009060	aerobic respiration	27/1183	87/18670	1.94948e-12	2.63443e-10	2.4747e-10	1327/1329/1337/1340/1345/1349/1350/1351/2647/29796/29997/4190/440567/4697/5162/54205/55753/6390/6391/6392/6834/7384/7388/81889/8801/8803/9167	27
yellow	BP	GO:0070125	mitochondrial translational elongation	27/1183	88/18670	2.64462e-12	3.47976e-10	3.26878e-10	10102/10573/116540/116541/118487/122704/28957/28998/29088/51258/51264/51642/51649/51650/54460/6183/63875/63931/64432/64928/64951/64968/64975/65080/79590/92259/9553	27
yellow	BP	GO:0006415	translational termination	29/1183	104/18670	5.97437e-12	7.65944e-10	7.19504e-10	10573/116540/116541/118487/122704/143244/28957/28998/29088/51258/51264/51504/51642/51649/51650/54460/55239/6183/63875/63931/64432/64928/64951/64968/64975/65080/79590/92259/9553	29
yellow	BP	GO:0002181	cytoplasmic translation	28/1183	100/18670	1.23821e-11	1.54776e-09	1.45392e-09	16/1801/23521/25873/28985/3921/4736/51121/51372/6128/6133/6138/6139/6141/6152/6159/6160/6165/6170/6171/6175/6176/6227/6228/6235/7555/8662/8669	28
yellow	BP	GO:0010257	NADH dehydrogenase complex assembly	22/1183	64/18670	2.22542e-11	2.64932e-09	2.48868e-09	126328/4694/4695/4701/4702/4704/4706/4708/4709/4712/4713/4714/4717/4718/4722/4724/4725/4729/51079/51103/55744/91942	22
yellow	BP	GO:0032981	mitochondrial respiratory chain complex I assembly	22/1183	64/18670	2.22542e-11	2.64932e-09	2.48868e-09	126328/4694/4695/4701/4702/4704/4706/4708/4709/4712/4713/4714/4717/4718/4722/4724/4725/4729/51079/51103/55744/91942	22
yellow	BP	GO:0070126	mitochondrial translational termination	26/1183	89/18670	2.32559e-11	2.70418e-09	2.54022e-09	10573/116540/116541/118487/122704/28957/28998/29088/51258/51264/51642/51649/51650/54460/6183/63875/63931/64432/64928/64951/64968/64975/65080/79590/92259/9553	26
yellow	BP	GO:0140053	mitochondrial gene expression	36/1183	162/18670	2.58421e-11	2.9366e-09	2.75855e-09	10102/10573/116540/116541/118487/122704/28957/28998/29088/3028/3035/4701/51067/51258/51264/51642/51649/51650/54460/56652/6183/63875/63931/64216/64432/64928/64951/64968/64975/65080/7019/79590/79736/81554/92259/9553	36
yellow	BP	GO:0006839	mitochondrial transport	47/1183	256/18670	3.36156e-11	3.73506e-09	3.5086e-09	10440/10456/10476/10632/10651/1329/134145/140823/25874/26521/282991/28978/292/401505/498/506/509/51079/514/515/51522/516/51660/518/521/539/54543/54978/55823/578/581/59286/64112/6548/6993/7027/7263/7529/79594/79680/80273/83943/84266/90580/9141/91689/9804	47
yellow	BP	GO:0006521	regulation of cellular amino acid metabolic process	21/1183	62/18670	8.73535e-11	9.49495e-09	8.91925e-09	10213/11315/4946/4947/51582/51686/5684/5685/5686/5688/5689/5691/5693/5695/5701/5702/5705/5706/5710/5719/5721	21
yellow	BP	GO:0042776	mitochondrial ATP synthesis coupled proton transport	13/1183	23/18670	1.56757e-10	1.66763e-08	1.56652e-08	10476/10632/1329/134145/498/506/509/514/515/516/518/521/539	13
yellow	BP	GO:0032543	mitochondrial translation	31/1183	135/18670	2.58194e-10	2.68952e-08	2.52645e-08	10102/10573/116540/116541/118487/122704/28957/28998/29088/3035/4701/51067/51258/51264/51642/51649/51650/54460/6183/63875/63931/64432/64928/64951/64968/64975/65080/79590/81554/92259/9553	31
yellow	BP	GO:0007007	inner mitochondrial membrane organization	17/1183	44/18670	5.11408e-10	5.21845e-08	4.90205e-08	10476/10632/125988/140823/498/506/509/51079/514/515/516/518/521/539/790955/79135/90580	17
yellow	BP	GO:0015985	energy coupled proton transport, down electrochemical gradient	13/1183	26/18670	1.19101e-09	1.16765e-07	1.09686e-07	10476/10632/1329/134145/498/506/509/514/515/516/518/521/539	13
yellow	BP	GO:0015986	ATP synthesis coupled proton transport	13/1183	26/18670	1.19101e-09	1.16765e-07	1.09686e-07	10476/10632/1329/134145/498/506/509/514/515/516/518/521/539	13
yellow	BP	GO:0042273	ribosomal large subunit biogenesis	21/1183	71/18670	1.499e-09	1.44135e-07	1.35396e-07	14/29997/3692/4736/51121/51187/51388/51491/54475/55651/6122/6125/6128/6129/6130/6147/6152/6165/6175/79707/9326	21
yellow	BP	GO:0022618	ribonucleoprotein complex assembly	46/1183	277/18670	1.6784e-09	1.58339e-07	1.48739e-07	10073/10291/10728/10907/10978/11273/1207/1965/219988/23521/28985/29997/3692/3921/51065/51187/51388/51657/54475/55239/5822/6122/6125/6128/6147/6152/6175/6193/6208/6223/6228/6232/6311/636/6628/6633/6635/6637/7536/79760/79869/8487/8662/8669/8683/9326	46
yellow	BP	GO:0006364	rRNA processing	39/1183	214/18670	1.96801e-09	1.82224e-07	1.71175e-07	10436/10438/11157/114049/23016/23404/25879/26168/29063/29997/3669/404672/4736/51013/51018/51096/51367/51504/54059/55178/55505/55651/5822/6125/6129/6130/6165/6201/6202/6203/6208/6223/6227/6232/64216/705/79707/9326/9775	39
yellow	BP	GO:0071826	ribonucleoprotein complex subunit organization	47/1183	291/18670	2.83493e-09	2.57721e-07	2.42095e-07	10073/10291/10728/10907/10978/11273/1207/1965/219988/23521/28985/29997/3692/3921/51065/51187/51388/51657/53918/54475/55239/5822/6122/6125/6128/6147/6152/6175/6193/6208/6223/6228/6232/6311/636/6628/6633/6635/6637/7536/79760/79869/8487/8662/8669/8683/9326	47
yellow	BP	GO:0031145	anaphase-promoting complex-dependent catabolic process	22/1183	81/18670	3.64383e-09	3.25342e-07	3.05616e-07	10213/246184/4085/51529/5684/5685/5686/5688/5689/5691/5693/5695/5701/5702/5705/5706/5710/5719/5721/6233/7311/84417	22
yellow	BP	GO:0042407	cristae formation	14/1183	33/18670	4.08661e-09	3.58475e-07	3.3674e-07	10476/10632/125988/498/506/509/514/515/516/518/521/539/790955/79135	14
yellow	BP	GO:0016072	rRNA metabolic process	42/1183	253/18670	8.63093e-09	7.44045e-07	6.98933e-07	10436/10438/11157/114049/23016/23404/25879/26168/29063/29997/3669/404672/4736/51013/51018/51096/51367/51504/53918/54059/55178/55505/55651/5822/6125/6129/6130/6165/6201/6202/6203/6208/6223/6227/6232/64216/64768/705/79707/9014/9326/9775	42
yellow	BP	GO:0006123	mitochondrial electron transport, cytochrome c to oxygen	11/1183	21/18670	1.23486e-08	1.02905e-06	9.66659e-07	1327/1329/1337/1340/1345/1349/1350/1351/4697/54205/9167	11
yellow	BP	GO:0019646	aerobic electron transport chain	11/1183	21/18670	1.23486e-08	1.02905e-06	9.66659e-07	1327/1329/1337/1340/1345/1349/1350/1351/4697/54205/9167	11
yellow	BP	GO:1990542	mitochondrial transmembrane transport	24/1183	101/18670	1.30608e-08	1.07056e-06	1.00565e-06	10440/10476/10632/1329/134145/140823/25874/498/506/509/51079/514/515/516/51660/518/521/539/54543/7263/80273/90580/91689/9804	24
yellow	BP	GO:0033238	regulation of cellular amine metabolic process	21/1183	81/18670	2.02982e-08	1.63695e-06	1.5377e-06	10213/11315/4946/4947/51582/51686/5684/5685/5686/5688/5689/5691/5693/5695/5701/5702/5705/5706/5710/5719/5721	21
yellow	BP	GO:1902600	proton transmembrane transport	31/1183	163/18670	3.16305e-08	2.51036e-06	2.35815e-06	10063/10476/10632/11315/1327/1329/1337/1340/134145/1345/1347/1349/1350/1351/1528/4697/498/506/509/514/515/516/518/521/533/539/57030/64924/6548/6834/9167	31
yellow	BP	GO:0042255	ribosome assembly	18/1183	63/18670	4.02775e-08	3.14668e-06	2.95589e-06	29997/3692/3921/51065/51187/51388/54475/5822/6122/6125/6128/6147/6152/6175/6193/6208/6223/6232	18
yellow	BP	GO:0061418	regulation of transcription from RNA polymerase II promoter in response to hypoxia	20/1183	77/18670	4.24851e-08	3.26808e-06	3.06993e-06	10213/5684/5685/5686/5688/5689/5691/5693/5695/5701/5702/5705/5706/5710/5719/5721/6233/6921/6923/7311	20
yellow	BP	GO:0017004	cytochrome complex assembly	13/1183	34/18670	6.5912e-08	4.99333e-06	4.69058e-06	10063/1535/285521/29796/3052/388753/389203/51241/55744/6834/790955/84987/9997	13
yellow	BP	GO:0034470	ncRNA processing	52/1183	384/18670	1.76277e-07	1.3155e-05	1.23574e-05	10436/10438/10978/11102/11157/112970/114049/116461/16/22928/23016/23404/25879/26168/29063/29997/3028/339487/3669/404672/4736/51002/51013/51018/51096/51367/51504/54059/54859/55178/55505/55651/5822/6125/6129/6130/6165/6201/6202/6203/6208/6223/6227/6232/64216/65080/705/79042/79707/8270/9326/9775	52
yellow	BP	GO:0070498	interleukin-1-mediated signaling pathway	22/1183	100/18670	2.25435e-07	1.65761e-05	1.55711e-05	10213/54726/5595/5684/5685/5686/5688/5689/5691/5693/5695/5701/5702/5705/5706/5710/5719/5721/6233/6500/7311/79155	22
yellow	BP	GO:0043624	cellular protein complex disassembly	35/1183	217/18670	3.0404e-07	2.20319e-05	2.06961e-05	10519/10573/116540/116541/118487/122704/143244/28957/28998/29088/29765/29767/51258/51264/51504/51642/51649/51650/54460/55239/57482/57553/5962/6183/63875/63931/64432/64928/64951/64968/64975/65080/79590/92259/9553	35
yellow	BP	GO:0032984	protein-containing complex disassembly	46/1183	329/18670	3.57154e-07	2.5511e-05	2.39642e-05	10519/10573/11345/116540/116541/118487/122704/143244/1499/1857/28957/28985/28998/29088/29765/29767/51258/51264/51504/51642/51649/51650/53918/54460/55239/56893/57466/57482/57553/5962/6183/63875/63931/643246/64432/64928/64951/64968/64975/65080/79590/81631/84557/92259/9349/9553	46
yellow	BP	GO:1902036	regulation of hematopoietic stem cell differentiation	18/1183	72/18670	3.73885e-07	2.63299e-05	2.47335e-05	10213/5684/5685/5686/5688/5689/5691/5693/5695/5701/5702/5705/5706/5710/5719/5721/8861/9739	18
yellow	BP	GO:0010389	regulation of G2/M transition of mitotic cell cycle	32/1183	196/18670	7.33316e-07	5.09247e-05	4.78371e-05	10121/1019/10213/10540/1063/115106/22919/23476/29997/5684/5685/5686/5688/5689/5691/5693/5695/5701/5702/5705/5706/5710/5719/5721/5884/6500/80174/8317/8655/9738/9928/994	32
yellow	BP	GO:0006122	mitochondrial electron transport, ubiquinol to cytochrome c	8/1183	15/18670	1.09374e-06	7.4914e-05	7.03719e-05	27089/29796/440567/54205/7384/7386/7388/790955	8
yellow	BP	GO:0006352	DNA-templated transcription, initiation	37/1183	249/18670	1.12703e-06	7.61506e-05	7.15335e-05	1019/10302/112950/1499/171568/2101/23054/23493/2963/2966/30834/404672/4331/51003/51586/5432/5435/5436/5441/55290/5595/5701/5702/5705/5706/581/64216/6662/6882/7019/7182/8148/83860/892/9014/9440/9572	37
yellow	BP	GO:0043618	regulation of transcription from RNA polymerase II promoter in response to stress	23/1183	121/18670	1.86357e-06	0.000124238	0.000116705	10213/1388/5598/5684/5685/5686/5688/5689/5691/5693/5695/5701/5702/5705/5706/5710/5719/5721/6233/6921/6923/7311/84699	23
yellow	BP	GO:0009124	nucleoside monophosphate biosynthetic process	32/1183	208/18670	2.76698e-06	0.000182038	0.000171001	100101267/10476/10632/132/1329/134145/159/1716/1854/2023/221937/2646/353/3615/3692/498/506/509/514/515/516/518/521/539/55753/57103/7083/790/790955/8021/8480/9883	32
yellow	BP	GO:0002479	antigen processing and presentation of exogenous peptide antigen via MHC class I, TAP-dependent	17/1183	75/18670	3.39984e-06	0.000220769	0.000207383	10213/1535/5684/5685/5686/5688/5689/5691/5693/5695/5701/5702/5705/5706/5710/5719/5721	17
yellow	BP	GO:0060218	hematopoietic stem cell differentiation	18/1183	83/18670	3.46947e-06	0.000222402	0.000208917	10213/5684/5685/5686/5688/5689/5691/5693/5695/5701/5702/5705/5706/5710/5719/5721/8861/9739	18
yellow	BP	GO:0009145	purine nucleoside triphosphate biosynthetic process	28/1183	172/18670	3.76582e-06	0.000238343	0.000223892	100101267/10201/10476/10632/132/1329/134145/2023/221937/2646/3615/3692/4832/498/506/509/514/515/516/518/521/539/55753/57103/790955/8021/8480/9883	28
yellow	BP	GO:0043620	regulation of DNA-templated transcription in response to stress	23/1183	127/18670	4.4062e-06	0.000275388	0.000258691	10213/1388/5598/5684/5685/5686/5688/5689/5691/5693/5695/5701/5702/5705/5706/5710/5719/5721/6233/6921/6923/7311/84699	23
yellow	BP	GO:1902749	regulation of cell cycle G2/M phase transition	32/1183	213/18670	4.63361e-06	0.000286025	0.000268683	10121/1019/10213/10540/1063/115106/22919/23476/29997/5684/5685/5686/5688/5689/5691/5693/5695/5701/5702/5705/5706/5710/5719/5721/5884/6500/80174/8317/8655/9738/9928/994	32
yellow	BP	GO:0010972	negative regulation of G2/M transition of mitotic cell cycle	19/1183	93/18670	4.78572e-06	0.000291812	0.000274119	10213/29997/5684/5685/5686/5688/5689/5691/5693/5695/5701/5702/5705/5706/5710/5719/5721/5884/6500	19
yellow	BP	GO:1901532	regulation of hematopoietic progenitor cell differentiation	18/1183	85/18670	4.96532e-06	0.000299116	0.00028098	10213/5684/5685/5686/5688/5689/5691/5693/5695/5701/5702/5705/5706/5710/5719/5721/8861/9739	18
yellow	BP	GO:0009201	ribonucleoside triphosphate biosynthetic process	28/1183	177/18670	6.63231e-06	0.000386285	0.000362864	100101267/10201/10476/10632/1329/134145/2023/221937/2646/3615/3692/4832/498/506/509/514/515/516/518/521/539/55753/57103/790/790955/8021/8480/9883	28
yellow	BP	GO:0043488	regulation of mRNA stability	28/1183	177/18670	6.63231e-06	0.000386285	0.000362864	10213/10247/10949/23016/23404/27254/3183/51013/55095/5684/5685/5686/5688/5689/5691/5693/5695/5701/5702/5705/5706/5710/5719/5721/6233/7311/7529/8021	28
yellow	BP	GO:0031146	SCF-dependent proteasomal ubiquitin-dependent protein catabolic process	19/1183	95/18670	6.6441e-06	0.000386285	0.000362864	10213/5684/5685/5686/5688/5689/5691/5693/5695/5701/5702/5705/5706/5710/5719/5721/6500/9616/9928	19
yellow	BP	GO:0042590	antigen processing and presentation of exogenous peptide antigen via MHC class I	17/1183	79/18670	7.19858e-06	0.000413712	0.000388628	10213/1535/5684/5685/5686/5688/5689/5691/5693/5695/5701/5702/5705/5706/5710/5719/5721	17
yellow	BP	GO:0009142	nucleoside triphosphate biosynthetic process	29/1183	188/18670	7.57716e-06	0.000430521	0.000404417	100101267/10201/10476/10632/132/1329/134145/2023/221937/2646/3615/3692/4832/498/506/509/514/515/516/518/521/539/55753/57103/790/790955/8021/8480/9883	29
yellow	BP	GO:0002474	antigen processing and presentation of peptide antigen via MHC class I	19/1183	96/18670	7.79795e-06	0.000438087	0.000411525	10213/1535/3140/51128/5684/5685/5686/5688/5689/5691/5693/5695/5701/5702/5705/5706/5710/5719/5721	19
yellow	BP	GO:0008535	respiratory chain complex IV assembly	9/1183	24/18670	8.75962e-06	0.000486646	0.000457139	10063/285521/388753/389203/51241/55744/6834/84987/9997	9
yellow	BP	GO:0009206	purine ribonucleoside triphosphate biosynthetic process	27/1183	171/18670	9.97845e-06	0.000548266	0.000515024	100101267/10201/10476/10632/1329/134145/2023/221937/2646/3615/3692/4832/498/506/509/514/515/516/518/521/539/55753/57103/790955/8021/8480/9883	27
yellow	BP	GO:0009127	purine nucleoside monophosphate biosynthetic process	28/1183	183/18670	1.26373e-05	0.000672196	0.000631439	100101267/10476/10632/132/1329/134145/159/2023/221937/2646/353/3615/3692/498/506/509/514/515/516/518/521/539/55753/57103/790955/8021/8480/9883	28
yellow	BP	GO:0009168	purine ribonucleoside monophosphate biosynthetic process	28/1183	183/18670	1.26373e-05	0.000672196	0.000631439	100101267/10476/10632/132/1329/134145/159/2023/221937/2646/353/3615/3692/498/506/509/514/515/516/518/521/539/55753/57103/790955/8021/8480/9883	28
yellow	BP	GO:0043487	regulation of RNA stability	28/1183	183/18670	1.26373e-05	0.000672196	0.000631439	10213/10247/10949/23016/23404/27254/3183/51013/55095/5684/5685/5686/5688/5689/5691/5693/5695/5701/5702/5705/5706/5710/5719/5721/6233/7311/7529/8021	28
yellow	BP	GO:0008380	RNA splicing	54/1183	469/18670	1.53209e-05	0.000806365	0.000757474	10073/10150/10291/10523/10907/10949/10978/11066/11157/116461/1207/153527/22794/23091/23524/23658/27257/2963/3183/339487/51329/51645/51690/51691/5432/5435/5436/5441/55110/5515/55280/55596/59286/6207/6428/6432/6627/6628/6633/6635/6637/7536/79042/79622/79760/79869/8106/8227/84081/84844/8487/8683/92906/9775	54
yellow	BP	GO:0046390	ribose phosphate biosynthetic process	39/1183	300/18670	1.56744e-05	0.000816373	0.000766875	100101267/10201/10476/10632/115/132/1329/134145/159/197322/2023/221937/25874/2646/2987/353/3615/3692/38/4832/498/506/509/514/515/516/5162/51660/518/521/539/55753/5636/57103/790/790955/8021/8480/9883	39
yellow	BP	GO:0033617	mitochondrial respiratory chain complex IV assembly	8/1183	20/18670	1.60846e-05	0.000829102	0.000778832	10063/285521/389203/51241/55744/6834/84987/9997	8
yellow	BP	GO:0000086	G2/M transition of mitotic cell cycle	34/1183	247/18670	1.63175e-05	0.000832528	0.00078205	10121/1019/10213/10540/1063/10776/115106/22919/23476/29997/4331/5684/5685/5686/5688/5689/5691/5693/5695/5701/5702/5705/5706/5710/5719/5721/5884/6500/80174/8317/8655/9738/9928/994	34
yellow	BP	GO:1901293	nucleoside phosphate biosynthetic process	47/1183	390/18670	1.68847e-05	0.000852765	0.00080106	100101267/10201/10476/10632/115/132/1329/134145/159/1716/1854/197322/2023/2079/221937/23475/25874/2646/2987/353/3615/3692/38/4832/4860/498/50484/506/509/514/515/516/5162/51660/518/521/539/55326/55753/5636/57103/7083/790/790955/8021/8480/9883	47
yellow	BP	GO:0009152	purine ribonucleotide biosynthetic process	37/1183	280/18670	1.78307e-05	0.000891536	0.000837481	100101267/10201/10476/10632/115/132/1329/134145/159/197322/2023/221937/25874/2646/2987/353/3615/3692/38/4832/498/506/509/514/515/516/5162/51660/518/521/539/55753/57103/790955/8021/8480/9883	37
yellow	BP	GO:0072522	purine-containing compound biosynthetic process	40/1183	313/18670	1.83634e-05	0.00090908	0.000853961	100101267/10201/10476/10632/115/132/1329/134145/159/1716/197322/2023/221937/25874/2646/2987/353/3615/3692/38/4832/4860/498/506/509/514/515/516/5162/51660/518/521/539/55753/5636/57103/790955/8021/8480/9883	40
yellow	BP	GO:0009156	ribonucleoside monophosphate biosynthetic process	29/1183	197/18670	1.89222e-05	0.000923756	0.000867747	100101267/10476/10632/132/1329/134145/159/2023/221937/2646/353/3615/3692/498/506/509/514/515/516/518/521/539/55753/57103/790/790955/8021/8480/9883	29
yellow	BP	GO:0044106	cellular amine metabolic process	22/1183	129/18670	1.90294e-05	0.000923756	0.000867747	10213/11315/27163/4946/4947/51582/51686/5684/5685/5686/5688/5689/5691/5693/5695/5701/5702/5705/5706/5710/5719/5721	22
yellow	BP	GO:0009260	ribonucleotide biosynthetic process	38/1183	293/18670	2.11533e-05	0.00101699	0.000955325	100101267/10201/10476/10632/115/132/1329/134145/159/197322/2023/221937/25874/2646/2987/353/3615/3692/38/4832/498/506/509/514/515/516/5162/51660/518/521/539/55753/57103/790/790955/8021/8480/9883	38
yellow	BP	GO:0006354	DNA-templated transcription, elongation	20/1183	112/18670	2.25515e-05	0.00106666	0.00100198	10102/23476/2963/2966/30834/404672/4298/4331/5432/5435/5436/5441/56943/6921/6923/79736/80349/8861/9014/9400	20
yellow	BP	GO:0016579	protein deubiquitination	37/1183	283/18670	2.26131e-05	0.00106666	0.00100198	10213/10254/10987/11315/114785/221937/27005/29997/3054/4738/4798/5423/54726/5684/5685/5686/5688/5689/5691/5693/56943/5695/5701/5702/5705/5706/5710/5719/5721/57478/6233/7311/79155/8027/84749/9738/9804	37
yellow	BP	GO:0061013	regulation of mRNA catabolic process	29/1183	199/18670	2.29643e-05	0.0010731	0.00100803	10213/10247/10949/23016/23404/27254/3183/51013/5436/55095/5684/5685/5686/5688/5689/5691/5693/5695/5701/5702/5705/5706/5710/5719/5721/6233/7311/7529/8021	29
yellow	BP	GO:0002223	stimulatory C-type lectin receptor signaling pathway	20/1183	113/18670	2.57945e-05	0.00119419	0.00112179	10213/143662/4584/5684/5685/5686/5688/5689/5691/5693/5695/5701/5702/5705/5706/5710/5719/5721/6500/8915	20
yellow	BP	GO:0009165	nucleotide biosynthetic process	46/1183	386/18670	2.74563e-05	0.00125946	0.0011831	100101267/10201/10476/10632/115/132/1329/134145/159/1716/1854/197322/2023/2079/221937/23475/25874/2646/2987/353/3615/3692/38/4832/4860/498/50484/506/509/514/515/516/5162/51660/518/521/539/55326/55753/5636/57103/790/790955/8021/8480/9883	46
yellow	BP	GO:1902750	negative regulation of cell cycle G2/M phase transition	19/1183	105/18670	2.9603e-05	0.00134559	0.00126401	10213/29997/5684/5685/5686/5688/5689/5691/5693/5695/5701/5702/5705/5706/5710/5719/5721/5884/6500	19
yellow	BP	GO:0070646	protein modification by small protein removal	38/1183	299/18670	3.33138e-05	0.00150062	0.00140964	10213/10254/10987/11315/114785/221937/26168/27005/29997/3054/4738/4798/5423/54726/5684/5685/5686/5688/5689/5691/5693/56943/5695/5701/5702/5705/5706/5710/5719/5721/57478/6233/7311/79155/8027/84749/9738/9804	38
yellow	BP	GO:0006164	purine nucleotide biosynthetic process	38/1183	300/18670	3.58722e-05	0.00160144	0.00150434	100101267/10201/10476/10632/115/132/1329/134145/159/197322/2023/221937/25874/2646/2987/353/3615/3692/38/4832/498/506/509/514/515/516/5162/51660/518/521/539/55753/5636/57103/790955/8021/8480/9883	38
yellow	BP	GO:0002220	innate immune response activating cell surface receptor signaling pathway	20/1183	116/18670	3.81741e-05	0.00168912	0.0015867	10213/143662/4584/5684/5685/5686/5688/5689/5691/5693/5695/5701/5702/5705/5706/5710/5719/5721/6500/8915	20
yellow	BP	GO:0000291	nuclear-transcribed mRNA catabolic process, exonucleolytic	10/1183	35/18670	4.28243e-05	0.00187826	0.00176438	11157/219988/23016/23404/23658/27257/51013/51690/5436/80349	10
yellow	BP	GO:0000375	RNA splicing, via transesterification reactions	45/1183	382/18670	4.4356e-05	0.00192852	0.00181159	10073/10150/10291/10523/10907/10949/10978/11066/11157/1207/153527/22794/23524/23658/27257/2963/3183/51645/51690/51691/5432/5435/5436/5441/55110/55280/55596/59286/6428/6432/6627/6628/6633/6635/6637/7536/79622/79760/79869/8106/84081/84844/8487/8683/9775	45
yellow	BP	GO:0010499	proteasomal ubiquitin-independent protein catabolic process	8/1183	23/18670	5.27618e-05	0.00227422	0.00213633	5684/5685/5686/5688/5689/5691/5693/5695	8
yellow	BP	GO:0009308	amine metabolic process	22/1183	138/18670	5.54408e-05	0.00236033	0.00221722	10213/11315/27163/4946/4947/51582/51686/5684/5685/5686/5688/5689/5691/5693/5695/5701/5702/5705/5706/5710/5719/5721	22
yellow	BP	GO:1901990	regulation of mitotic cell cycle phase transition	50/1183	444/18670	5.57543e-05	0.00236033	0.00221722	10121/1019/10213/10540/1062/1063/115106/22919/23476/246184/286053/29997/3373/4085/4849/4850/51065/5111/51499/51529/56155/5684/5685/5686/5688/5689/5691/5693/5695/5701/5702/5705/5706/5710/57165/5719/5721/581/5884/5962/6500/7027/80174/81853/8317/8655/9587/9738/9928/994	50
yellow	BP	GO:0006367	transcription initiation from RNA polymerase II promoter	27/1183	188/18670	5.61759e-05	0.00236033	0.00221722	1019/112950/2101/23493/2963/2966/404672/4331/51003/51586/5432/5435/5436/5441/5701/5702/5705/5706/581/6662/6882/7182/8148/83860/892/9440/9572	27
yellow	BP	GO:0042274	ribosomal small subunit biogenesis	14/1183	67/18670	6.42206e-05	0.00267586	0.00251362	10436/11157/25879/3921/51065/5822/6193/6201/6202/6208/6223/6227/6232/705	14
yellow	BP	GO:0000027	ribosomal large subunit assembly	9/1183	30/18670	6.78223e-05	0.00280257	0.00263265	29997/51187/54475/6122/6125/6128/6147/6152/6175	9
yellow	BP	GO:0009200	deoxyribonucleoside triphosphate metabolic process	7/1183	18/18670	6.89813e-05	0.0028271	0.00265569	132/1716/1854/2987/3704/4521/50484	7
yellow	BP	GO:0006754	ATP biosynthetic process	24/1183	160/18670	7.10569e-05	0.00288849	0.00271336	100101267/10476/10632/1329/134145/2023/221937/2646/3692/498/506/509/514/515/516/518/521/539/55753/57103/790955/8021/8480/9883	24
yellow	BP	GO:0044839	cell cycle G2/M phase transition	34/1183	266/18670	7.55532e-05	0.00300235	0.00282031	10121/1019/10213/10540/1063/10776/115106/22919/23476/29997/4331/5684/5685/5686/5688/5689/5691/5693/5695/5701/5702/5705/5706/5710/5719/5721/5884/6500/80174/8317/8655/9738/9928/994	34
yellow	BP	GO:0000377	RNA splicing, via transesterification reactions with bulged adenosine as nucleophile	44/1183	379/18670	7.57164e-05	0.00300235	0.00282031	10073/10150/10291/10523/10907/10949/10978/11066/11157/1207/153527/22794/23524/23658/2963/3183/51645/51690/51691/5432/5435/5436/5441/55110/55280/55596/59286/6428/6432/6627/6628/6633/6635/6637/7536/79622/79760/79869/8106/84081/84844/8487/8683/9775	44
yellow	BP	GO:0000398	mRNA splicing, via spliceosome	44/1183	379/18670	7.57164e-05	0.00300235	0.00282031	10073/10150/10291/10523/10907/10949/10978/11066/11157/1207/153527/22794/23524/23658/2963/3183/51645/51690/51691/5432/5435/5436/5441/55110/55280/55596/59286/6428/6432/6627/6628/6633/6635/6637/7536/79622/79760/79869/8106/84081/84844/8487/8683/9775	44
yellow	BP	GO:0010565	regulation of cellular ketone metabolic process	26/1183	181/18670	7.62596e-05	0.00300235	0.00282031	10213/11315/2168/3692/4946/4947/51582/51686/51805/5684/5685/5686/5688/5689/5691/5693/5695/5701/5702/5705/5706/5710/5719/5721/9572/9612	26
yellow	BP	GO:0001736	establishment of planar polarity	20/1183	124/18670	0.000100693	0.00390281	0.00366618	10213/1857/22881/23322/5684/5685/5686/5688/5689/5691/5693/5695/5701/5702/5705/5706/5710/5719/5721/65250	20
yellow	BP	GO:0007164	establishment of tissue polarity	20/1183	124/18670	0.000100693	0.00390281	0.00366618	10213/1857/22881/23322/5684/5685/5686/5688/5689/5691/5693/5695/5701/5702/5705/5706/5710/5719/5721/65250	20
yellow	BP	GO:0000028	ribosomal small subunit assembly	7/1183	19/18670	0.00010326	0.00394121	0.00370225	3921/51065/5822/6193/6208/6223/6232	7
yellow	BP	GO:0034063	stress granule assembly	7/1183	19/18670	0.00010326	0.00394121	0.00370225	11273/1965/51657/55239/6228/6311/636	7
yellow	BP	GO:0036294	cellular response to decreased oxygen levels	29/1183	217/18670	0.000113573	0.00430201	0.00404117	10213/2021/2023/2168/26355/29997/51142/5684/5685/5686/5688/5689/5691/5693/5695/5701/5702/5705/5706/5710/57103/5719/5721/6233/6548/6921/6923/7248/7311	29
yellow	BP	GO:0071456	cellular response to hypoxia	28/1183	207/18670	0.000119973	0.00450124	0.00422832	10213/2021/2023/2168/26355/29997/51142/5684/5685/5686/5688/5689/5691/5693/5695/5701/5702/5705/5706/5710/57103/5719/5721/6233/6548/6921/6923/7311	28
yellow	BP	GO:2000736	regulation of stem cell differentiation	19/1183	116/18670	0.000120633	0.00450124	0.00422832	10213/5684/5685/5686/5688/5689/5691/5693/5695/5701/5702/5705/5706/5710/5719/5721/6662/8861/9739	19
yellow	BP	GO:0060071	Wnt signaling pathway, planar cell polarity pathway	18/1183	108/18670	0.000143709	0.00532256	0.00499985	10213/1857/22881/5684/5685/5686/5688/5689/5691/5693/5695/5701/5702/5705/5706/5710/5719/5721	18
yellow	BP	GO:0090090	negative regulation of canonical Wnt signaling pathway	25/1183	178/18670	0.000149633	0.00550121	0.00516766	10213/166/169200/1857/22881/3065/5204/5684/5685/5686/5688/5689/5691/5693/5695/5701/5702/5705/5706/5710/5719/5721/6662/6934/7089	25
yellow	BP	GO:0043928	exonucleolytic nuclear-transcribed mRNA catabolic process involved in deadenylation-dependent decay	9/1183	33/18670	0.000153873	0.00561579	0.00527529	11157/219988/23016/23404/23658/27257/51013/51690/80349	9
yellow	BP	GO:0071347	cellular response to interleukin-1	25/1183	179/18670	0.00016368	0.00593043	0.00557086	10213/3373/54726/5595/5684/5685/5686/5688/5689/5691/5693/5695/5701/5702/5705/5706/5710/5719/5721/6233/6500/6662/7311/79155/9572	25
yellow	BP	GO:0090175	regulation of establishment of planar polarity	18/1183	110/18670	0.000182557	0.00656681	0.00616865	10213/1857/22881/5684/5685/5686/5688/5689/5691/5693/5695/5701/5702/5705/5706/5710/5719/5721	18
yellow	BP	GO:0006099	tricarboxylic acid cycle	9/1183	34/18670	0.000197596	0.007057	0.00662912	4190/5162/55753/6390/6391/6392/81889/8801/8803	9
yellow	BP	GO:0001738	morphogenesis of a polarized epithelium	21/1183	141/18670	0.000217385	0.0077087	0.00724131	10213/1857/22881/23322/4649/5684/5685/5686/5688/5689/5691/5693/5695/5701/5702/5705/5706/5710/5719/5721/65250	21
yellow	BP	GO:0006353	DNA-templated transcription, termination	14/1183	75/18670	0.000229051	0.00803321	0.00754615	10978/2966/30834/404672/4331/5435/5441/57466/6628/6635/6637/79869/8106/9014	14
yellow	BP	GO:1901991	negative regulation of mitotic cell cycle phase transition	31/1183	248/18670	0.000230303	0.00803321	0.00754615	1019/10213/1063/29997/4085/4849/4850/51065/5111/51499/56155/5684/5685/5686/5688/5689/5691/5693/5695/5701/5702/5705/5706/5710/57165/5719/5721/581/5884/6500/7027	31
yellow	BP	GO:0006368	transcription elongation from RNA polymerase II promoter	15/1183	84/18670	0.000231356	0.00803321	0.00754615	23476/2963/2966/404672/4298/4331/5432/5435/5436/5441/56943/6921/6923/80349/9400	15
yellow	BP	GO:0006101	citrate metabolic process	9/1183	35/18670	0.000251171	0.00866106	0.00813593	4190/5162/55753/6390/6391/6392/81889/8801/8803	9
yellow	BP	GO:0046902	regulation of mitochondrial membrane permeability	14/1183	76/18670	0.00026465	0.00906335	0.00851383	282991/28978/292/54978/578/581/64112/6548/6993/7027/7529/79594/79680/84266	14
yellow	BP	GO:0006520	cellular amino acid metabolic process	41/1183	366/18670	0.000281669	0.00958059	0.00899971	10213/10247/10549/11315/159/16/22928/23438/2687/27068/3028/3035/38/4482/4946/4947/51067/51582/51686/5464/5684/5685/5686/5688/5689/5691/5693/5695/56954/5701/5702/5705/5706/5710/5719/5721/593/63826/7263/790/9521	41
yellow	BP	GO:0070555	response to interleukin-1	27/1183	207/18670	0.000287146	0.00970088	0.0091127	10213/1535/166/3373/54726/5595/5684/5685/5686/5688/5689/5691/5693/5695/5701/5702/5705/5706/5710/5719/5721/6233/6500/6662/7311/79155/9572	27
yellow	BP	GO:0002478	antigen processing and presentation of exogenous peptide antigen	24/1183	175/18670	0.00028947	0.00971376	0.0091248	10120/10121/10213/10540/1062/11127/1535/51128/5684/5685/5686/5688/5689/5691/5693/5695/5701/5702/5705/5706/5710/5719/5721/8655	24
yellow	CC	GO:0044391	ribosomal subunit	78/1250	190/19717	1.72909e-43	1.17578e-40	9.5919e-41	10573/116540/116541/116832/122704/200916/23521/25873/28957/28985/28998/29088/3921/4706/4736/51065/51121/51187/51258/51264/51642/51650/54460/6122/6125/6128/6129/6130/6133/6137/6138/6139/6141/6146/6147/6152/6159/6160/6164/6165/6168/6170/6171/6175/6176/6181/6183/6188/6189/6191/6193/6201/6202/6203/6206/6207/6208/6210/6222/6223/6224/6227/6228/6232/6233/6235/63875/63931/64928/64951/64968/64975/65080/73…	78
yellow	CC	GO:0098798	mitochondrial protein complex	89/1250	262/19717	1.45997e-41	4.96391e-39	4.04951e-39	10440/10476/10573/10632/10651/116540/116541/118487/122704/125988/126328/1327/1337/140823/26521/27089/28957/28998/29088/29796/3028/3030/401505/440567/4580/4694/4695/4697/4701/4702/4704/4706/4708/4709/4712/4713/4714/4717/4718/4722/4724/4725/4729/498/506/509/51079/51103/51258/51264/514/515/516/51642/51650/518/521/539/54460/54543/581/593/6183/63875/6390/6391/6392/63931/64928/64951/64968/64975/65080/7…	89
yellow	CC	GO:0005743	mitochondrial inner membrane	115/1250	473/19717	2.15381e-37	4.88197e-35	3.98266e-35	10440/10476/10573/10632/116540/116541/118487/122704/125988/126328/1327/1329/1337/1340/134145/1345/1347/1349/1350/1351/1353/140823/2021/25874/26521/27089/284723/285521/28957/28998/29088/292/29796/3030/3032/3052/389203/440567/4694/4695/4697/4701/4702/4704/4706/4708/4709/4712/4713/4714/4717/4718/4722/4724/4725/4729/498/506/509/51079/51103/51241/51258/51264/514/515/51522/51537/516/51642/51649/51650/5…	115
yellow	CC	GO:0044455	mitochondrial membrane part	77/1250	229/19717	1.02457e-35	1.74177e-33	1.42092e-33	10440/10476/10632/10651/125988/126328/1327/1337/134145/1347/1349/1353/140823/25874/27089/285521/29796/401505/440567/4580/4694/4695/4697/4701/4702/4704/4706/4708/4709/4712/4713/4714/4717/4718/4722/4724/4725/4729/498/506/509/51079/51103/51241/514/515/516/51660/518/51805/521/539/54543/54968/55744/578/6390/6391/6392/65991/6834/7384/7386/7388/790955/79135/79594/80273/83943/84274/84833/90580/9167/91689…	77
yellow	CC	GO:0005840	ribosome	83/1250	272/19717	6.88439e-35	7.97721e-33	6.50772e-33	10573/116540/116541/116832/118487/122704/200916/23521/25873/28957/28985/28998/29088/3921/4701/4706/4736/51065/51121/51187/51258/51264/51642/51649/51650/54460/6122/6125/6128/6129/6130/6133/6137/6138/6139/6141/6146/6147/6152/6159/6160/6164/6165/6168/6170/6171/6175/6176/6181/6183/6188/6189/6191/6193/6201/6202/6203/6206/6207/6208/6210/6222/6223/6224/6227/6228/6232/6233/6235/63875/63931/64432/64928/64…	83
yellow	CC	GO:0022626	cytosolic ribosome	54/1250	112/19717	7.03871e-35	7.97721e-33	6.50772e-33	116832/200916/23521/25873/28985/3921/4736/51065/51121/51187/6122/6125/6128/6129/6130/6133/6137/6138/6139/6141/6146/6147/6152/6159/6160/6164/6165/6168/6170/6171/6175/6176/6181/6188/6189/6191/6193/6201/6202/6203/6206/6207/6208/6210/6222/6223/6224/6227/6228/6232/6233/6235/7311/9349	54
yellow	CC	GO:0098800	inner mitochondrial membrane protein complex	54/1250	135/19717	9.40939e-30	9.14055e-28	7.45676e-28	10440/10476/10632/125988/126328/1327/1337/140823/27089/29796/440567/4694/4695/4697/4701/4702/4704/4706/4708/4709/4712/4713/4714/4717/4718/4722/4724/4725/4729/498/506/509/51079/51103/514/515/516/518/521/539/6390/6391/6392/7384/7386/7388/790955/79135/80273/83943/84833/90580/91689/9556	54
yellow	CC	GO:0044445	cytosolic part	70/1250	247/19717	2.15585e-27	1.83247e-25	1.49491e-25	10213/10575/10693/116832/1488/1977/200916/2023/23521/25873/2647/282991/28985/3921/4736/51065/51121/51187/51647/5300/55330/56893/5705/5706/6122/6125/6128/6129/6130/6133/6137/6138/6139/6141/6146/6147/6152/6159/6160/6164/6165/6168/6170/6171/6175/6176/6181/6188/6189/6191/6193/6201/6202/6203/6206/6207/6208/6210/6222/6223/6224/6227/6228/6232/6233/6235/7248/7311/9349/9775	70
yellow	CC	GO:0015934	large ribosomal subunit	48/1250	121/19717	2.1504e-26	1.62475e-24	1.32545e-24	10573/116540/116541/116832/122704/200916/23521/25873/28998/29088/4706/4736/51121/51187/51258/51264/51642/6122/6125/6128/6129/6130/6133/6137/6138/6139/6141/6146/6147/6152/6159/6160/6164/6165/6168/6170/6171/6175/6176/6181/63875/64928/64975/65080/7311/79590/9349/9553	48
yellow	CC	GO:0070469	respiratory chain	40/1250	100/19717	2.24725e-22	1.52813e-20	1.24663e-20	126328/1327/1337/1340/1347/1349/1351/27089/29796/440567/4694/4695/4697/4701/4702/4704/4706/4708/4709/4712/4713/4714/4717/4718/4722/4724/4725/4729/51079/51103/54205/6390/6391/6392/6834/7384/7386/7388/790955/9167	40
yellow	CC	GO:0022625	cytosolic large ribosomal subunit	32/1250	63/19717	4.29056e-22	2.65235e-20	2.16376e-20	116832/200916/23521/25873/4736/51121/51187/6122/6125/6128/6129/6130/6133/6137/6138/6139/6141/6146/6147/6152/6159/6160/6164/6165/6168/6170/6171/6175/6176/6181/7311/9349	32
yellow	CC	GO:0005746	mitochondrial respiratory chain	37/1250	88/19717	1.06066e-21	6.01038e-20	4.9032e-20	126328/1327/1337/1347/1349/27089/29796/440567/4694/4695/4697/4701/4702/4704/4706/4708/4709/4712/4713/4714/4717/4718/4722/4724/4725/4729/51079/51103/6390/6391/6392/6834/7384/7386/7388/790955/9167	37
yellow	CC	GO:0098803	respiratory chain complex	36/1250	85/19717	2.78891e-21	1.45881e-19	1.19009e-19	126328/1327/1337/1340/1349/1351/27089/29796/440567/4694/4695/4697/4701/4702/4704/4706/4708/4709/4712/4713/4714/4717/4718/4722/4724/4725/4729/51079/51103/6390/6391/6392/7384/7386/7388/790955	36
yellow	CC	GO:0005759	mitochondrial matrix	88/1250	469/19717	1.77976e-20	8.64456e-19	7.05214e-19	10102/10202/10247/10573/10935/10965/11315/116540/116541/118487/122704/1632/1666/1716/1892/197322/2108/2109/23438/25824/2647/27068/28957/28998/29088/292/3028/3029/3030/3032/318/3336/35/38/4350/4521/4701/4704/4706/4714/4722/498/506/509/51067/51103/51218/51258/51264/514/515/5162/51642/51650/51657/51805/5303/54460/55178/55753/56652/593/6183/6188/63875/63931/64216/64928/64951/64968/64975/65080/6647/70…	88
yellow	CC	GO:0015935	small ribosomal subunit	31/1250	72/19717	9.07634e-19	4.11461e-17	3.35665e-17	28957/28985/3921/51065/51650/54460/6183/6188/6189/6191/6193/6201/6202/6203/6206/6207/6208/6210/6222/6223/6224/6227/6228/6232/6233/6235/63931/64951/64968/7311/92259	31
yellow	CC	GO:1990204	oxidoreductase complex	36/1250	112/19717	1.18615e-16	5.04112e-15	4.1125e-15	126328/1535/27089/29796/440567/4694/4695/4697/4701/4702/4704/4706/4708/4709/4712/4713/4714/4717/4718/4722/4724/4725/4729/51079/51103/5162/55753/593/6390/6391/6392/7384/7386/7388/790955/92259	36
yellow	CC	GO:0022627	cytosolic small ribosomal subunit	23/1250	44/19717	1.28055e-16	5.1222e-15	4.17864e-15	28985/3921/51065/6188/6189/6191/6193/6201/6202/6203/6206/6207/6208/6210/6222/6223/6224/6227/6228/6232/6233/6235/7311	23
yellow	CC	GO:0005747	mitochondrial respiratory chain complex I	21/1250	50/19717	6.76826e-13	2.30121e-11	1.8773e-11	126328/4694/4695/4697/4701/4702/4704/4706/4708/4709/4712/4713/4714/4717/4718/4722/4724/4725/4729/51079/51103	21
yellow	CC	GO:0030964	NADH dehydrogenase complex	21/1250	50/19717	6.76826e-13	2.30121e-11	1.8773e-11	126328/4694/4695/4697/4701/4702/4704/4706/4708/4709/4712/4713/4714/4717/4718/4722/4724/4725/4729/51079/51103	21
yellow	CC	GO:0045271	respiratory chain complex I	21/1250	50/19717	6.76826e-13	2.30121e-11	1.8773e-11	126328/4694/4695/4697/4701/4702/4704/4706/4708/4709/4712/4713/4714/4717/4718/4722/4724/4725/4729/51079/51103	21
yellow	CC	GO:0000313	organellar ribosome	26/1250	87/19717	1.34011e-11	4.14215e-10	3.37912e-10	10573/116540/116541/118487/122704/28957/28998/29088/4701/4706/51258/51264/51642/51650/54460/6183/63875/63931/64928/64951/64968/64975/65080/79590/92259/9553	26
yellow	CC	GO:0005761	mitochondrial ribosome	26/1250	87/19717	1.34011e-11	4.14215e-10	3.37912e-10	10573/116540/116541/118487/122704/28957/28998/29088/4701/4706/51258/51264/51642/51650/54460/6183/63875/63931/64928/64951/64968/64975/65080/79590/92259/9553	26
yellow	CC	GO:0005753	mitochondrial proton-transporting ATP synthase complex	13/1250	22/19717	7.30552e-11	2.15989e-09	1.76202e-09	10476/10632/498/506/509/514/515/516/518/521/539/84833/9556	13
yellow	CC	GO:0045259	proton-transporting ATP synthase complex	13/1250	23/19717	1.58257e-10	4.48394e-09	3.65795e-09	10476/10632/498/506/509/514/515/516/518/521/539/84833/9556	13
yellow	CC	GO:0030055	cell-substrate junction	57/1250	412/19717	2.21066e-08	6.01299e-07	4.90534e-07	10092/10094/1308/1499/1535/22919/23396/23521/2783/3339/4627/4736/4921/5479/5595/5898/5962/6122/6125/6128/6129/6130/6133/6141/6146/6160/6168/6175/6176/6181/6188/6189/6191/6193/6201/6202/6203/6207/6208/6222/6223/6235/6385/6386/6548/6840/7089/7529/79969/8021/81873/8470/9019/91624/9349/975/977	57
yellow	CC	GO:0005925	focal adhesion	56/1250	405/19717	2.99562e-08	7.8347e-07	6.39147e-07	10092/10094/1499/1535/22919/23396/23521/2783/3339/4627/4736/4921/5479/5595/5898/5962/6122/6125/6128/6129/6130/6133/6141/6146/6160/6168/6175/6176/6181/6188/6189/6191/6193/6201/6202/6203/6207/6208/6222/6223/6235/6385/6386/6548/6840/7089/7529/79969/8021/81873/8470/9019/91624/9349/975/977	56
yellow	CC	GO:0005924	cell-substrate adherens junction	56/1250	408/19717	3.87855e-08	9.76821e-07	7.9688e-07	10092/10094/1499/1535/22919/23396/23521/2783/3339/4627/4736/4921/5479/5595/5898/5962/6122/6125/6128/6129/6130/6133/6141/6146/6160/6168/6175/6176/6181/6188/6189/6191/6193/6201/6202/6203/6207/6208/6222/6223/6235/6385/6386/6548/6840/7089/7529/79969/8021/81873/8470/9019/91624/9349/975/977	56
yellow	CC	GO:0070069	cytochrome complex	13/1250	34/19717	6.64957e-08	1.6149e-06	1.31742e-06	1327/1337/1340/1349/1351/27089/29796/440567/4697/7384/7386/7388/790955	13
yellow	CC	GO:0000502	proteasome complex	17/1250	63/19717	2.41959e-07	5.67353e-06	4.62841e-06	10213/5684/5685/5686/5688/5689/56893/5691/5693/5695/5701/5702/5705/5706/5710/5719/5721	17
yellow	CC	GO:0071005	U2-type precatalytic spliceosome	15/1250	50/19717	2.70382e-07	6.03848e-06	4.92613e-06	10291/10907/11157/153527/23524/23658/51690/51691/55110/6627/6628/6633/6635/6637/84844	15
yellow	CC	GO:0042788	polysomal ribosome	12/1250	32/19717	2.75284e-07	6.03848e-06	4.92613e-06	25873/4736/6128/6130/6141/6152/6160/6170/6171/6227/6228/6235	12
yellow	CC	GO:0000315	organellar large ribosomal subunit	16/1250	57/19717	3.01224e-07	6.20319e-06	5.06049e-06	10573/116540/116541/122704/28998/29088/4706/51258/51264/51642/63875/64928/64975/65080/79590/9553	16
yellow	CC	GO:0005762	mitochondrial large ribosomal subunit	16/1250	57/19717	3.01224e-07	6.20319e-06	5.06049e-06	10573/116540/116541/122704/28998/29088/4706/51258/51264/51642/63875/64928/64975/65080/79590/9553	16
yellow	CC	GO:1905369	endopeptidase complex	17/1250	64/19717	3.10159e-07	6.20319e-06	5.06049e-06	10213/5684/5685/5686/5688/5689/56893/5691/5693/5695/5701/5702/5705/5706/5710/5719/5721	17
yellow	CC	GO:0071011	precatalytic spliceosome	15/1250	51/19717	3.60711e-07	7.0081e-06	5.71714e-06	10291/10907/11157/153527/23524/23658/51690/51691/55110/6627/6628/6633/6635/6637/84844	15
yellow	CC	GO:0005844	polysome	18/1250	72/19717	3.7836e-07	7.14681e-06	5.83029e-06	1965/25873/4736/6128/6130/6141/6152/6160/6170/6171/6188/6191/6227/6228/6235/6311/7411/84316	18
yellow	CC	GO:1905368	peptidase complex	20/1250	89/19717	5.59157e-07	1.02764e-05	8.38338e-06	10213/55578/5684/5685/5686/5688/5689/56893/5691/5693/56943/5695/5701/5702/5705/5706/5710/5719/5721/9789	20
yellow	CC	GO:0016469	proton-transporting two-sector ATPase complex	14/1250	51/19717	2.21734e-06	3.96788e-05	3.23695e-05	10476/10632/498/506/509/514/515/516/518/521/533/539/84833/9556	14
yellow	CC	GO:0032592	integral component of mitochondrial membrane	17/1250	73/19717	2.30884e-06	4.02567e-05	3.2841e-05	10440/125988/1353/25874/285521/51241/51660/54968/55744/578/65991/790955/79135/79594/91689/9804/9997	17
yellow	CC	GO:0098573	intrinsic component of mitochondrial membrane	17/1250	74/19717	2.82209e-06	4.79756e-05	3.9138e-05	10440/125988/1353/25874/285521/51241/51660/54968/55744/578/65991/790955/79135/79594/91689/9804/9997	17
yellow	CC	GO:0005750	mitochondrial respiratory chain complex III	7/1250	14/19717	9.35627e-06	0.000151482	0.000123578	27089/29796/440567/7384/7386/7388/790955	7
yellow	CC	GO:0045275	respiratory chain complex III	7/1250	14/19717	9.35627e-06	0.000151482	0.000123578	27089/29796/440567/7384/7386/7388/790955	7
yellow	CC	GO:0005684	U2-type spliceosomal complex	18/1250	90/19717	1.1662e-05	0.000184422	0.00015045	10291/10907/11157/153527/22794/23524/23658/51645/51690/51691/55110/6627/6628/6633/6635/6637/84844/9775	18
yellow	CC	GO:0005839	proteasome core complex	8/1250	20/19717	1.6162e-05	0.000240188	0.000195943	5684/5685/5686/5688/5689/5691/5693/5695	8
yellow	CC	GO:0031304	intrinsic component of mitochondrial inner membrane	12/1250	45/19717	1.6248e-05	0.000240188	0.000195943	10440/125988/1353/25874/285521/51241/51660/55744/790955/79135/91689/9997	12
yellow	CC	GO:0031305	integral component of mitochondrial inner membrane	12/1250	45/19717	1.6248e-05	0.000240188	0.000195943	10440/125988/1353/25874/285521/51241/51660/55744/790955/79135/91689/9997	12
yellow	CC	GO:0000276	mitochondrial proton-transporting ATP synthase complex, coupling factor F(o)	6/1250	11/19717	2.24746e-05	0.000325164	0.000265266	10476/10632/515/516/518/521	6
yellow	CC	GO:0005758	mitochondrial intermembrane space	16/1250	79/19717	2.99189e-05	0.00042385	0.000345773	10063/10456/11315/1340/2647/26521/388753/4702/4713/4725/51142/51499/54205/57019/6647/90580	16
yellow	CC	GO:0034709	methylosome	6/1250	12/19717	4.25319e-05	0.000583036	0.000475635	1207/2079/6628/6633/6635/6637	6
yellow	CC	GO:0005681	spliceosomal complex	27/1250	185/19717	4.28703e-05	0.000583036	0.000475635	10291/10907/11066/11157/153527/22794/23524/23658/3183/51322/51645/51690/51691/55110/55280/55596/6627/6628/6633/6635/6637/7536/79622/8227/84844/8487/9775	27
yellow	CC	GO:0045263	proton-transporting ATP synthase complex, coupling factor F(o)	6/1250	13/19717	7.47451e-05	0.000982188	0.000801258	10476/10632/515/516/518/521	6
yellow	CC	GO:0022624	proteasome accessory complex	8/1250	24/19717	7.51085e-05	0.000982188	0.000801258	10213/5701/5702/5705/5706/5710/5719/5721	8
yellow	CC	GO:0031970	organelle envelope lumen	16/1250	88/19717	0.000117235	0.00150414	0.00122707	10063/10456/11315/1340/2647/26521/388753/4702/4713/4725/51142/51499/54205/57019/6647/90580	16
yellow	CC	GO:0045277	respiratory chain complex IV	7/1250	20/19717	0.000150798	0.00187358	0.00152845	1327/1337/1340/1349/1351/4697/7386	7
yellow	CC	GO:0005741	mitochondrial outer membrane	25/1250	178/19717	0.00015154	0.00187358	0.00152845	10456/10493/10651/1528/22877/3032/401505/4580/518/54543/55326/56910/57103/578/581/6233/64112/65991/7311/7417/7419/79594/84749/84816/9804	25
yellow	CC	GO:0005689	U12-type spliceosomal complex	8/1250	27/19717	0.000191153	0.00232114	0.00189356	11066/51690/6628/6633/6635/6637/79622/84844	8
yellow	CC	GO:0005838	proteasome regulatory particle	7/1250	21/19717	0.000213868	0.00252233	0.00205769	10213/5701/5702/5705/5706/5710/5719	7
yellow	CC	GO:0031301	integral component of organelle membrane	28/1250	214/19717	0.00021514	0.00252233	0.00205769	10440/10478/10791/11041/113419/125988/1353/199953/25874/25972/285521/51030/51241/51660/54968/55744/57030/5768/578/65991/790955/79135/79594/8799/8800/91689/9804/9997	28
yellow	CC	GO:0046540	U4/U6 x U5 tri-snRNP complex	10/1250	42/19717	0.000230021	0.00260691	0.00212669	10907/11157/153527/23658/51690/51691/6628/6633/6635/6637	10
yellow	CC	GO:0097526	spliceosomal tri-snRNP complex	10/1250	42/19717	0.000230021	0.00260691	0.00212669	10907/11157/153527/23658/51690/51691/6628/6633/6635/6637	10
yellow	CC	GO:0031300	intrinsic component of organelle membrane	30/1250	237/19717	0.000234876	0.00261829	0.00213597	10440/10478/10791/11041/113419/125988/1353/199953/25874/25972/285521/51030/51104/51241/51660/54968/55744/57030/5768/578/5867/65991/790955/79135/79594/8799/8800/91689/9804/9997	30
yellow	CC	GO:0000314	organellar small ribosomal subunit	8/1250	28/19717	0.000252841	0.00272908	0.00222635	28957/51650/54460/6183/63931/64951/64968/92259	8
yellow	CC	GO:0005763	mitochondrial small ribosomal subunit	8/1250	28/19717	0.000252841	0.00272908	0.00222635	28957/51650/54460/6183/63931/64951/64968/92259	8
yellow	CC	GO:0034708	methyltransferase complex	18/1250	113/19717	0.000260374	0.00276647	0.00225686	1207/2079/2145/23054/23091/23135/26168/3054/6628/6633/6635/6637/79872/80335/84661/8726/9739/9757	18
yellow	CC	GO:0009295	nucleoid	10/1250	43/19717	0.000282873	0.00291445	0.00237758	292/3030/3032/4350/506/56652/64216/7019/7417/79736	10
yellow	CC	GO:0042645	mitochondrial nucleoid	10/1250	43/19717	0.000282873	0.00291445	0.00237758	292/3030/3032/4350/506/56652/64216/7019/7417/79736	10
yellow	CC	GO:1904813	ficolin-1-rich granule lumen	19/1250	124/19717	0.000297381	0.00301819	0.00246221	10092/10120/10213/10549/1460/1915/23412/26578/2950/2992/3615/4860/5686/5689/5695/5701/5702/5719/6993	19
yellow	CC	GO:0005885	Arp2/3 protein complex	5/1250	11/19717	0.000339944	0.00339944	0.00277322	10092/10094/10552/653857/81873	5
yellow	CC	GO:0005819	spindle	39/1250	347/19717	0.000373508	0.00368095	0.00300288	10101/1062/1063/11127/115106/1499/153657/199953/22919/23005/283489/292/403/4085/4117/440145/4627/4926/51647/5303/5423/5515/55856/57553/6188/653784/6993/7178/79768/79969/80097/805/8317/8480/8655/9587/9903/9928/994	39
yellow	CC	GO:0033177	proton-transporting two-sector ATPase complex, proton-transporting domain	7/1250	23/19717	0.000403163	0.00391644	0.00319499	10476/10632/515/516/518/521/533	7
yellow	CC	GO:0031968	organelle outer membrane	26/1250	201/19717	0.0004252	0.00407234	0.00332217	10456/10493/10651/1528/22877/3032/3710/401505/4580/518/54543/55326/56910/57103/578/581/6233/64112/65991/7311/7417/7419/79594/84749/84816/9804	26
yellow	CC	GO:0019867	outer membrane	26/1250	203/19717	0.00049569	0.00468152	0.00381914	10456/10493/10651/1528/22877/3032/3710/401505/4580/518/54543/55326/56910/57103/578/581/6233/64112/65991/7311/7417/7419/79594/84749/84816/9804	26
yellow	CC	GO:0008540	proteasome regulatory particle, base subcomplex	5/1250	12/19717	0.00055238	0.00514546	0.00419761	5701/5702/5705/5706/5710	5
yellow	CC	GO:0034719	SMN-Sm protein complex	6/1250	18/19717	0.000614207	0.00564406	0.00460437	6628/6633/6635/6637/79760/8487	6
yellow	CC	GO:0016591	RNA polymerase II, holoenzyme	14/1250	83/19717	0.00067836	0.00615046	0.00501748	23248/2963/2966/404672/4331/5432/5435/5436/5441/6882/728340/80349/83860/9400	14
yellow	CC	GO:0120114	Sm-like protein family complex	17/1250	116/19717	0.00101436	0.0090759	0.00740402	10291/10907/11157/1207/153527/23658/27257/51690/51691/6627/6628/6633/6635/6637/79760/84844/8487	17
yellow	MF	GO:0003735	structural constituent of ribosome	75/1183	202/17697	9.9421e-37	8.83853e-34	8.3095e-34	10573/116541/116832/122704/200916/23521/25873/28998/29088/3921/4701/4736/51065/51121/51187/51258/51264/51649/51650/54460/6122/6125/6128/6129/6130/6133/6137/6138/6139/6141/6146/6147/6152/6159/6160/6164/6165/6168/6170/6171/6175/6176/6181/6183/6188/6189/6191/6193/6201/6202/6203/6206/6207/6208/6210/6222/6223/6224/6227/6228/6232/6233/6235/63875/63931/64432/64928/64951/64968/64975/7311/79590/92259/9349…	75
yellow	MF	GO:0009055	electron transfer activity	35/1183	114/17697	7.45024e-15	3.31163e-12	3.11342e-12	128/1327/1329/1337/1340/1345/1347/1349/1350/1351/1353/1528/1535/2108/2109/27089/29796/440567/4697/4722/4729/51218/54205/57019/6390/6391/6392/6834/7384/7386/7388/7498/8560/9167/91942	35
yellow	MF	GO:0003954	NADH dehydrogenase activity	20/1183	46/17697	2.85358e-12	5.07367e-10	4.76999e-10	4694/4695/4697/4701/4702/4704/4706/4708/4709/4712/4713/4714/4717/4718/4722/4724/4725/4729/51079/91942	20
yellow	MF	GO:0008137	NADH dehydrogenase (ubiquinone) activity	20/1183	46/17697	2.85358e-12	5.07367e-10	4.76999e-10	4694/4695/4697/4701/4702/4704/4706/4708/4709/4712/4713/4714/4717/4718/4722/4724/4725/4729/51079/91942	20
yellow	MF	GO:0050136	NADH dehydrogenase (quinone) activity	20/1183	46/17697	2.85358e-12	5.07367e-10	4.76999e-10	4694/4695/4697/4701/4702/4704/4706/4708/4709/4712/4713/4714/4717/4718/4722/4724/4725/4729/51079/91942	20
yellow	MF	GO:0016655	oxidoreductase activity, acting on NAD(P)H, quinone or similar compound as acceptor	20/1183	60/17697	8.65038e-10	1.2817e-07	1.20498e-07	4694/4695/4697/4701/4702/4704/4706/4708/4709/4712/4713/4714/4717/4718/4722/4724/4725/4729/51079/91942	20
yellow	MF	GO:0004129	cytochrome-c oxidase activity	13/1183	28/17697	7.25247e-09	7.16383e-07	6.73505e-07	1327/1329/1337/1340/1345/1347/1349/1350/1351/1528/4697/6834/9167	13
yellow	MF	GO:0015002	heme-copper terminal oxidase activity	13/1183	28/17697	7.25247e-09	7.16383e-07	6.73505e-07	1327/1329/1337/1340/1345/1347/1349/1350/1351/1528/4697/6834/9167	13
yellow	MF	GO:0016676	oxidoreductase activity, acting on a heme group of donors, oxygen as acceptor	13/1183	28/17697	7.25247e-09	7.16383e-07	6.73505e-07	1327/1329/1337/1340/1345/1347/1349/1350/1351/1528/4697/6834/9167	13
yellow	MF	GO:0016675	oxidoreductase activity, acting on a heme group of donors	13/1183	29/17697	1.23412e-08	1.09713e-06	1.03146e-06	1327/1329/1337/1340/1345/1347/1349/1350/1351/1528/4697/6834/9167	13
yellow	MF	GO:0019843	rRNA binding	19/1183	63/17697	1.49435e-08	1.20771e-06	1.13542e-06	10436/29997/6122/6125/6133/6147/6175/6188/6191/6193/6203/6207/6208/6222/64968/7263/81554/84678/9349	19
yellow	MF	GO:0046933	proton-transporting ATP synthase activity, rotational mechanism	10/1183	18/17697	4.57911e-08	3.39236e-06	3.18931e-06	10476/10632/498/506/509/514/515/516/518/539	10
yellow	MF	GO:0016651	oxidoreductase activity, acting on NAD(P)H	24/1183	107/17697	1.17409e-07	8.02895e-06	7.54838e-06	10935/1535/4694/4695/4697/4701/4702/4704/4706/4708/4709/4712/4713/4714/4717/4718/4722/4724/4725/4729/51079/7295/84817/91942	24
yellow	MF	GO:0015078	proton transmembrane transporter activity	26/1183	133/17697	6.32582e-07	4.0169e-05	3.77647e-05	10476/10632/1327/1329/1337/1340/1345/1347/1349/1350/1351/1528/4697/498/506/509/514/515/516/518/521/533/539/6548/6834/9167	26
yellow	MF	GO:0044769	ATPase activity, coupled to transmembrane movement of ions, rotational mechanism	11/1183	36/17697	1.44211e-05	0.000765995	0.000720147	10476/10632/498/506/509/514/515/516/518/533/539	11
yellow	MF	GO:0008121	ubiquinol-cytochrome-c reductase activity	6/1183	10/17697	1.46478e-05	0.000765995	0.000720147	27089/29796/440567/7384/7386/7388	6
yellow	MF	GO:0016681	oxidoreductase activity, acting on diphenols and related substances as donors, cytochrome as acceptor	6/1183	10/17697	1.46478e-05	0.000765995	0.000720147	27089/29796/440567/7384/7386/7388	6
yellow	MF	GO:0016679	oxidoreductase activity, acting on diphenols and related substances as donors	6/1183	11/17697	3.03966e-05	0.00150125	0.0014114	27089/29796/440567/7384/7386/7388	6
yellow	MF	GO:0004298	threonine-type endopeptidase activity	8/1183	21/17697	3.61102e-05	0.0016051	0.00150903	5684/5685/5686/5688/5689/5691/5693/5695	8
yellow	MF	GO:0070003	threonine-type peptidase activity	8/1183	21/17697	3.61102e-05	0.0016051	0.00150903	5684/5685/5686/5688/5689/5691/5693/5695	8
yellow	MF	GO:0008135	translation factor activity, RNA binding	17/1183	85/17697	3.95293e-05	0.00167341	0.00157325	10102/10209/10289/10987/143244/1915/1933/1937/1964/1965/1977/28985/3692/8662/8669/8891/9470	17
yellow	MF	GO:0003743	translation initiation factor activity	12/1183	51/17697	0.000104413	0.00421924	0.0039667	10209/10289/10987/1964/1965/1977/28985/3692/8662/8669/8891/9470	12

## Sheet: D
Supplemental Table S4(D). Top 30 hub-genes in the most correlated modules ranked by MCC method.
Huh7								Vero E6
Rank	ID	Symbol	Module	Rank	ID	Symbol	Module	Rank	ID	Symbol	Module	Rank	ID	Symbol	Module
1	3929	LBP	turquoise	1	11322	TMC6	black	1	103237031	FABP5	yellow	1	103214942	MRPL36	turquoise
2	2710	GK	turquoise	2	55971	BAIAP2L1	black	2	103219700	CTSL	yellow	2	103220674	SF3B6	turquoise
3	722	C4BPA	turquoise	3	56905	C15orf39	black	3	103242660	SSH2	yellow	3	103226038	MRPS17	turquoise
4	5068	REG3A	turquoise	4	1969	EPHA2	black	4	103240980	PSMB1	yellow	4	103237185	RPL30	turquoise
5	55350	VNN3	turquoise	4	64115	VSIR	black	5	103218133	SH3BP4	yellow	5	103232404	BEX3	turquoise
6	718	C3	turquoise	4	64847	SPATA20	black	6	103243266	KANSL1	yellow	6	103220618	OST4	turquoise
7	715	C1R	turquoise	7	5914	RARA	black	7	103248516	REXO2	yellow	7	103223964	S100A6	turquoise
8	6288	SAA1	turquoise	7	9685	CLINT1	black	8	103246801	LMTK2	yellow	8	103229330	NPC2	turquoise
9	6289	SAA2	turquoise	7	222658	KCTD20	black	9	103245860	THBS1	yellow	9	103240418	CENPW	turquoise
10	6648	SOD2	turquoise	7	23531	MMD	black	10	103226684	PSMC2	yellow	10	103244014	HSBP1L1	turquoise
11	5627	PROS1	turquoise	7	4882	NPR2	black	11	103239110	FAM216A	yellow	11	103238297	LOC103238297	turquoise
12	716	C1S	turquoise	7	64129	TINAGL1	black	12	103229034	FBXO34	yellow	12	103221667	PFDN6	turquoise
13	115677	NOSTRIN	turquoise	7	9284	NPIPA1	black	13	103225538	SPEN	yellow	13	103237885	LOC103237885	turquoise
14	8875	VNN2	turquoise	7	2267	FGL1	black	14	103241181	MRPS9	yellow	14	103223287	LGALS1	turquoise
14	7276	TTR	turquoise	7	598	BCL2L1	black	15	103224022	MRPL9	yellow	15	103221439	MRPL14	turquoise
16	1356	CP	turquoise	7	7873	MANF	black	16	103214289	EXOSC8	yellow	16	103230681	MGST3	turquoise
17	3075	CFH	turquoise	17	2000	ELF4	black	17	103246217	KLF3	yellow	17	103248454	CRYAB	turquoise
18	338094	FAM151A	turquoise	17	388	RHOB	black	18	103244052	ZNF236	yellow	18	103245254	WDR61	turquoise
19	92840	REEP6	turquoise	17	4092	SMAD7	black	19	103242947	DIDO1	yellow	19	103227023	NDUFB2	turquoise
20	10410	IFITM3	turquoise	17	4814	NINJ1	black	20	103220198	C14H2orf74	yellow	20	103219194	CLTA	turquoise
21	1047	CLGN	turquoise	17	7378	UPP1	black	21	103237944	RSU1	yellow	21	103219458	DMAC1	turquoise
21	8972	MGAM	turquoise	17	79047	KCTD15	black	22	103216378	DNMBP	yellow	22	103240805	DYNLT1	turquoise
23	727	C5	turquoise	17	83481	EPPK1	black	23	103220818	PDIA6	yellow	23	103234205	TMEM258	turquoise
24	3426	CFI	turquoise	17	9646	CTR9	black	24	103238765	CSRP2	yellow	24	103228222	COX17	turquoise
25	952	CD38	turquoise	17	10877	CFHR4	black	25	103223941	ZCCHC9	yellow	25	103222666	SNRPD1	turquoise
26	1278	COL1A2	turquoise	17	201176	ARHGAP27	black	26	103231129	MRPL46	yellow	26	103243282	LOC103243282	turquoise
27	338442	HCAR2	turquoise	17	132949	AASDH	black	27	103217175	PSMD14	yellow	27	103238953	WASHC3	turquoise
28	3240	HP	turquoise	17	26269	FBXO8	black	28	103218067	PDE6D	yellow	28	103221350	NDUFS4	turquoise
28	725	C4BPB	turquoise	17	154743	BMT2	black	29	103233197	ZFHX3	yellow	29	103223960	S100A2	turquoise
30	11213	IRAK3	turquoise	17	2114	ETS2	black	30	103238916	NAV2	yellow	30	103242020	RPL35A	turquoise
