# Supplementary material for: Suppression and Activation of Intracellular Immune Response in Initial Severe Acute Respiratory Syndrome Coronavirus 2 Infection
Source: Front Microbiol. 2021 Nov 26;12:768740. doi: 10.3389/fmicb.2021.768740 (PMC8661415; doi:10.3389/fmicb.2021.768740)
Supplement: Supplementary Table 5 — TPM matrix from 126 clinical patients of 79 infection-related genes. [file Table_5.XLSX]

## Sheet: A
Supplemental Table S5. TPM matrix from 126 clinical patients of 79 infection-related genes.
group	79 infection-related genes
	CP	LBP	GK	C4BPA	REG3A	VNN3	C3	C1R	SAA1	SAA2	SOD2	PROS1	C1S	NOSTRIN	VNN2	TTR	CFH	FAM151A	REEP6	IFITM3	CLGN	MGAM	C5	CFI	CD38	COL1A2	C4BPB	HCAR2	HP	IRAK3	HSPA1A	HSPA1B	LCT	MT1X	MARCO	NUPR1	CRYAB	TAGLN	ADGRG3	SLC16A12	KLHL24	LRRC31	GADD45A	PER3	BEST1	CXCL10	TP53INP1	INHBE	TCP11L2
COVID-19	0.01	0	40.08	20.36	0	172.91	1.19	1.6	0	0.03	708.2	2.4	0.14	0.03	1017.14	0	2.28	0	0.33	8719.88	0.06	95.46	3.01	0.13	11.44	0.06	0.18	73.48	29.24	44.67	99.6	12.1	0.01	45.56	65.78	0.09	0	5.35	100.54	0	11.6	0	8.12	0.98	35.6	72.08	37.34	0.11	16.55
COVID-19	0.04	0	46.9	1.6	0	131.53	0.49	2.14	0	0.05	1216.92	11.4	0.14	0.05	1421.69	0	3.4	0	0.14	1179.63	0.23	91.05	0.99	0.09	8.46	0.12	0.09	105.2	149.71	31.31	81.4	5.79	0	37.75	25.52	0.21	0	4.66	135.37	0.01	9.85	0	25.58	1.15	69.49	5.25	43.31	0.44	25
COVID-19	0.03	0	81.56	1.86	0	338.3	0.95	3.11	0	0.12	1761.58	0.64	0.05	0	2153.36	0	7.47	0.08	0.09	15724.9	0.06	150.25	1.76	0.21	4.65	0	0.43	227.36	58.63	36.13	97.2	13.41	0.01	45	12.24	0.21	0	4.32	264.08	0	10.79	0	19.48	0.59	68.08	15.1	50.95	0.17	10.5
COVID-19	0.03	0	47.71	50.49	0	140.98	1.11	2.43	0	0.03	1079.09	4.67	0.19	0.08	722.99	0	2.34	0	0.81	1793.59	0.15	70.92	0.84	0.07	6.89	0.13	0.08	52.87	22.32	25.55	51.87	5.1	0	27.19	9.64	0.28	0	6.51	126.44	0	13.26	0	10.72	1.23	104.96	5.46	45.22	0.03	51.83
COVID-19	0	0	306.56	7.36	0	55.03	0.45	3.77	0	0.29	2193.6	3.49	0.02	0	2392.47	0	7.71	0	0.09	5619.6	0.06	179.59	2.09	0.08	3.7	0.12	0.22	319.78	290.34	69.55	28.94	2.81	0	7.97	5.11	0.19	0	2.3	286.5	0.02	9.32	0.02	21.94	0.74	74.99	12.03	40.97	0.13	24.95
COVID-19	0	0	43.44	0.81	0	98.1	0.29	1.94	0	0.08	976.66	3.36	0.11	0.03	1258.88	0	4.04	0	0.22	1897.48	0.2	55.41	0.7	0.06	8.27	0.1	0	105.93	92.78	15.26	69.09	6.61	0	33.05	11.23	0.24	0	5.5	131.24	0.01	7.3	0	11.78	0.83	122.7	3.14	41.31	0.23	18.09
COVID-19	0	0	30.46	0.4	0	97.62	0.56	2.35	0	0.03	694.17	4.61	0.22	0	915.35	0	2.12	0	0.76	1192.53	0.25	71.85	1.04	0.22	20	0	0	87.29	15.52	20.58	46.78	6.92	0.1	37.05	18.87	0.18	0	3.15	94.75	0	13.52	0	14.42	1.7	35.12	2.89	77.41	0.16	18.29
COVID-19	0	0.03	41.59	1.03	0	97.7	0.24	2.64	0.24	0.11	818.55	3.96	0.06	0.1	1340.12	0	0.44	0	0.05	2023.59	0.04	137.52	0.85	0.1	2.13	0	0	35.73	535.77	106.39	91.56	9.84	0	13.07	6.14	0.12	0	2.85	239.75	0	11.57	0	62.26	0.56	68.34	0.94	60.61	0.19	49.66
COVID-19	0.01	0	52.6	0.74	0	52.62	0.05	3.68	0	0.06	617.45	10.81	0.21	0.04	1544.9	0	0.9	0.03	0.05	2306.12	0.16	247.37	2.18	0.13	27.51	0	0	22.08	93.19	146.53	125.06	9	0.01	18.02	7.85	0.24	0	1.24	248.21	0.02	10.93	0	84.36	0.48	36.28	0.61	79.9	0.18	33.59
COVID-19	0.01	0.29	29.62	2.07	0	90.06	0.42	2.29	0	0.04	1100.26	10.9	0.17	0	1074.48	0	0.4	0	0.14	3194.5	0.22	105.17	0.85	0	4.16	0.11	0	44.16	307.53	55.68	125.76	11.24	0	38.32	15.54	0.2	0	3.02	175.33	0	6.45	0	50.59	0.44	46.53	3.66	31.44	0.05	19.87
COVID-19	0.02	0.04	38.85	11.36	0	111.92	1.48	2.86	0	0.23	739.66	3.83	0.18	0.04	458.81	0	3.59	0	0.79	1187.74	0.12	27.48	1.29	0.1	24.74	0	0	69.06	14.29	22.42	24.94	1.89	0.01	28.04	4.37	0.17	0	4.23	51.22	0.04	14.65	0	18.43	1.46	48.99	5.49	52.03	0.24	26.68
COVID-19	0	0.04	50.38	1.08	0	121.46	0.41	3.6	0	0.11	1273.33	5.28	0.08	0.04	2086.49	0	2.02	0	0.05	3337.28	0.07	293.34	4.41	0.04	5.91	0	0	77.78	381.97	193.74	84.74	10.96	0.01	11.73	12.43	0.28	0	2.18	194.77	0.01	18.38	0	93.21	0.6	50.46	1.09	97.61	0.17	46.04
COVID-19	0.01	0	77.17	0.95	0	110.52	0.42	2.58	0	0.08	1239.57	2.71	0	0	862.41	0	1.19	0	0.26	3283.56	0.08	26.22	1.59	0.11	19.8	0	0.2	169.46	7.6	22.19	22.9	4.94	0.07	20.58	16.39	0.1	0	5.49	85.02	0	11.73	0	11.76	1.3	79.27	35.4	53.51	0.25	22.15
COVID-19	0.01	0	126.99	3.31	0	135.15	0.97	3.91	0	0.03	1422.47	4.26	0.17	0	2246.69	0	1.11	0	0	5725.27	0.23	395.84	2.32	0.07	6.95	0	0	103.6	116.74	192.13	54.61	9.72	0.04	12.01	5.19	0.24	0	2.66	338.76	0	18.03	0	110.5	0.49	93.48	1.27	87.6	0.23	60.31
COVID-19	0	0	61.29	0.99	0	154.51	0.22	4.29	0	0.1	1033.02	23.93	0.05	0	1611.25	0	0.45	0	0	1775.62	0.14	407.93	1.48	0.25	2.87	0	0	87.47	28.32	162.5	95.9	7.75	0.01	5.12	2.05	0.26	0	2.32	284.19	0.03	12.85	0	54.72	0.54	75.41	0.19	88.25	0.48	64.69
COVID-19	0	0	46.18	26.3	0	97.13	0.34	1.92	0	0.14	740.78	7.31	0.38	0.03	1023.05	0	3.53	0	0.45	1062.57	0.25	69.94	2.36	0.16	17.24	0.01	0.14	70.1	29.52	40.52	41.89	4.3	0.02	24.42	20.59	0.26	0	2.71	75.53	0.01	13.23	0	25.15	1.49	49.57	5.47	66.58	0.14	20.79
COVID-19	0	0	48.49	0.76	0	124.46	0.54	3.34	0	0	1255.12	4.84	0.15	0.04	1045.85	0	1.69	0	0.49	1684.38	0	110.98	1.46	0.04	11.6	0.09	0	117.76	75.03	30.9	111.98	14.19	0.02	30.06	18.45	0.18	0.12	8.31	200.72	0.02	13.53	0	13.15	1.07	96.05	4.1	53.37	0.2	33.83
COVID-19	0	0	45.37	0.33	0	65.03	0.39	2.3	0.32	0.16	1000.82	3.37	0.04	0	785.24	0	2.27	0	0.13	3349	0.22	72.2	1.55	0.09	5.4	0	0.07	142.51	133.09	32.39	107.26	8.49	0	18.5	52.47	0.17	0	7.15	111.11	0.01	8.45	0	16.23	0.97	52.78	9.79	36.19	0.24	25.57
COVID-19	0	0	43.7	39.72	0	208.39	0.67	1.94	0	0.27	1363.61	4.55	0.13	0.07	2099.85	0	3.9	0	0	1916.47	0.02	150.6	2.63	0.17	11.17	0	0.08	91.51	67.26	70.74	46.82	12.3	0.04	11	20.82	0.41	0	5.37	115.47	0.07	20.61	0	15.85	1.03	96.41	7.41	87.28	0.08	46.89
COVID-19	0	0	54.54	7.49	0	165.7	0.52	3.09	0	0.03	1992.35	4.24	0.13	0	1892.83	0	0.85	0	0	3281.96	0.05	194.72	1.17	0.11	6.14	0	0.24	87.14	38.02	156	93.81	14.45	0	14.3	2.39	0.26	0	2.06	242.92	0.01	14.68	0	40.42	0.77	156.27	2.04	93.88	0.11	57.19
COVID-19	0.01	0	130.61	4.67	0	232.63	0.77	2.72	0	0.08	2122.06	6.29	0.15	0.06	4308.57	0	0.4	0.06	0.04	2856.41	0.12	341.46	1.12	0.03	3.95	0	0	166.71	117.46	174.87	88.01	15.11	0	13.49	2.36	0.21	0	1.73	202.21	0	16.37	0	133.14	0.41	115.61	3.13	78.72	0.05	39.74
COVID-19	0	0.03	49.07	5.28	0	46.44	0.11	1.23	0	0.03	1611.77	2.7	0.04	0.03	2752.81	0	0.38	0	0.08	761.64	0.17	142.8	0.61	0.08	1.88	0	0.13	18.2	323.04	143.05	59	6.54	0.02	7.38	1.73	0.1	0	1.51	136.2	0.01	8.67	0	103.2	0.4	41.8	1.03	59.97	0.06	28.13
COVID-19	0	0	131.68	1.9	0	226.63	0.1	3.7	0	0	1906.52	6.97	0	0.07	4007.85	0	0.26	0	0	291.53	0.1	260.93	0.5	0.07	2.45	0	0.08	176.88	339.5	101.88	124.03	10.71	0	9.11	8.59	0.4	0	2.82	279.08	0.01	11.59	0	79.86	0.05	122.72	1.01	84.17	0.33	38.87
COVID-19	0	0.04	67.29	2.33	0	115.94	0.92	3.08	0	0.29	2611.54	4.68	0.05	0.1	1576.76	0	0.31	0	0	3042.47	0.05	217.42	1.27	0.08	4.54	0	0	96.86	48.12	159.97	91.85	10.19	0	19.91	1.22	0.29	0	4.56	313.77	0	13.16	0	55.51	0.64	112.62	1.33	102.42	0.11	49.83
COVID-19	0.05	0.03	39.79	0.31	0	91.31	0.86	1.89	0	0.05	726.65	3.34	0.14	0.08	853.35	0	2.49	0	0.47	1187.27	0.15	67.3	0.93	0.03	7.63	0	0.12	100.2	668.26	19.5	102.46	11.39	0.02	23.95	10.3	0.22	0	3.25	157.74	0	9.86	0	17.86	0.82	31.71	2.24	42.4	0.16	17.68
COVID-19	0	0	72.57	4.94	0	388.23	0.79	7.16	0	0	2050.97	3.96	0.06	0	2846.74	0	0.67	0	0	3011.12	0	188.94	1.58	0.07	5.62	0	0	163.38	65.69	122.28	85.22	16.98	0.01	15.95	8.26	0.23	0	4.5	333.1	0.01	16.7	0	41.85	0.37	142.97	3.43	92.81	0.46	41.36
COVID-19	0.03	0	78.59	1.47	0	146.65	0.85	3.34	0	0.03	2313.42	3.93	0.04	0.03	2123.17	0	5.41	0	0.26	3591.45	0.14	188.35	1.44	0.15	5.5	0	0	136.69	388.66	82.47	92.76	9.23	0.01	17.45	9.37	0.23	0	2.37	176.39	0	10.33	0	56.2	0.48	68.26	1.61	62.89	0.38	48.52
COVID-19	0	0.08	99.43	199.32	0	246.42	0.86	3.83	0	0	2750.8	3.08	0.05	0.07	2349.98	0	0.15	0	0.16	3543.27	0.07	270.97	1.38	0.12	6.18	0.04	0	172.89	126.63	141.25	97.56	9.22	0.01	12.45	1.75	0.29	0	2.43	347.56	0.01	13.79	0	96.7	0.83	121.58	0.95	118.23	0.19	47.96
COVID-19	0	0	74.32	119.7	0	104.13	0.09	3.24	0.19	0.03	1288.73	9.31	0.05	0.04	2444.89	0	0.08	0	0.1	3427.02	0.02	157.72	0.74	0.05	2.56	0	0.48	56.52	68.42	82.48	80.1	16.63	0	16.78	7.34	0.12	0	4.26	339.87	0	9.43	0	156.02	0.19	79.61	0.62	34.6	0.06	21.18
COVID-19	0.01	0	41.7	6.07	0	120.84	0.13	3.12	0.1	0.03	730.8	6.67	0.17	0.08	1041.79	0	0.93	0	0.2	871.27	0.11	120	2.12	0.18	8.69	0	0	33.56	37.18	106.56	47.61	4.88	0.02	15.98	8.66	0.2	0	4.46	185.69	0	7.5	0	75.65	0.82	68.15	0.23	51.86	0.1	35.84
COVID-19	0.03	0.04	130.33	5.87	0	79.06	0.46	2.3	0	0.1	2312.28	9.17	0.13	0	2036.09	0	1.52	0	0.1	3637.36	0.09	121.6	1.08	0.1	10.23	0	0.25	64.57	337.54	59.73	70.81	11.94	0	12.43	1.76	0.11	0	1.75	177.91	0	7.45	0	69.94	0.55	37.38	39.41	39.16	0.03	28.05
COVID-19	0	0.04	28.9	1.95	0	103.65	0.13	4.64	0	0.42	1332.24	20.24	0.1	0.04	606.8	0	1.3	0	0.41	915.35	0	80.21	1.13	0.16	2.44	0	0	21.6	49.36	91.69	5.9	0.72	0	64.27	6.37	0.29	0.11	3.17	499.41	0.01	19.54	0	74.32	0.36	110.88	0	79.26	0.05	46.76
COVID-19	0	0	39.54	30.23	0	137.08	0.18	2.59	0	0.12	850.55	4.86	0.16	0.02	1373.88	0	1.15	0	0.28	4881.02	0.11	61.03	1.38	0.13	12.72	0	0.57	96.71	129.77	27.26	88.52	9.84	0.05	53.41	21.63	0.19	0	4.49	150.01	0	9.02	0	34.25	0.88	36.37	13.68	44.41	0.31	14.42
COVID-19	0	0	48.39	1.02	0	167.45	0.17	2.35	0	0.03	1317.76	3.61	0.06	0	1317.13	0	1.1	0	0.26	1586.75	0.02	78.8	0.85	0.07	4.52	0.01	0	124.14	37.91	17.33	45.84	6.69	0.01	14.69	3.17	0.16	0	1.82	104.07	0	9.85	0	14.44	0.56	110.9	2.9	46.69	0.09	45.45
COVID-19	0.01	0.06	71.31	1.7	0	168.82	0.43	2.98	0	0.28	1968.38	4.76	0.12	0.02	1535.27	0	1.26	0	0.03	3127.48	0.13	99.9	0.84	0	16.74	0.61	0.04	111.03	145.04	45.35	71.06	8.36	0.02	16.4	11.58	0.22	0	2.93	140.6	0.02	10.46	0	31.97	0.29	76.68	3.89	73.77	0.23	29.47
COVID-19	0	0.08	42.7	1.16	0	91.46	0.53	2.77	0	0.1	1434.45	3.91	0.13	0.04	974.46	0	0.79	0	0.22	2634.39	0.17	130.69	0.75	0.06	5.02	0	0.08	87.42	297.21	40.95	63.77	10.29	0	26.18	13.99	0.27	0	3.65	179.01	0	8.59	0	33.38	0.52	53.41	4.56	55.33	0.64	25.06
COVID-19	0.07	0	75.11	2.1	0	140.11	0.51	3.3	0	0.14	2366.64	7.74	0.11	0.08	2101.66	0	1.34	0	0.22	3268.79	0.15	130.99	1.14	0.23	4.15	0	0	188.47	59.66	38.95	85.09	12.39	0	13.45	5.74	0.13	0	2.65	153.97	0.04	13.4	0	37.4	0.6	114.02	1.05	74.15	0	38.04
COVID-19	0	0	126.48	15.43	0	230.09	0.46	3.3	0	0.08	2778.56	2.74	0.06	0	2603.77	0	0.45	0.08	0.12	5637.17	0.03	84.35	1.57	0.08	4.27	0	0.09	166.78	184.06	96.49	95.11	15.89	0.02	15.41	2.96	0.1	0	3.31	281.19	0.03	8.35	0	38.48	0.31	144.62	3.14	41.62	0.13	26.56
COVID-19	0	0	36.39	56.74	0	31.87	0.08	2.42	0	0	1000.4	3.56	0.25	0.03	729.83	0	0.32	0	0.25	2610.2	0.03	84.59	0.61	0.02	3.1	0.03	0	15.8	114.33	42.34	76.14	7.71	0.01	28.65	2.93	0.07	0	5.63	186.29	0.01	4.58	0	86.1	0.12	48.9	2.25	27.16	0.06	13.66
COVID-19	0	0	101.5	3.63	0	221.58	0.26	4.09	0	0.14	1737.24	2.59	0.26	0	2400.67	0	1.71	0	0	3198.52	0.29	275.81	1.95	0.13	12.72	0	0.09	83.32	167.63	189.78	74.41	10.39	0	23.61	15.86	0.23	0	1.98	342.2	0	16.62	0	128.47	0.74	81.67	3.16	90.85	0.29	53.38
COVID-19	0	0	47.82	66.69	0	71	0.14	3.52	0	0.13	1823.01	4.67	0.18	0.02	1473.83	0	0.29	0	0.03	1695.54	0	198.93	0.39	0.02	2.38	0	0	25.86	112.96	85.04	164.92	32.87	0.01	14.64	4.21	0.11	0	3.15	333.85	0	5.04	0	147.82	0.04	63.39	0.57	20.99	0.14	22.21
COVID-19	0.01	0	89.8	3.92	0	86.82	0.37	2.11	0	0.08	3520.5	4.88	0.09	0.03	2242.3	0	1.09	0	0.14	2361.81	0.23	117.43	0.68	0.2	7.26	0.02	0	260.44	235.93	50.85	82.34	11.07	0.01	22.48	3.4	0.21	0	2.95	267.51	0	8.84	0	41.39	0.88	79.82	3.79	44.52	0.33	22.76
COVID-19	0.01	0.06	49.55	0.65	0	82.49	0.09	2.82	0	0.05	1466.3	5.04	0.04	0	1916.08	0	0.13	0	0.08	2954.54	0.11	103.59	0.34	0.05	0.83	0	0	117.9	567.19	42.99	86.9	8.85	0	7.18	2.38	0.13	0	1.63	300.31	0.01	4.47	0	67.89	0.04	146.79	0.19	21.35	0.14	15.95
COVID-19	0	0	64.43	0.42	0	84.66	0.34	3.14	0	0.15	1548.68	11.22	0.14	0	1311.4	0	1.74	0	0.11	2534.94	0.24	245.84	1.6	0.16	5.32	0	0.07	95.6	166.97	100.87	74.16	7.58	0.01	5.82	19.01	0.19	0.18	2.93	165.05	0	13.2	0	49.74	0.71	143.71	5.33	66.4	0.29	37.68
COVID-19	0	0.03	113.4	1.36	0	190.01	0.23	3.34	0	0.06	3023.82	6.33	0.02	0	3699.16	0	1.07	0	0.05	3132.13	0.1	185.34	0.63	0.1	3.34	0.02	0.14	241.26	63.53	46.74	81.65	6.24	0	8.37	2.05	0.17	0	1.33	219.4	0.01	11.23	0	29.94	0.69	183.1	0.54	55.96	0.28	31.72
COVID-19	0.03	0	44.96	1.13	0	65.61	0.4	4.18	0	0.06	1445.36	1.12	0.07	0	1037.79	0	2.37	0	0.36	1414.98	0.02	67.47	0.68	0.04	1.79	0	0.07	192.29	33.67	20.81	80.82	5.36	0	13.17	12.71	0.16	0	6	248.88	0.01	5.05	0	20.95	0.37	127.69	0.97	23.93	0.12	14.96
COVID-19	0.02	0.04	91.44	0.44	0	250.41	0.34	3.84	0	0.1	2207.65	3.42	0.1	0	2766.23	0	0.91	0	0.11	743.03	0.19	229.56	1.39	0.11	6.12	0.09	0.13	229.61	106.22	81.92	59.92	7.53	0.01	6.38	1.56	0.38	0	4.96	258.49	0.01	13.52	0	39.85	0.43	101.57	1.52	86.88	0.76	36.35
COVID-19	0	0.07	17.76	1.63	0	75.23	0.45	2.73	0	0	1151.2	1.67	0.03	0	515.08	0	0.17	0	0.1	3604.21	0.03	38.08	0.46	0	1.44	0	0.05	62.14	340.72	25.61	87.04	7.77	0	18.21	8.6	0.12	0	5.27	230.86	0.01	1.63	0	36.66	0.15	44.21	0.62	11.75	0.23	13.31
COVID-19	0	0	11.57	5.43	0	62.71	2.9	2.61	0	0.02	866.83	2.97	0	0.03	350.07	0	1.4	0	0.84	5928.64	0.02	15.63	0.33	0	1.54	0	0.06	90.33	175.27	4.54	107.97	7.58	0.01	64.44	28.64	0.19	0	14.72	162.8	0	1.44	0	6.69	0.32	46.47	1.37	8.28	0.2	5.83
COVID-19	0	0.03	5.61	5.65	0	9.84	0.24	0.26	0	0.05	379.52	0.76	0.05	0	117.92	0	0.11	0	0.07	405.13	0	9.79	0.17	0	0.48	0	0	10.76	802.12	5.56	30.57	2.43	0	18.97	3.33	0.02	0	1.74	67.06	0	0.64	0	21.79	0.05	6.54	1.57	1.92	0	10.12
COVID-19	0.05	0	36.8	36.94	0	113.4	1.09	2.39	0	0.09	990.52	18.38	0.16	0.05	691.19	0	2.27	0	0.67	3511.09	0.1	70.73	0.87	0.07	5.24	0.02	0	117.68	166.32	30.89	73.68	8.09	0.02	32.33	32.84	0.14	0	13.19	157.77	0.04	8.51	0	19.32	0.53	76.42	3.74	46.11	0.43	19.58
COVID-19	0.03	0.06	50.03	0.95	0	436.81	0.66	2.54	0	0.11	1684.43	0.74	0.17	0.06	2140.51	0	3.99	0	0.17	11422.3	0.23	85.13	1.62	0.18	3.36	0	0	137.06	185.41	34.36	65.96	16.32	0	48.29	15.95	0.15	0	3.07	327.59	0.02	7.54	0	28.07	0.18	51.48	5.62	27.62	0.39	16.52
COVID-19	0.04	0.09	145.06	1.04	0	235.31	1.11	3.27	0	0.12	1309.73	2.19	0.15	0	2015.78	0	1.58	0	0.13	3313.52	0.09	54.03	1.96	0.25	14.92	0	0.16	584.73	199.63	37.28	43.77	9.01	0.02	17.03	10.6	0.24	0	2.9	151.62	0.03	17.3	0	34.26	1.19	67.86	12.45	92.05	0.1	30.44
COVID-19	0	0	83.62	20.91	0	181.47	0.39	2.72	0	0.06	1452.25	8.02	0.09	0	1121.09	0	1.89	0	0.09	5606.36	0.12	122.74	1.29	0.08	4.62	0	0	91.94	195.57	59.06	66.7	12.22	0	23.46	3.9	0.19	0	2.98	275.11	0	11.42	0	86.31	0.09	81.58	1.95	53.88	0.07	29.64
COVID-19	0.02	0.04	122.73	0.91	0	125.68	0.35	4.93	0	0	1587.14	2.62	0.16	0	1270.81	0	1.1	0	0.16	7837.66	0.1	104.57	1.64	0.48	15.49	0.01	0	255.77	149.92	44.66	90.81	4.54	0	52.02	12.58	0.49	0	1.27	317.46	0.01	6.31	0	25.52	0.8	72.7	9.97	57.72	0.08	25.72
COVID-19	0	0.03	26.52	0.05	0	65.65	0.76	2.04	0	0.17	604.22	2.88	0.27	0	643.4	0	3.26	0	0.62	1355.87	0.1	36.19	1.37	0.18	18.88	0.14	0.28	85.03	33.57	16.01	48.72	4.39	0.01	48.54	21.48	0.16	0	5.09	57.02	0	11.77	0	23.62	1.16	27.45	2.55	48.46	0.05	17.93
COVID-19	0	0	5.28	0.19	0	62.48	0.6	1.93	0.21	0	455.29	0.66	0.03	0	240.23	0	0.36	0	0.52	3293.28	0.03	8.87	0.26	0.08	3.51	0.02	0	48.34	83.26	2.86	60.91	10.33	0	71.5	20.57	0.11	0	16.75	120.3	0.03	0.87	0	7.8	0.1	20.43	0.61	10.76	0.51	3.61
COVID-19	0	0	69.9	1.43	0	141.99	0.75	3.17	0	0.21	1483.1	2.28	0.07	0	1152.98	0	4.63	0	0.39	1440.95	0.02	111.94	1.13	0.09	2.86	0	0.22	193.42	13.01	31.13	56.02	6.62	0.01	15.45	4.39	0.28	0	5.38	122.37	0	14.87	0	9.12	1.63	109.94	4.04	46.06	0.2	38.3
COVID-19	0.02	0	20.09	0.41	0	37.52	0.37	2.02	0	0.05	646.06	2.15	0.13	0.03	371.97	0	5.58	0.04	0.81	1249.2	0.1	20.28	0.65	0.05	3.63	0	0.14	84.85	71.99	6.31	40.31	2.55	0	29.63	2.67	0.07	0	4.5	69.29	0.03	4.89	0	8.58	0.82	27.03	4.84	15.1	0.19	12.37
COVID-19	0	0	57.32	1.62	0	202.23	0.73	2.42	0	0.24	957.22	3.14	0.09	0.03	1379.07	0	4.08	0	0.14	2976.43	0.21	69.4	1.6	0.27	14.72	0.12	0.15	116.44	35.27	26.18	44.66	6.91	0.02	26.62	9.04	0.19	0	4.65	110.27	0	14.81	0	15.04	0.65	42.14	12.98	71.73	0.17	19.15
COVID-19	0.01	0	31.93	1.18	0	109.55	1.82	2.63	0.54	0.12	941.15	3.34	0.22	0	590.18	0	3.64	0	0.37	4117.9	0.12	72.77	1.82	0.11	6.55	0	0.23	36.23	110.95	47.77	60.18	7.69	0	63.35	7.5	0.27	0	5.1	183.96	0.02	6.3	0	39.59	0.23	34.89	11.06	24.69	0.06	7.24
COVID-19	0	0	70.79	0.8	0	208.96	0.4	1.93	0	0.09	1101.37	6.08	0.02	0	1466.36	0	2.1	0	0.19	4612.59	0.24	154.51	1.91	0	7.5	0.06	0.15	166.4	151.87	38.33	43.93	10.85	0	26	14.06	0.23	0	2.94	255.53	0	13.09	0	45.59	0.24	42.08	27.89	72.66	0.2	29.24
COVID-19	0.02	0	66.15	42.12	0	135.27	0.75	4.37	0	0.07	2410.05	1.45	0.15	0	2625.97	0	0.24	0	0.05	2840.68	0.02	191.5	0.96	0.12	2.92	0	0.08	114.33	55.08	86.56	144.64	12.87	0.03	10.79	2.26	0.36	0	2.62	269.25	0.03	10.31	0	45.4	0.56	63.12	2.31	79.93	0.18	31.23
COVID-19	0	0	78.95	0.86	0	235.84	1.06	2.79	0	0.18	1390.38	1.32	0.14	0.03	2103.89	0	2.09	0	0.32	6178.45	0.15	116.53	1.82	0.08	7.71	0	0.28	197.36	118.57	50.59	151.95	18.84	0.03	36.59	4.73	0.22	0	3.82	288.69	0.02	14.81	0	28.98	1.46	65.64	11.98	67.37	0.53	29.76
COVID-19	0.02	0	14.95	3.38	0	154.39	1.1	2.19	0.21	0.1	627.86	1.84	0.18	0	425.95	0	2.28	0	0.41	13859.8	0.08	16.65	0.89	0.13	5.4	0.02	0.44	97.58	63.83	6.63	74.49	11.51	0	96.39	21.02	0.32	0	19.41	102.6	0	3.5	0	13.41	0.33	41.77	31.68	15.04	0.27	4.25
COVID-19	0	0	12.27	14.61	0	60.71	0.31	2.83	0	0.04	530.66	5.41	0.08	0	791.44	0	0.27	0.07	0.34	2613.32	0.02	49.38	0.66	0.05	25.78	0	0.16	24.64	42.58	21.61	62.25	9.61	0	33.21	6.79	0.07	0	4.4	226.6	0.03	3.64	0	32.51	0.21	28.35	0.04	30.57	0.23	2.43
COVID-19	0	0	9.29	0.68	0	37.94	0.35	1.78	0.29	0	457.47	0.71	0.08	0	613.6	0	0.63	0	0.17	2291.96	0.03	25.55	0.45	0.05	2.17	0	0.04	30.16	55.98	14.54	83.94	8.26	0.01	37.88	19.28	0.09	0	4.93	196.44	0	1.51	0	31.1	0.01	21.68	0.37	8.53	0.19	2.89
COVID-19	0	0	54.76	0.35	0	130.91	0.8	1.97	0	0.04	955.17	4.64	0.12	0.13	1277.38	0	8.72	0	0.35	2673.62	0.35	101.53	2.38	0.04	28.58	0	0.1	100.03	56.29	46.36	54.45	8.66	0.06	45.92	31.75	0.32	0	7.26	107.57	0.03	16.53	0	17.95	1.86	40.78	11.65	77.66	0.26	26.4
COVID-19	0.02	0.07	53.17	1.17	0	109.34	1.1	3.12	0	0.03	1474.61	2.65	0.17	0.03	1442.4	0	12.63	0	0.15	6056.36	0.16	68.24	2.91	0.6	13.77	0	0.3	205.48	157.79	36.75	63.47	16.38	0.01	62.69	29.75	0.23	0	6.25	140.28	0.03	12.36	0	17.81	1.24	46.12	74.9	62.7	0.35	19.21
COVID-19	0.04	0.28	50.37	78.97	0	77.33	0.12	1.99	0	0.11	840.26	8.31	0.09	0	2015.04	0	1.1	0	0.13	2754.59	0.06	116.65	1.25	0.09	4.27	0.02	0.13	39.4	581.1	84.39	72.84	10.94	0	24.19	2.84	0.12	0	2.79	229.5	0	8.75	0	87.56	0.26	58.4	0.21	52.78	0.07	32.16
COVID-19	0	0	24.68	0.05	0	70.59	1.19	2.87	0	0.15	664.3	1.31	0.18	0	309.03	0	2.39	0	0.5	8036.84	0.08	9.91	0.82	0.08	6.3	0	0.38	114.87	43.56	6.38	58.69	8.47	0	97.04	15.02	0.21	0	9.63	86.86	0	3.77	0	12.75	0.4	27.02	22.48	15.33	0.32	4.8
COVID-19	0	0	48.08	0.13	0	134.42	0.84	2.22	0	0.28	568.75	1.14	0.12	0.08	787.91	0	1.97	0	0.18	6045.81	0.03	27.72	2.66	0	13.19	0	0.85	118.92	10.4	33.5	43.23	11.41	0	50.95	56.05	0.33	0	18.95	74.05	0	14.99	0	9.92	1.22	60.09	55.24	40.79	0.09	14.79
COVID-19	0.01	0	46.93	0.97	0	53.09	0.18	1.98	0	0.05	991.23	1.84	0.19	0.02	1417.04	0	1.55	0	0.22	2605.02	0.25	70.15	0.82	0.18	6.46	0.04	0.14	84.66	482.2	41.73	116.69	10.63	0	13.79	4.61	0.18	0	2.94	169.17	0	7.5	0	24.62	0.38	25.95	3.96	40.44	0.19	27.18
COVID-19	0	0	103.79	0.85	0	384.88	0.55	2.92	0	0.03	1407.39	2.44	0.08	0	2433	0	1.97	0	0.16	5933.98	0.24	196.67	2.13	0.08	8.34	0	0.13	219.91	170	54.62	51.57	9.65	0.02	35.28	14.16	0.24	0	1.25	285.64	0.04	13.98	0	51.63	1.67	86.08	12.52	62.62	0.03	39.41
COVID-19	0	0	56.07	0.8	0	15.11	0.06	1.59	0	0.04	315.73	3.54	0.07	0	1435.3	0	0.25	0	0.03	855.04	0.11	121.29	0.21	0.07	1.01	0	0.05	9.48	327.1	100.42	63.96	10.49	0	18.03	20.15	0.1	0	1.26	205.84	0	4.58	0	124.27	0.28	27.44	0.04	15.72	0.02	23.87
COVID-19	0.03	0.03	98.25	7.81	0	108.62	0.8	3.31	0	0.08	2256.64	6.34	0.09	0	1390.47	0	2.04	0	0.13	5079.38	0.14	120.39	2.23	0.13	2.5	0.01	0.14	149.29	148.1	62.35	63.35	14.22	0	23.92	5.44	0.19	0	4.7	260.73	0.01	8.65	0	47.62	0.13	109.08	5.15	42.24	0.48	21.59
COVID-19	0.03	0	94.96	0.8	0	118.84	0.59	1.9	0	0.07	1935.78	3.55	0.1	0	3023.96	0	0.26	0	0	516.56	0.05	150.8	2.12	0.04	2.62	0	0.13	129.71	166.49	96.13	56.86	7.19	0.01	13.35	26.52	0.26	0	9.36	177.25	0	10.85	0	45.33	0.46	54.96	4.26	43.79	0.03	29.16
COVID-19	0	0	63.06	2.33	0	76.01	0.16	2.3	0	0.11	868.11	2.95	0.11	0	1011.45	0	0.84	0	0.44	276.09	0.08	85.28	0.69	0	3.03	0	0.27	136.61	18.7	45.04	61.65	7.4	0	15.32	5.88	0.14	0	5.83	131.37	0.01	10.33	0	30.95	0.61	143.32	2.88	53.67	0.04	22.45
COVID-19	0.01	0	54.59	0.63	0	207.4	0.54	2.64	0	0.02	1245.11	6.29	0	0	1213.12	0	1.21	0	0.15	8074.32	0.05	45.59	1.32	0.05	1.9	0	0.12	209.21	287.39	20.98	111.63	24.01	0.01	37.67	8.06	0.11	0	3.72	370.56	0	5.21	0	31.72	0.49	40.52	24.43	20.81	0.19	4.55
COVID-19	0	0	37.8	0.95	0	76.36	0.29	1.59	0	0.18	691.1	2.29	0.07	0	1246.23	0	1.84	0	0.29	1383.97	0.09	103.01	0.67	0.11	2.91	0	0.07	107.63	12.99	29.27	83.31	9.99	0.01	15.69	9.06	0.17	0	3.47	167.31	0.01	8.93	0	14.48	0.54	57.13	1.33	34.17	0.07	25.77
COVID-19	0	0	46.69	0.17	0	100.75	0.51	3.92	0	0	722.32	1.63	0.02	0.04	595.75	0	2.27	0	0.15	7671.93	0.12	42.94	2.22	0.09	8.3	0	0.16	153.29	267.39	26.83	84.81	17.64	0	109.76	21.23	0.3	0	7.77	149.47	0.01	6.74	0	18.32	0.61	56.06	30.24	20.92	0.29	13.21
COVID-19	0	0	41.32	3.29	0	70.43	0.53	2.8	0	0.45	1313.31	2.85	0.04	0.03	2335.96	0	1.15	0	0.2	1235.21	0.13	47.13	0.76	0.01	2.59	0	0.06	51.86	108.04	43.76	124.89	8.37	0.02	38.11	23.15	0.08	0	5.13	192.33	0	5.73	0	34.96	0.21	33.41	1.62	31.34	0.02	9.6
COVID-19	0	0	19.99	1.67	0	62.49	0.28	1.97	0	0.04	1152.03	0.31	0.03	0	1126.49	0	0.52	0	0.11	2208.8	0.02	34.46	0.43	0.03	0.79	0	0.16	92.23	28.81	10.01	102.7	11.8	0	26.48	19.71	0.1	0	6.1	179.03	0	2.78	0	15.67	0.09	28.46	1.3	18.41	0.18	6.98
COVID-19	0	0	40.1	0.36	0	187.69	0.68	2.26	0	0.18	922.42	2.52	0.36	0.03	1258.83	0	1.51	0.05	0.33	3596.69	0.23	32.92	1.57	0.15	11.63	0	0.36	120.24	64.52	20.99	78.14	8.45	0	58.11	22.98	0.14	0	7.33	116.29	0.02	7.88	0	29.45	0.24	36.75	6.99	36.59	0.24	5.59
COVID-19	0.01	0	56.13	1.83	0	43.59	0.55	2.98	0	0.03	811.82	2.66	0.09	0.03	547.68	0	1.26	0.08	0.23	373.73	0.21	67.78	1.11	0.2	7.43	0	0.14	94.06	103.33	27.92	70.15	8.88	0.01	28.27	41.19	0.22	0	6.65	81.43	0	7.7	0	23.76	0.53	47.18	26.41	27.41	0.11	14.82
COVID-19	0	0	81.57	39.37	0	182.23	0.67	1.99	0.2	0.13	1760.05	3.18	0.17	0	1486.76	0	1.03	0	0.25	272.29	0.05	107.62	1.28	0.15	2.49	0	0.16	144.92	41.02	67.97	40.79	3.09	0.02	9.44	5.72	0.37	0	2.89	187.76	0	10.82	0	10.65	0.18	67.53	3.43	77.08	0.2	46.46
COVID-19	0	0.03	41.2	1.48	0	105.3	0.16	2.51	0	0.05	800.42	3.71	0.14	0	1279.83	0	1.24	0	0.4	709.27	0.07	75.7	0.81	0.12	14.43	0.1	0.11	116.5	108.11	52.41	72.07	15.53	0.01	31.08	6.27	0.07	0	5.51	137.26	0	8.25	0	24.83	0.14	81.12	0.74	43.41	0.18	22.71
COVID-19	0	0.05	27.68	0.58	0	75.84	0.37	1.66	0	0	697.61	2.14	0.17	0.02	804.93	0	2.14	0	0.73	736.33	0.06	23.37	0.44	0.02	1.85	0	0	115.56	18.8	8.17	69.26	11.91	0	28.49	6.04	0.06	0	5.42	135.43	0	5.22	0	13.14	0.74	51.06	0.87	20.21	0.25	6.69
COVID-19	0	0	44.36	0.67	0	91.44	0.55	2.85	0	0.14	1300.33	2.17	0.12	0	1059.25	0	0.25	0.08	0	2181.52	0.17	68.47	0.84	0.05	1.99	0.03	0	120.78	123.38	29.56	104.24	10.71	0.02	10.37	12.8	0.24	0	3.16	185.77	0.02	8.34	0	27.25	0.08	30.02	2.37	51.43	0.21	25.03
COVID-19	0	0	27.75	1.17	0	98.84	0.3	1.7	0.1	0	628.63	2.48	0.11	0.03	812.87	0	0.5	0	1.13	6168.95	0.15	37.81	0.7	0.05	10.31	0	0.09	39.81	98.05	38.61	74.52	9.51	0.03	55.06	48.7	0.16	0	7.1	172.09	0	4.43	0	41.14	0.52	39.65	1.87	27.72	0.07	6.01
COVID-19	0	0	15.28	0.08	0	66.9	0.76	1.78	0.38	0.09	680.03	0.52	0.13	0	374.47	0	0.61	0	1.13	4081.87	0.05	11.36	0.69	0.14	5.01	0	0.37	94.23	8.55	6.61	73.26	6.81	0	47.88	13.61	0.13	0	12.89	76.79	0.02	3.55	0	17.19	0.46	29.51	3.02	18.43	0.16	6.04
COVID-19	0.02	0	44.27	19.7	0	132.33	0.27	3.7	0	0.15	989	2.98	0	0.08	1262.88	0	1.1	0	0.05	1446.49	0.27	129.36	1.28	0.25	7.55	0.01	0.34	106.89	223.66	54.42	104.54	8.75	0	30.81	17.72	0.24	0	2.07	227.58	0.01	13.35	0	27.72	1.27	70.86	2.39	81.03	0.6	28.26
COVID-19	0	0	10.72	0.13	0	46.31	0.56	0.54	0	0	779.13	0.21	0.07	0	721.3	0	1.72	0	0.68	728.77	0.02	10.05	0.25	0.28	0.9	0	0.11	65.17	13.66	2.96	78.38	8.31	0	28.79	9.12	0.28	0	17.85	101.37	0.02	2.06	0	6.12	0.17	61.76	1.17	16.34	0.57	7.33
COVID-19	0	0	60.04	2.33	0	144.79	0.37	3	0	0.03	1082.08	0.6	0.02	0	1245.13	0	0.81	0	0.33	10036.7	0	68.22	0.95	0.07	4.71	0	0.13	99.39	15.99	59.51	86.18	21.01	0	38.59	1.88	0.34	0	2.99	502.97	0	7.2	0	67.78	0.35	53.33	0.15	41.33	0.51	10.99
COVID-19	0.01	0.02	8.03	0.6	0	67.62	0.23	1.62	0	0.02	381.96	4.98	0.08	0	646.76	0	0.42	0	0.55	368.96	0.04	43.02	0.69	0.05	3.31	0	0.05	14.29	144.57	33.86	104.21	9.76	0	46.02	8.71	0.15	0	7.1	216.18	0	3.57	0	45.88	0.07	39.35	0.12	18.52	0.17	5.21
COVID-19	0	0	32.68	54.73	0	82.99	0.22	2.4	0	0.07	1010.95	6.11	0.04	0	1013.99	0	0.54	0	0.18	2872.99	0	48.83	0.24	0.06	1.26	0	0.05	118.48	81.79	25.64	98.94	22.59	0	24.64	4.98	0.08	0	6.89	491.36	0	2.9	0	74.06	0.14	84.07	0.11	13.81	0.09	4.81
COVID-19	0.02	0	34.3	0.55	0	59.47	0.99	1.73	0	0.04	861.59	2.35	0.12	0.07	689.72	0	1.41	0	0.42	5164.49	0.2	27.41	0.71	0.1	4.02	0.04	0.15	130.69	356.61	12.33	58.78	8.89	0	47.71	14.29	0.13	0	8.89	218.91	0	3.53	0	37.29	0.25	43.51	11.55	17.42	0.08	4.47
COVID-19	0	0	17.74	0.57	0	29.77	0.3	1.75	0	0.02	309.45	1.64	0.33	0.04	514.45	0	1.58	0	0.58	913.09	0.03	22.36	1.05	0.11	4.04	0	0.05	70.85	95.46	13.21	55.65	10.58	0	32.23	16.91	0.16	0	9.91	97.01	0.02	5.42	0	22.85	0.73	55.6	1.68	19.94	0	6.19
COVID-19	0	0	106.43	2.64	0	124.62	0.19	1	0	0.08	1220.39	2.42	0.15	0.05	3651.39	0	2.89	0	0.11	7285.08	0.19	209.72	0.83	0.16	2.4	0	0	33.74	824.48	123.2	170.98	23.26	0.01	60.71	7.32	0.18	0	1.53	400.07	0.01	9.42	0	198.72	0.47	32.1	4.89	34.24	0.02	32.44
COVID-19	0	0.02	78.31	1.42	0	136.75	1.24	2.42	0	0.12	1383.51	1.18	0.04	0.02	1331.9	0	1.91	0	0.08	7415.22	0.06	32.77	0.71	0.02	2.52	0.01	0	226.15	245.42	35.54	95.15	21.09	0	37.55	7.96	0.1	0	1.7	424.66	0.01	5.23	0	48.64	0.08	46.52	20.79	29.45	0.46	7.39
Non-COVID	0.01	0	13.54	0.87	0	36.08	0.51	1.47	0	0	620.74	2.11	0.1	0.02	463.49	0	0.92	0	0.4	926.03	0	18.75	0.31	0.12	0.76	0	0.45	83.35	4.86	4.61	70.76	22.81	0	40.92	12.17	0.16	0	23.53	141.94	0.01	2.58	0	9.84	0.37	59.29	0.63	12.54	0.17	3.05
Non-COVID	0	0	26.68	1.63	0	84.46	0.25	3.66	0	0.06	701.24	1.12	0.12	0	1621.97	0	2.78	0	0.12	1444.85	0.01	203.68	1.21	0.01	1.16	0	0.05	68.56	60.19	67.08	123.71	10.51	0.01	19.86	11.09	0.04	0	5.02	253.28	0	7.1	0	89.98	0.57	67.94	0.6	34.95	0.03	16.57
Non-COVID	0.02	0	31.38	3.14	0	70.67	0.27	1.87	0.24	0.1	1021.55	2.71	0.06	0.04	2139.81	0	0.12	0	0.06	1941.64	0.03	107.99	0.5	0.02	0.68	0	0.05	78.34	77.5	37.08	130.25	21.19	0	14.06	15.02	0.06	0	4.22	318.08	0.01	4.89	0	96.13	0.17	54.73	0.37	23.76	0.02	5.34
Non-COVID	0	0	58.58	31.89	0	122.94	0.57	2.96	0	0.02	1411.47	4.78	0.07	0	1774.82	0	2.16	0.02	0.3	1783.03	0.02	231.91	0.68	0.04	1.63	0	0.06	102.68	71.84	70.25	102.47	10.62	0	15.83	14.47	0.19	0	3.13	381.95	0	7.75	0	49.46	0.61	123.96	3.3	45.68	0.19	33.44
Non-COVID	0	0	29.86	1.91	0	26.14	4.63	2.29	0.28	0.35	595.44	2.44	0.06	0	948.16	0.17	1.08	0	0.39	6023.34	0	72.26	0.42	0.2	1.83	0	0.14	66.56	209.43	12.93	66.75	11.06	0	29.64	82.3	0.13	0	17.65	379.73	0.03	1.9	0	44.97	0.23	41.92	1.89	12.44	0.1	4.69
Non-COVID	0.01	0	6.52	0.04	0	4.57	0.36	0.86	0	0.08	115.32	4.21	0.12	0	114.13	0	2.16	0	0.81	2821.46	0.07	1.42	0.86	0.04	2.07	0.02	0.18	8.13	77.63	9.87	50.33	7.69	0	67.53	80.95	0.05	0	19.94	17.75	0	2.27	0	11.77	0.58	13.95	5.57	6.27	0.06	2.25
Non-COVID	0	0	43.95	0.8	0	59.95	0.37	3.84	0	0.15	817.18	2.68	0.13	0	837.22	0	0.39	0	0.57	113.16	0.03	73.33	0.66	0.05	2.74	0	0.47	102.6	7.39	18.06	113.01	15.09	0.01	28.71	9.26	0.13	0	9.54	196.64	0.01	6.49	0	19.56	0.5	132	1	37.45	0.15	16.87
Non-COVID	0	0	38.53	2.46	0	73.84	0.45	4.09	0.13	0.04	1022.18	1.41	0.05	0	1958.53	0	0.42	0	0.38	2175.15	0.02	172.68	0.91	0.15	0.74	0	0	127.86	112.05	57.71	188.39	17.17	0	16.01	21.18	0.07	0	8.37	312.93	0.01	6.28	0	54.51	0.2	67.01	3.2	34.89	0.05	12.08
Non-COVID	0	0	30.45	0.5	0	77.3	0.68	1.84	0.14	0.09	650.21	2.37	0.08	0	645.69	0	3.31	0	0.63	2938.74	0.16	36.58	1.08	0.15	2.53	0.01	0.22	144.92	21.27	8.92	48.93	6.82	0.01	26.02	6.99	0.09	0	11.49	69.87	0.01	5.88	0	7.48	1.08	41.84	11.27	17.82	0.09	14.1
Non-COVID	0	0	64.64	0.84	0	52.02	0.39	1.5	0	0.18	1070.55	13.57	0.03	0	1410.67	0	0.73	0	0.16	464.43	0.2	70.92	0.48	0.1	1.06	0	0	185.63	448.44	52.04	123.2	14.29	0.01	38.89	17.36	0.04	0	4.79	216.47	0.02	5.05	0	39.25	0.52	39.97	5.03	17.87	0.24	15.77
Non-COVID	0	0	49.7	1.06	0	49.83	1.06	3.13	0	0.02	974.42	2.62	0.05	0	1052.78	0	0.99	0	0.52	2584.95	0.09	52.07	0.87	0.05	2.22	0	0.15	205.92	75.21	18.72	107.77	11.81	0	21.17	49.78	0.15	0	10.98	163.53	0.02	5.8	0	13.2	0.26	64.31	8.82	24.01	0.02	11.58
Non-COVID	0	0	98.78	1.95	0	20.85	0.26	1.61	0	0.02	1015.54	1.45	0.06	0	2208.01	0.1	0.89	0	0.07	1625.66	0.05	143.02	0.27	0.03	2	0	0.05	68.84	549.96	59.7	79.24	13.15	0	7.59	19.3	0.18	0	2.74	359.76	0.02	6.02	0	119.91	0.25	34.88	1.49	28.75	0	16.17
Non-COVID	0	0.02	55.16	3	0	72.06	0.79	2.31	0	0.02	1524.98	1.5	0.06	0.02	2017.1	0	1.02	0	0.42	1230.08	0.01	94.49	0.26	0.03	0.84	0	0.1	183.69	202.37	30.53	125.29	16.23	0	22.9	38.33	0.12	0	5.76	498.8	0.01	4.25	0	45.68	0.15	52.12	1.16	25.05	0.03	12.23
Non-COVID	0	0	79.68	6.89	0	98.96	0.28	2.9	0	0.02	1340.16	2.79	0.09	0.02	3372.13	0.31	0.28	0.03	0.07	2128.93	0.05	233.73	0.69	0.06	0.86	0	0	234.23	109.77	119.6	131.44	20.63	0	6.88	6.21	0.16	0	2.38	444.02	0	8.8	0	146.07	0.08	121.48	0.21	50.83	0.04	23.75
Non-COVID	0	0	26.43	0.89	0	44.99	0.55	1.54	0	0.4	753	2.8	0.06	0.03	595.42	0	2.93	0	0.92	341.25	0.03	34.01	0.47	0.07	2.67	0	0.12	97.85	6.93	8.41	94.52	12.82	0	33.62	14.43	0.15	0	7.89	123.14	0	6.28	0	16.05	0.66	31.53	3.05	23	0.04	9.94
Non-COVID	0	0.04	27.51	1.53	0	47.67	0.25	1.05	0	0.04	1472.43	1.91	0.04	0	1864.26	0	0.33	0	0.27	899.23	0.03	57.93	0.53	0.05	1.62	0	0.14	85.26	344.81	32.22	196.02	17.75	0	27.8	6.01	0.05	0	6.29	186.74	0	6.32	0	42.51	0.22	42	0.18	35.42	0.11	7.91
Non-COVID	0	0	54.06	0.94	0	152.46	0.58	2.54	0	0.08	957.08	1.39	0.16	0	2095.82	0	0.31	0	0.17	3564.38	0.21	179.76	1.69	0.05	3.69	0.03	0.21	157.74	156.29	58.91	138.8	16.99	0.01	29.85	22.18	0.17	0	10.09	214.81	0.01	12.48	0	32.34	0.21	93.12	2.29	54.2	0.28	23.65
Non-COVID	0.02	0	29.26	0.81	0	55.72	0.53	2.05	0	0.05	730.68	2.05	0.03	0	1277.04	0	0.42	0	0.03	1228.86	0.08	84.89	0.41	0.03	0.95	0.01	0.04	113.69	262.13	34.47	145.08	18.25	0.02	17.66	63.77	0.06	0	8.51	300.69	0.01	3.04	0	83.78	0.12	53.21	0.63	18.35	0.1	6.77
Non-COVID	0	0	32.52	4.55	0	26.32	0.23	2.29	0.1	0.05	1139.86	10.95	0.06	0	1519.3	0	0.27	0	0.26	982.57	0.17	46.39	0.21	0.06	0.46	0	0.04	63.37	129.26	38.45	185.84	20.29	0	15.63	40.74	0.13	0	6.6	353.18	0	2.48	0	70.19	0.2	64.6	2.39	18.9	0.02	6.33
Non-COVID	0.01	0	68.93	10.72	0	91.78	0.26	5.91	0.1	0.02	994.02	4.54	0.04	0	1721.01	0	1.67	0	0.15	3107.43	0.02	254.77	0.71	0.04	1	0	0	98.41	82.13	93.22	143.69	15.36	0	7.93	3.99	0.1	0	2.47	676.85	0	6.96	0	119.63	0.36	92.97	0.41	35.1	0.04	19.15
Non-COVID	0	0	16.82	0.34	0	85.67	0.67	1.48	0	0.02	695.98	3.13	0.09	0	796.26	0	2.72	0	0.19	1799.08	0.11	30.98	0.71	0.15	0.85	0.02	0	107.48	50.95	7.31	82.79	10.64	0	23.31	9.54	0.16	0	15.23	152.52	0.01	2.61	0	16.08	0.33	79.86	1.61	15.91	0.13	6.3
Non-COVID	0.01	0	9.54	6.86	0	38.44	0.5	1.32	0	0	453.16	0.88	0.01	0	369.88	0	0.58	0	0.62	1486.28	0	21.68	0.24	0.09	0.81	0	0.2	35.68	65.6	3.83	73.01	3.7	0	20.94	22.14	0.06	0	11.65	149.76	0	0.86	0	6.82	0.05	31.27	0.34	6.87	0.17	5
Non-COVID	0	0	27.57	1.2	0	25.84	0.88	1.95	0	0	743.39	0.55	0.13	0	615.07	0	0.62	0	0.77	7841.8	0.1	31.35	0.71	0.1	1.85	0	0.19	107.41	96.74	8.46	121.71	16.63	0.01	40.21	56.2	0.1	0	25.47	223.12	0.02	1.99	0	13.53	0.13	62.51	5.85	8.96	0.05	4.37
Non-COVID	0	0	37.5	1.14	0	102.36	0.54	1.71	0	0	1255.11	0.86	0.26	0	747.79	0	1.59	0	0.77	1274.7	0.07	63.14	1.08	0.14	2.22	0.01	0.31	157.83	15.26	14.75	90.04	5.37	0.01	17.96	10.29	0.19	0	13.08	187.67	0.01	5.81	0	9.71	0.36	80.21	1.31	30.52	0.17	18.07
Non-COVID	0	0	7.83	0.11	0	41.37	0.59	0.84	1.11	0	337.72	0.11	0	0.02	357.02	0	1.39	0	1.35	5013.99	0	4.35	0.29	0.17	0.5	0	0.24	50.54	17.99	2.17	50.03	8.94	0	45.16	22.86	0.18	0	24.08	88.58	0	0.89	0	5.98	0.22	30.38	0.15	6.39	0.17	2.19
Non-COVID	0.01	0.16	21.27	0.22	0	10.75	0.15	0.86	19	4.43	420.31	6.04	0.02	0.02	649.55	0.75	0.12	0	0	2380.04	0	30.04	0.05	0.14	0.18	0.01	0.23	13.68	250.65	16.16	156.04	48.41	0	26.24	8.5	0.06	1.91	3.97	437.15	0	1.26	0	106.92	0.03	16.03	0.06	5.9	0	5.08
[truncated: 30 more columns]
