# Supplementary material for: Suppression and Activation of Intracellular Immune Response in Initial Severe Acute Respiratory Syndrome Coronavirus 2 Infection
Source: Front Microbiol. 2021 Nov 26;12:768740. doi: 10.3389/fmicb.2021.768740 (PMC8661415; doi:10.3389/fmicb.2021.768740)
Supplement: Supplementary Table 6 — Phased WGCNA Results of Vero E6. [file Table_6.XLSX]

## Sheet: A
Supplemental Table S5(A). Genes contained in each co-expression modules during stage 1 (0-14 hpi).
Vero E6
gene_ID	Module
4097488	turquoise
4097491	turquoise
4097493	turquoise
4097494	turquoise
4097495	turquoise
4097496	blue
4097498	turquoise
4097499	turquoise
4097500	turquoise
103214204	turquoise
103214206	turquoise
103214210	yellow
103214212	turquoise
103214215	blue
103214218	turquoise
103214231	turquoise
103214241	green
103214242	blue
103214248	green
103214250	yellow
103214259	green
103214264	blue
103214281	turquoise
103214286	turquoise
103214289	turquoise
103214293	turquoise
103214298	turquoise
103214308	blue
103214309	turquoise
103214322	brown
103214324	yellow
103214326	grey
103214329	brown
103214330	yellow
103214332	green
103214333	turquoise
103214334	green
103214339	brown
103214351	grey
103214352	blue
103214354	turquoise
103214366	blue
103214375	blue
103214377	brown
103214383	green
103214384	grey
103214389	turquoise
103214396	blue
103214400	green
103214401	turquoise
103214403	turquoise
103214406	brown
103214411	turquoise
103214415	grey
103214417	brown
103214418	turquoise
103214423	green
103214425	green
103214426	yellow
103214427	grey
103214429	turquoise
103214434	turquoise
103214441	turquoise
103214452	turquoise
103214456	brown
103214463	turquoise
103214464	grey
103214466	blue
103214467	yellow
103214468	yellow
103214472	blue
103214475	turquoise
103214477	blue
103214478	blue
103214479	turquoise
103214489	blue
103214491	brown
103214510	blue
103214515	turquoise
103214576	blue
103214579	green
103214589	turquoise
103214593	blue
103214595	yellow
103214597	green
103214601	turquoise
103214602	turquoise
103214604	yellow
103214609	brown
103214610	blue
103214617	grey
103214637	grey
103214641	turquoise
103214664	turquoise
103214665	turquoise
103214666	green
103214670	brown
103214674	blue
103214677	green
103214678	green
103214691	brown
103214693	blue
103214698	turquoise
103214699	turquoise
103214715	turquoise
103214717	brown
103214718	turquoise
103214721	green
103214724	brown
103214727	brown
103214737	green
103214740	blue
103214742	green
103214766	turquoise
103214778	green
103214779	blue
103214781	blue
103214784	blue
103214791	blue
103214795	turquoise
103214796	blue
103214798	brown
103214799	turquoise
103214808	turquoise
103214821	blue
103214832	turquoise
103214842	turquoise
103214849	blue
103214853	blue
103214865	turquoise
103214894	brown
103214895	blue
103214899	blue
103214906	blue
103214918	blue
103214921	brown
103214922	blue
103214925	turquoise
103214928	blue
103214932	turquoise
103214933	turquoise
103214941	turquoise
103214942	turquoise
103214953	blue
103214961	blue
103214962	brown
103214967	turquoise
103214971	turquoise
103214972	turquoise
103214982	turquoise
103214994	blue
103215007	turquoise
103215008	turquoise
103215018	brown
103215021	turquoise
103215025	turquoise
103215036	brown
103215039	turquoise
103215054	blue
103215073	turquoise
103215083	blue
103215085	turquoise
103215086	turquoise
103215094	turquoise
103215095	turquoise
103215096	turquoise
103215098	turquoise
103215103	turquoise
103215110	turquoise
103215112	brown
103215120	blue
103215131	turquoise
103215136	blue
103215137	turquoise
103215139	brown
103215141	brown
103215143	green
103215147	green
103215153	brown
103215155	turquoise
103215156	green
103215160	brown
103215166	turquoise
103215175	turquoise
103215178	turquoise
103215179	blue
103215183	grey
103215193	brown
103215199	green
103215208	grey
103215210	turquoise
103215214	turquoise
103215216	brown
103215221	blue
103215257	blue
103215266	turquoise
103215269	blue
103215273	turquoise
103215275	blue
103215276	blue
103215291	green
103215294	grey
103215296	green
103215312	grey
103215320	blue
103215321	turquoise
103215329	grey
103215330	turquoise
103215331	yellow
103215333	turquoise
103215339	blue
103215352	brown
103215355	blue
103215357	green
103215360	turquoise
103215361	turquoise
103215362	grey
103215364	blue
103215365	brown
103215368	blue
103215375	turquoise
103215386	blue
103215387	brown
103215388	blue
103215391	brown
103215392	grey
103215394	grey
103215397	brown
103215400	blue
103215401	turquoise
103215407	brown
103215412	blue
103215414	blue
103215419	turquoise
103215430	grey
103215443	blue
103215447	green
103215450	turquoise
103215451	blue
103215454	blue
103215456	blue
103215462	turquoise
103215463	yellow
103215465	turquoise
103215466	turquoise
103215467	turquoise
103215472	turquoise
103215478	green
103215481	blue
103215487	blue
103215499	grey
103215501	brown
103215503	turquoise
103215504	green
103215510	turquoise
103215511	blue
103215512	blue
103215516	turquoise
103215518	blue
103215522	turquoise
103215523	green
103215526	blue
103215528	blue
103215530	green
103215531	blue
103215537	grey
103215543	turquoise
103215549	turquoise
103215551	blue
103215552	brown
103215553	blue
103215555	yellow
103215556	yellow
103215558	turquoise
103215566	turquoise
103215567	turquoise
103215578	brown
103215585	turquoise
103215598	brown
103215602	turquoise
103215621	yellow
103215625	grey
103215629	blue
103215630	brown
103215631	blue
103215633	yellow
103215636	green
103215642	turquoise
103215645	blue
103215646	brown
103215654	yellow
103215658	brown
103215661	turquoise
103215672	turquoise
103215673	blue
103215676	blue
103215679	blue
103215680	yellow
103215683	yellow
103215685	green
103215686	brown
103215689	turquoise
103215690	turquoise
103215693	turquoise
103215697	blue
103215698	blue
103215702	turquoise
103215721	blue
103215732	blue
103215753	turquoise
103215756	blue
103215759	grey
103215766	turquoise
103215772	turquoise
103215788	turquoise
103215789	turquoise
103215800	turquoise
103215807	turquoise
103215808	turquoise
103215810	grey
103215812	blue
103215816	turquoise
103215819	yellow
103215824	turquoise
103215828	blue
103215829	yellow
103215835	brown
103215840	turquoise
103215844	blue
103215852	turquoise
103215865	turquoise
103215866	turquoise
103215869	blue
103215871	grey
103215872	brown
103215873	turquoise
103215874	brown
103215876	blue
103215878	brown
103215897	grey
103215913	grey
103215925	turquoise
103215932	turquoise
103215935	turquoise
103215943	turquoise
103215944	brown
103215953	yellow
103215956	brown
103215965	brown
103215966	brown
103215967	turquoise
103215972	brown
103215977	yellow
103215978	turquoise
103215991	turquoise
103215993	turquoise
103215994	turquoise
103215995	grey
103215996	brown
103216001	yellow
103216002	grey
103216005	turquoise
103216007	green
103216008	blue
103216016	brown
103216026	green
103216030	turquoise
103216031	grey
103216032	turquoise
103216033	grey
103216034	turquoise
103216038	blue
103216043	brown
103216045	brown
103216047	blue
103216048	turquoise
103216051	turquoise
103216055	grey
103216061	green
103216062	turquoise
103216069	turquoise
103216073	green
103216074	blue
103216075	turquoise
103216078	turquoise
103216079	blue
103216091	green
103216093	brown
103216094	brown
103216096	yellow
103216097	blue
103216099	grey
103216102	green
103216104	brown
103216122	blue
103216129	blue
103216135	turquoise
103216136	green
103216144	brown
103216145	turquoise
103216153	brown
103216155	yellow
103216159	turquoise
103216160	green
103216161	turquoise
103216164	brown
103216165	blue
103216169	yellow
103216170	turquoise
103216180	blue
103216187	turquoise
103216194	grey
103216195	blue
103216197	grey
103216204	blue
103216205	brown
103216211	yellow
103216221	blue
103216222	turquoise
103216228	blue
103216229	turquoise
103216230	grey
103216233	green
103216234	blue
103216237	green
103216241	brown
103216242	turquoise
103216246	blue
103216250	blue
103216254	turquoise
103216256	turquoise
103216257	brown
103216258	brown
103216260	turquoise
103216267	green
103216269	turquoise
103216281	turquoise
103216282	green
103216287	blue
103216291	turquoise
103216293	green
103216296	grey
103216297	turquoise
103216314	yellow
103216315	brown
103216317	green
103216335	grey
103216337	yellow
103216338	blue
103216339	brown
103216343	blue
103216345	turquoise
103216347	blue
103216348	turquoise
103216349	blue
103216351	turquoise
103216353	blue
103216354	turquoise
103216357	green
103216358	turquoise
103216362	turquoise
103216373	turquoise
103216375	turquoise
103216377	brown
103216378	turquoise
103216382	green
103216385	blue
103216387	turquoise
103216388	turquoise
103216390	turquoise
103216394	turquoise
103216395	turquoise
103216397	brown
103216399	brown
103216400	turquoise
103216402	green
103216405	yellow
103216409	brown
103216412	turquoise
103216419	grey
103216422	brown
103216424	blue
103216426	blue
103216428	blue
103216430	turquoise
103216431	blue
103216433	blue
103216434	brown
103216435	grey
103216441	blue
103216442	blue
103216443	brown
103216444	turquoise
103216445	grey
103216447	turquoise
103216448	turquoise
103216449	turquoise
103216453	blue
103216454	turquoise
103216456	turquoise
103216461	turquoise
103216466	turquoise
103216467	green
103216470	blue
103216471	turquoise
103216476	blue
103216492	brown
103216494	brown
103216495	brown
103216498	brown
103216499	brown
103216501	yellow
103216505	green
103216507	turquoise
103216510	blue
103216511	yellow
103216521	blue
103216523	brown
103216529	blue
103216539	brown
103216540	green
103216543	blue
103216546	yellow
103216554	yellow
103216555	blue
103216556	yellow
103216564	brown
103216566	turquoise
103216575	brown
103216576	grey
103216582	grey
103216583	brown
103216592	brown
103216593	turquoise
103216597	yellow
103216606	green
103216612	yellow
103216614	brown
103216618	blue
103216621	brown
103216635	blue
103216638	turquoise
103216643	turquoise
103216646	blue
103216648	turquoise
103216651	brown
103216652	turquoise
103216658	grey
103216659	turquoise
103216664	green
103216667	turquoise
103216671	brown
103216674	turquoise
103216677	blue
103216698	turquoise
103216699	green
103216726	turquoise
103216730	yellow
103216731	turquoise
103216737	blue
103216755	turquoise
103216762	turquoise
103216830	turquoise
103216843	blue
103216846	brown
103216850	turquoise
103216864	blue
103216865	turquoise
103216869	turquoise
103216871	blue
103216874	brown
103216875	yellow
103216879	brown
103216903	blue
103216920	brown
103216924	yellow
103216925	blue
103216929	turquoise
103216931	green
103216933	brown
103216939	blue
103216940	blue
103216941	yellow
103216962	turquoise
103216969	blue
103216970	brown
103216975	yellow
103216978	grey
103216981	brown
103216982	turquoise
103216985	turquoise
103216987	brown
103216991	green
103216995	grey
103216996	blue
103217028	blue
103217052	turquoise
103217053	brown
103217064	turquoise
103217068	blue
103217075	blue
103217081	blue
103217082	blue
103217085	green
103217090	brown
103217091	green
103217098	grey
103217099	green
103217114	grey
103217123	blue
103217128	yellow
103217134	green
103217143	brown
103217148	turquoise
103217152	turquoise
103217156	brown
103217163	green
103217169	yellow
103217174	turquoise
103217175	turquoise
103217178	blue
103217181	blue
103217190	green
103217204	yellow
103217205	turquoise
103217223	yellow
103217226	turquoise
103217229	green
103217238	brown
103217246	brown
103217252	brown
103217255	blue
103217267	green
103217271	brown
103217273	blue
103217275	turquoise
103217279	turquoise
103217294	turquoise
103217313	blue
103217314	brown
103217315	green
103217317	grey
103217325	blue
103217330	turquoise
103217349	brown
103217350	blue
103217352	brown
103217356	blue
103217361	turquoise
103217367	green
103217372	grey
103217376	turquoise
103217377	blue
103217380	grey
103217381	turquoise
103217382	turquoise
103217384	turquoise
103217391	turquoise
103217405	grey
103217413	turquoise
103217417	blue
103217419	turquoise
103217420	blue
103217432	brown
103217435	blue
103217438	green
103217444	turquoise
103217451	blue
103217454	brown
103217455	yellow
103217465	brown
103217466	grey
103217468	yellow
103217470	blue
103217471	blue
103217486	blue
103217487	yellow
103217488	brown
103217493	blue
103217504	green
103217507	brown
103217509	blue
103217510	blue
103217511	green
103217513	green
103217517	blue
103217518	blue
103217521	turquoise
103217522	yellow
103217527	yellow
103217529	green
103217530	turquoise
103217531	green
103217540	blue
103217546	grey
103217563	brown
103217565	yellow
103217568	yellow
103217572	green
103217573	blue
103217575	yellow
103217578	blue
103217582	green
103217583	blue
103217585	turquoise
103217596	blue
103217602	green
103217604	turquoise
103217605	brown
103217610	brown
103217611	turquoise
103217618	blue
103217620	blue
103217623	green
103217625	blue
103217626	brown
103217629	turquoise
103217632	blue
103217635	turquoise
103217640	grey
103217643	brown
103217644	turquoise
103217657	grey
103217660	turquoise
103217668	brown
103217670	blue
103217673	yellow
103217676	yellow
103217679	grey
103217680	brown
103217683	turquoise
103217694	yellow
103217696	brown
103217699	brown
103217704	brown
103217708	blue
103217711	green
103217712	turquoise
103217714	blue
103217717	brown
103217719	brown
103217720	turquoise
103217721	blue
103217724	yellow
103217729	turquoise
103217737	brown
103217738	brown
103217743	yellow
103217747	brown
103217749	grey
103217755	blue
103217756	blue
103217761	blue
103217773	turquoise
103217781	brown
103217790	green
103217800	turquoise
103217801	yellow
103217807	brown
103217809	green
103217815	grey
103217822	turquoise
103217825	green
103217826	blue
103217851	brown
103217858	brown
103217859	brown
103217862	turquoise
103217865	blue
103217870	brown
103217871	grey
103217873	turquoise
103217875	blue
103217877	yellow
103217879	turquoise
103217882	yellow
103217888	blue
103217893	blue
103217894	grey
103217895	grey
103217899	brown
103217900	turquoise
103217901	blue
103217902	blue
103217904	blue
103217906	brown
103217907	yellow
103217909	brown
103217911	turquoise
103217918	blue
103217919	brown
103217920	turquoise
103217921	brown
103217923	blue
103217942	turquoise
103217955	turquoise
103217963	turquoise
103217970	blue
103217985	turquoise
103217987	turquoise
103217992	brown
103217994	grey
103218009	turquoise
103218021	turquoise
103218026	brown
103218029	yellow
103218041	brown
103218042	green
103218049	grey
103218067	turquoise
103218069	turquoise
103218079	blue
103218086	turquoise
103218088	turquoise
103218092	grey
103218093	brown
103218100	grey
103218105	turquoise
103218107	brown
103218115	grey
103218116	turquoise
103218121	green
103218125	turquoise
103218126	brown
103218131	blue
103218133	turquoise
103218141	yellow
103218145	grey
103218153	turquoise
103218161	yellow
103218163	brown
103218172	blue
103218173	blue
103218176	blue
103218180	blue
103218182	turquoise
103218183	grey
103218187	turquoise
103218190	brown
103218195	turquoise
103218214	turquoise
103218215	blue
103218226	green
103218232	blue
103218234	brown
103218236	turquoise
103218241	blue
103218243	turquoise
103218244	blue
103218246	blue
103218247	turquoise
103218250	grey
103218302	blue
103218303	yellow
103218320	blue
103218348	blue
103218350	grey
103218355	blue
103218358	grey
103218364	brown
103218365	blue
103218368	brown
103218369	grey
103218374	turquoise
103218378	blue
103218381	yellow
103218389	blue
103218391	grey
103218392	blue
103218393	brown
103218404	yellow
103218408	blue
103218417	green
103218423	turquoise
103218442	brown
103218443	turquoise
103218444	blue
103218446	turquoise
103218447	grey
103218448	blue
103218449	turquoise
103218452	brown
103218453	brown
103218454	blue
103218456	turquoise
103218459	blue
103218460	turquoise
103218463	turquoise
103218464	turquoise
103218465	turquoise
103218466	turquoise
103218470	green
103218471	brown
103218475	grey
103218476	blue
103218478	grey
103218481	brown
103218483	yellow
103218486	turquoise
103218487	turquoise
103218488	blue
103218489	blue
103218490	turquoise
103218491	grey
103218495	brown
103218498	turquoise
103218501	blue
103218502	turquoise
103218507	blue
103218520	grey
103218522	blue
103218523	turquoise
103218534	blue
103218535	turquoise
103218536	blue
103218537	grey
103218542	grey
103218547	blue
103218549	turquoise
103218564	turquoise
103218577	green
103218578	turquoise
103218585	turquoise
103218588	yellow
103218589	grey
103218617	green
103218623	blue
103218635	brown
103218636	blue
103218639	brown
103218640	blue
103218641	blue
103218643	brown
103218645	blue
103218646	turquoise
103218647	blue
103218652	turquoise
103218653	turquoise
103218656	turquoise
103218658	turquoise
103218659	turquoise
103218661	turquoise
103218666	turquoise
103218667	blue
103218669	grey
103218671	blue
103218675	turquoise
103218677	grey
103218678	blue
103218692	brown
103218700	turquoise
103218702	turquoise
103218717	green
103218720	yellow
103218722	blue
103218733	green
103218734	blue
103218735	blue
103218738	turquoise
103218739	turquoise
103218740	blue
103218744	green
103218761	green
103218763	yellow
103218769	yellow
103218776	green
103218778	turquoise
103218783	yellow
103218786	green
103218787	grey
103218788	yellow
103218794	brown
103218797	turquoise
103218798	green
103218814	green
103218817	green
103218821	blue
103218824	brown
103218826	turquoise
103218828	blue
103218830	green
103218832	brown
103218844	blue
103218846	blue
103218848	yellow
103218888	turquoise
103218895	turquoise
103218896	turquoise
103218899	turquoise
103218902	blue
103218909	yellow
103218911	yellow
103218913	green
103218914	green
103218917	turquoise
103218920	brown
103218924	brown
103218925	turquoise
103218927	turquoise
103218929	yellow
103218941	grey
103218953	grey
103218964	turquoise
103218965	turquoise
103218968	turquoise
103218969	turquoise
103218973	turquoise
103218974	turquoise
103218982	grey
103218985	turquoise
103218987	yellow
103218989	brown
103218991	blue
103218998	turquoise
103218999	turquoise
103219001	yellow
103219006	blue
103219007	turquoise
103219009	brown
103219011	brown
103219013	green
103219014	blue
103219017	turquoise
103219021	brown
103219027	turquoise
103219030	turquoise
103219031	brown
103219034	brown
103219041	blue
103219042	blue
103219053	turquoise
103219057	turquoise
103219061	brown
103219066	yellow
103219070	grey
103219071	turquoise
103219077	blue
103219086	blue
103219095	green
103219112	blue
103219113	blue
103219114	brown
103219116	turquoise
103219118	turquoise
103219125	turquoise
103219130	turquoise
103219131	turquoise
103219132	blue
103219133	blue
103219134	yellow
103219137	turquoise
103219140	blue
103219146	blue
103219148	green
103219149	turquoise
103219150	brown
103219151	turquoise
103219152	turquoise
103219154	turquoise
103219155	grey
103219158	brown
103219159	grey
103219160	blue
103219161	brown
103219167	grey
103219169	brown
103219170	blue
103219172	blue
103219173	turquoise
103219174	blue
103219175	brown
103219177	blue
103219183	blue
103219185	brown
103219189	brown
103219194	turquoise
103219196	turquoise
103219197	brown
103219208	blue
103219210	blue
103219211	blue
103219212	blue
103219213	turquoise
103219215	turquoise
103219216	brown
103219219	turquoise
103219220	blue
103219222	turquoise
103219225	blue
103219226	blue
103219227	turquoise
103219228	turquoise
103219229	turquoise
103219231	blue
103219234	blue
103219235	blue
103219236	grey
103219238	grey
103219241	grey
103219246	brown
103219250	brown
103219252	turquoise
103219253	blue
103219254	blue
103219256	brown
103219258	turquoise
103219259	brown
103219263	turquoise
103219266	brown
103219268	blue
103219273	turquoise
103219275	green
103219281	blue
103219287	brown
103219288	turquoise
103219290	turquoise
103219294	brown
103219298	turquoise
103219306	turquoise
103219307	green
103219309	blue
103219311	brown
103219396	blue
103219398	brown
103219399	turquoise
103219400	yellow
103219401	turquoise
103219402	green
103219412	blue
103219413	brown
103219414	blue
103219426	turquoise
103219427	turquoise
103219431	brown
103219433	blue
103219443	yellow
103219444	turquoise
103219446	blue
103219456	blue
103219458	turquoise
103219469	blue
103219471	blue
103219474	green
103219475	brown
103219476	blue
103219478	turquoise
103219481	brown
103219484	turquoise
103219496	brown
103219498	blue
103219501	blue
103219503	grey
103219505	blue
103219512	brown
103219524	turquoise
103219530	green
103219534	turquoise
103219538	turquoise
103219540	blue
103219541	blue
103219543	blue
103219551	blue
103219554	turquoise
103219555	blue
103219557	turquoise
103219558	turquoise
103219560	turquoise
103219563	green
103219566	turquoise
103219567	turquoise
103219568	blue
103219570	yellow
103219573	turquoise
103219574	brown
103219578	grey
103219586	blue
103219594	grey
103219595	brown
103219600	blue
103219601	turquoise
103219602	turquoise
103219609	yellow
103219611	yellow
103219612	yellow
103219621	yellow
103219627	turquoise
103219629	turquoise
103219631	green
103219643	blue
103219659	turquoise
103219662	turquoise
103219663	turquoise
103219665	blue
103219666	green
103219670	yellow
103219673	turquoise
103219676	brown
103219678	green
103219684	green
103219685	blue
103219690	green
103219698	turquoise
103219700	turquoise
103219705	turquoise
103219706	turquoise
103219711	turquoise
103219715	yellow
103219717	turquoise
103219721	brown
103219723	grey
103219725	blue
103219727	turquoise
103219736	grey
103219739	turquoise
103219743	blue
103219746	blue
103219752	turquoise
103219753	turquoise
103219754	grey
103219756	grey
103219760	turquoise
103219761	grey
103219765	brown
103219772	turquoise
103219775	turquoise
103219779	brown
103219795	blue
103219799	blue
103219802	yellow
103219811	brown
103219812	brown
103219814	blue
103219815	green
103219822	green
103219825	turquoise
103219837	yellow
103219923	turquoise
103219927	turquoise
103219930	turquoise
103219937	turquoise
103219939	grey
103219940	turquoise
103219942	turquoise
103219945	brown
103219955	turquoise
103219957	brown
103219961	turquoise
103219962	turquoise
103219964	turquoise
103219983	brown
103220001	turquoise
103220005	green
103220008	turquoise
103220011	turquoise
103220012	brown
103220013	turquoise
103220014	turquoise
103220016	green
103220018	brown
103220019	yellow
103220021	brown
103220022	brown
103220023	green
103220024	turquoise
103220025	turquoise
103220027	blue
103220028	brown
103220029	brown
103220030	yellow
103220031	brown
103220033	blue
103220040	turquoise
103220042	brown
103220044	turquoise
103220045	turquoise
103220049	turquoise
103220050	blue
103220052	brown
103220054	green
103220056	turquoise
103220057	blue
103220061	blue
103220062	blue
103220063	blue
103220069	yellow
103220070	turquoise
103220072	green
103220074	turquoise
103220075	turquoise
103220076	green
103220093	turquoise
103220095	turquoise
103220096	yellow
103220097	grey
103220103	blue
103220106	yellow
103220112	brown
103220113	blue
103220119	grey
103220121	blue
103220122	blue
103220124	blue
103220125	turquoise
103220127	yellow
103220128	brown
103220129	blue
103220137	green
103220143	grey
103220147	turquoise
103220151	turquoise
103220154	turquoise
103220159	yellow
103220161	brown
103220163	brown
103220167	brown
103220169	brown
103220175	turquoise
103220176	turquoise
103220178	green
103220180	turquoise
103220181	turquoise
103220182	turquoise
103220183	turquoise
103220187	green
103220190	green
103220193	green
103220199	green
103220200	blue
103220202	grey
103220205	brown
103220206	blue
103220208	brown
103220221	blue
103220232	grey
103220235	turquoise
103220239	green
103220240	blue
103220241	blue
103220242	turquoise
103220249	brown
103220251	blue
103220257	blue
103220269	turquoise
103220271	brown
103220301	blue
103220307	brown
103220310	turquoise
103220313	brown
103220315	yellow
103220318	turquoise
103220319	brown
103220323	turquoise
103220327	blue
103220328	blue
103220330	blue
103220333	brown
103220337	blue
103220342	turquoise
103220344	turquoise
103220345	grey
103220353	blue
103220368	turquoise
103220369	brown
103220376	brown
103220380	grey
103220382	blue
103220383	blue
103220386	yellow
103220392	blue
103220397	turquoise
103220400	turquoise
103220407	turquoise
103220408	blue
103220435	brown
103220436	blue
103220440	brown
103220444	turquoise
103220445	green
103220447	grey
103220452	blue
103220458	yellow
103220461	turquoise
103220462	turquoise
103220469	blue
103220474	turquoise
103220477	turquoise
103220478	brown
103220479	turquoise
103220480	green
103220484	brown
103220485	blue
103220487	yellow
103220492	yellow
103220516	brown
103220524	blue
103220526	green
103220527	blue
103220529	blue
103220531	brown
103220551	brown
103220560	blue
103220562	brown
103220572	blue
103220575	blue
103220586	blue
103220588	blue
103220593	turquoise
103220596	brown
103220599	green
103220601	blue
103220602	turquoise
103220603	blue
103220606	turquoise
103220607	blue
103220608	blue
103220615	brown
103220616	brown
103220618	turquoise
103220620	blue
103220627	brown
103220628	grey
103220633	turquoise
103220638	yellow
103220645	brown
103220646	blue
103220649	blue
103220651	brown
103220659	turquoise
103220660	grey
103220661	brown
103220665	blue
103220666	turquoise
103220667	brown
103220669	blue
103220671	grey
103220673	green
103220674	turquoise
103220675	blue
103220677	turquoise
103220679	brown
103220689	green
103220707	yellow
103220708	grey
103220712	green
103220717	turquoise
103220720	brown
103220724	turquoise
103220727	turquoise
103220738	grey
103220741	grey
103220750	turquoise
103220753	green
103220756	blue
103220765	brown
103220776	turquoise
103220782	blue
103220794	turquoise
103220806	turquoise
103220817	grey
103220818	turquoise
103220821	turquoise
103220825	blue
103220835	brown
103220836	turquoise
103220841	green
103220846	brown
103220851	brown
103220853	blue
103220855	brown
103220882	brown
103220884	turquoise
103220885	blue
103220913	turquoise
103220915	brown
103220917	turquoise
103220921	blue
103220923	yellow
103220960	turquoise
103220978	blue
103220991	brown
103221039	blue
103221040	turquoise
103221045	turquoise
103221048	brown
103221057	blue
103221059	turquoise
103221063	green
103221067	turquoise
103221068	brown
103221070	grey
103221071	blue
103221077	grey
103221078	green
103221083	blue
103221084	yellow
103221091	blue
103221092	yellow
103221094	turquoise
103221097	blue
103221101	turquoise
103221106	turquoise
103221108	turquoise
103221110	turquoise
103221113	turquoise
103221118	turquoise
103221119	green
103221122	brown
103221124	blue
103221126	blue
103221130	blue
103221131	turquoise
103221135	blue
103221136	green
103221138	turquoise
103221139	brown
103221142	turquoise
103221143	brown
103221145	turquoise
103221146	yellow
103221153	blue
103221156	blue
103221157	brown
103221160	brown
103221166	blue
103221168	blue
103221172	brown
103221173	blue
103221183	turquoise
103221186	turquoise
103221194	blue
103221202	turquoise
103221205	brown
103221209	yellow
103221210	green
103221212	green
103221215	blue
103221223	brown
103221224	brown
103221232	turquoise
103221240	green
103221242	yellow
103221249	brown
103221251	yellow
103221254	brown
103221255	blue
103221258	blue
103221259	turquoise
103221265	grey
103221266	yellow
103221268	brown
103221270	turquoise
103221274	blue
103221275	turquoise
103221276	blue
103221277	yellow
103221283	green
103221284	yellow
103221294	yellow
103221296	blue
103221297	blue
103221301	blue
103221307	brown
103221328	blue
103221334	blue
103221337	blue
103221339	brown
103221346	turquoise
103221347	yellow
103221350	turquoise
103221364	turquoise
103221365	turquoise
103221367	turquoise
103221370	blue
103221383	grey
103221392	blue
103221400	blue
103221401	yellow
103221402	turquoise
103221407	turquoise
103221411	turquoise
103221412	blue
103221413	blue
103221416	blue
103221417	blue
103221421	yellow
103221422	turquoise
103221429	green
103221431	blue
103221432	green
103221433	blue
103221439	turquoise
103221440	blue
103221444	grey
103221447	brown
103221449	grey
103221451	brown
103221452	turquoise
103221454	brown
103221455	blue
103221459	yellow
103221462	blue
103221463	turquoise
103221471	blue
103221474	blue
103221475	blue
103221476	turquoise
103221478	brown
103221483	turquoise
103221484	blue
103221485	brown
103221486	brown
103221487	turquoise
103221490	brown
103221493	brown
103221497	turquoise
103221498	blue
103221501	grey
103221504	blue
103221506	yellow
103221507	brown
103221508	turquoise
103221509	blue
103221510	turquoise
103221512	blue
103221514	blue
103221520	turquoise
103221526	grey
103221527	blue
103221532	turquoise
103221533	turquoise
103221535	yellow
103221538	turquoise
103221553	blue
103221554	brown
103221563	turquoise
103221570	turquoise
103221572	turquoise
103221573	green
103221576	yellow
103221580	turquoise
103221583	turquoise
103221588	brown
103221589	brown
103221590	grey
103221592	grey
103221593	grey
103221594	turquoise
103221596	brown
103221599	turquoise
103221600	turquoise
103221602	turquoise
103221606	blue
103221607	green
103221609	blue
103221611	green
103221612	turquoise
103221618	blue
103221619	blue
103221620	brown
103221623	turquoise
103221627	yellow
103221629	turquoise
103221630	grey
103221631	turquoise
103221635	turquoise
103221637	turquoise
103221639	yellow
103221649	turquoise
103221650	turquoise
103221651	turquoise
103221654	turquoise
103221655	blue
103221658	turquoise
103221660	brown
103221663	turquoise
103221664	turquoise
103221665	brown
103221666	yellow
103221667	turquoise
103221668	turquoise
103221674	turquoise
103221676	turquoise
103221683	grey
103221689	turquoise
103221690	brown
103221693	brown
103221696	blue
103221701	brown
103221708	turquoise
103221713	turquoise
103221715	turquoise
103221716	turquoise
103221717	brown
103221718	green
103221723	turquoise
103221730	yellow
103221734	blue
103221735	turquoise
103221736	turquoise
103221737	blue
103221742	brown
103221743	brown
103221745	brown
103221746	grey
103221747	blue
103221748	turquoise
103221750	turquoise
103221752	turquoise
103221758	grey
103221760	turquoise
103221761	brown
103221764	turquoise
103221765	brown
103221797	grey
103221799	brown
103221802	blue
103221812	brown
103221815	green
103221817	turquoise
103221819	blue
103221820	turquoise
103221821	blue
103221823	blue
103221825	yellow
103221829	grey
103221830	blue
103221834	turquoise
103221837	green
103221845	turquoise
103221846	brown
103221853	turquoise
103221879	grey
103221881	yellow
103221907	blue
103221912	turquoise
103221914	green
103221915	yellow
103221918	turquoise
103221928	grey
103221929	blue
103221931	yellow
103221933	grey
103221934	turquoise
103221935	grey
103221936	turquoise
103221937	grey
103221940	turquoise
103221941	turquoise
103221943	grey
103221944	blue
103221946	turquoise
103221947	grey
103221948	brown
103221959	blue
103221965	turquoise
103221969	turquoise
103221970	grey
103221971	turquoise
103221972	turquoise
103221976	green
103221977	brown
103221978	turquoise
103221981	brown
103221987	blue
103221988	turquoise
103221993	turquoise
103221994	turquoise
103221997	grey
103221998	turquoise
103222001	turquoise
103222003	grey
103222004	turquoise
103222006	grey
103222007	turquoise
103222008	turquoise
103222012	yellow
103222013	grey
103222014	turquoise
103222015	turquoise
103222017	turquoise
103222020	turquoise
103222025	blue
103222026	blue
103222027	turquoise
103222029	brown
103222034	green
103222046	turquoise
103222048	blue
103222050	turquoise
103222056	turquoise
103222067	grey
103222073	yellow
103222084	yellow
103222085	blue
103222100	turquoise
103222104	blue
103222106	brown
103222108	turquoise
103222109	brown
103222113	blue
103222114	grey
103222118	brown
103222122	yellow
103222123	blue
103222124	brown
103222128	brown
103222131	brown
103222135	turquoise
103222138	brown
103222141	turquoise
103222143	brown
103222145	turquoise
103222146	grey
103222156	turquoise
103222160	turquoise
103222164	brown
103222166	turquoise
103222168	turquoise
103222171	brown
103222185	turquoise
103222199	blue
103222202	turquoise
103222209	green
103222210	blue
103222215	turquoise
103222219	turquoise
103222238	turquoise
103222244	turquoise
103222245	blue
103222248	blue
103222250	turquoise
103222263	green
103222264	brown
103222266	turquoise
103222273	turquoise
103222274	turquoise
103222280	brown
103222283	blue
103222284	blue
103222288	brown
103222289	turquoise
103222290	turquoise
103222293	turquoise
103222294	blue
103222303	grey
103222306	yellow
103222309	blue
103222324	turquoise
103222342	green
103222364	yellow
103222390	blue
103222397	grey
103222398	turquoise
103222399	yellow
103222402	turquoise
103222403	yellow
103222404	green
103222411	brown
103222413	green
103222414	brown
103222417	turquoise
103222423	blue
103222427	blue
103222434	turquoise
103222439	turquoise
103222442	turquoise
103222446	turquoise
103222449	blue
103222450	green
103222454	grey
103222470	turquoise
103222475	brown
103222476	turquoise
103222480	brown
103222485	blue
103222495	grey
103222517	brown
103222529	brown
103222531	brown
103222536	turquoise
103222539	yellow
103222543	turquoise
103222549	yellow
103222551	turquoise
103222559	turquoise
103222560	turquoise
103222568	brown
103222572	green
103222574	yellow
103222577	brown
103222584	blue
103222594	blue
103222596	brown
103222607	blue
103222611	blue
103222614	turquoise
103222619	brown
103222620	blue
103222623	turquoise
103222632	brown
103222634	turquoise
103222637	yellow
103222647	blue
103222658	turquoise
103222661	yellow
103222662	brown
103222666	turquoise
103222667	green
103222670	green
103222671	brown
103222672	green
103222678	blue
103222680	brown
103222681	green
103222686	brown
103222692	yellow
103222693	blue
103222694	green
103222697	grey
103222700	turquoise
103222701	turquoise
103222703	turquoise
103222705	turquoise
103222718	brown
103222722	blue
103222725	yellow
103222729	blue
103222752	turquoise
103222754	blue
103222755	blue
103222763	blue
103222774	turquoise
103222776	blue
103222778	turquoise
103222785	grey
103222804	blue
103222806	turquoise
103222808	brown
103222816	blue
103222823	blue
103222824	green
103222826	yellow
103222827	turquoise
103222831	yellow
103222832	brown
103222834	turquoise
103222847	turquoise
103222864	blue
103222865	blue
103222866	brown
103222871	turquoise
103222874	turquoise
103222884	turquoise
103222887	grey
103222889	brown
103222895	grey
103222896	brown
103222900	turquoise
103222901	blue
103222915	brown
103222917	turquoise
103222924	brown
103222938	blue
103222939	turquoise
103222942	turquoise
103222947	blue
103222949	green
103222953	blue
103222955	brown
103222958	blue
103222959	turquoise
103222964	grey
103222966	grey
103222974	blue
103222977	brown
103222982	blue
103222984	grey
103222985	blue
103222988	blue
103222991	turquoise
103222994	blue
103222997	blue
103222999	turquoise
103223000	turquoise
103223003	turquoise
103223005	turquoise
103223012	turquoise
103223013	yellow
103223020	turquoise
103223021	turquoise
103223022	brown
103223024	blue
103223025	grey
103223026	brown
103223028	blue
103223031	turquoise
103223032	turquoise
[truncated: 6,417 more rows]

## Sheet: B
Supplemental Table S5(B). GO enrichment analysis of the Vero E6 gene modules in stage 1.
Cluster	ONTOLOGY	ID	Description	GeneRatio	BgRatio	pvalue	p.adjust	qvalue	geneID	Count
green	BP	GO:0006259	DNA metabolic process	63/432	445/8121	3.15973e-13	9.63085e-10	9.3162e-10	103214400/103214778/103215530/103216505/103217085/103217513/103217623/103219563/103220137/103220239/103220753/103221212/103222404/103222667/103222672/103222694/103224082/103224705/103224712/103226077/103226146/103226682/103226830/103227561/103227779/103227932/103227963/103228909/103228941/103229765/103229866/103230854/103232009/103232231/103233408/103234733/103234949/103236067/103236567/103237098…	63
green	BP	GO:0006974	cellular response to DNA damage stimulus	52/432	410/8121	2.67162e-09	4.07155e-06	3.93853e-06	103214778/103215143/103215530/103216026/103217085/103217513/103217531/103219307/103219563/103220137/103220753/103221429/103222404/103222672/103222694/103224082/103224705/103224712/103226077/103226146/103227561/103227932/103227963/103228077/103229765/103229866/103230854/103232231/103234949/103235664/103236516/103236567/103236768/103237098/103237146/103239724/103240121/103240484/103240579/103240676…	52
green	BP	GO:0031023	microtubule organizing center organization	18/432	71/8121	1.86013e-08	1.58079e-05	1.52915e-05	103215296/103216267/103219402/103220190/103220753/103222824/103224367/103226551/103229128/103229765/103236240/103238679/103241213/103244428/103245661/103246470/103248218/103249017	18
green	BP	GO:0007059	chromosome segregation	29/432	171/8121	2.07453e-08	1.58079e-05	1.52915e-05	103214259/103214423/103215143/103215504/103215530/103216505/103216699/103219095/103219563/103220753/103221240/103222667/103224712/103227963/103228909/103229765/103230102/103232231/103235605/103236395/103238502/103239980/103241398/103243318/103243514/103244338/103245408/103246266/103248401	29
green	BP	GO:0006281	DNA repair	34/432	229/8121	3.95632e-08	1.99708e-05	1.93183e-05	103214778/103215530/103217085/103217513/103219563/103220753/103222404/103222694/103224082/103224705/103224712/103226077/103226146/103227561/103227932/103227963/103229765/103230854/103234949/103236567/103237098/103237146/103239724/103240121/103240484/103240579/103240676/103240697/103241128/103243318/103244511/103246811/103247570/103248401	34
green	BP	GO:0006260	DNA replication	23/432	118/8121	4.41855e-08	1.99708e-05	1.93183e-05	103214778/103215530/103216505/103217623/103220137/103220239/103220753/103222667/103222672/103226682/103227932/103228909/103228941/103229866/103232009/103232231/103233408/103238969/103240070/103240484/103240697/103241557/103246811	23
green	BP	GO:0007098	centrosome cycle	17/432	67/8121	4.58646e-08	1.99708e-05	1.93183e-05	103215296/103216267/103219402/103220190/103220753/103222824/103224367/103226551/103229128/103229765/103236240/103238679/103244428/103245661/103246470/103248218/103249017	17
green	BP	GO:0051298	centrosome duplication	12/432	35/8121	1.20287e-07	4.58293e-05	4.4332e-05	103220190/103220753/103222824/103224367/103229128/103229765/103236240/103238679/103244428/103245661/103248218/103249017	12
green	BP	GO:0006302	double-strand break repair	21/432	112/8121	3.42344e-07	0.000115941	0.000112153	103214778/103215530/103217085/103219563/103220753/103222694/103224082/103224712/103226077/103227561/103227932/103229765/103237098/103237146/103239724/103240484/103240697/103243318/103246811/103247570/103248401	21
green	BP	GO:0000226	microtubule cytoskeleton organization	36/432	281/8121	6.85329e-07	0.000208888	0.000202064	103215296/103216267/103216402/103216467/103216505/103219402/103220190/103220753/103222824/103224367/103224703/103224721/103226551/103227561/103228430/103229128/103229161/103229494/103229765/103230503/103232231/103236240/103238502/103238679/103241213/103241625/103244338/103244428/103245408/103245661/103246470/103247516/103248218/103248279/103248327/103249017	36
green	BP	GO:0006310	DNA recombination	21/432	118/8121	8.4784e-07	0.000234929	0.000227254	103214778/103217085/103219563/103220753/103222672/103222694/103224082/103226077/103227561/103228909/103229765/103230854/103237098/103237146/103237494/103240484/103240697/103242011/103246811/103247570/103248401	21
green	BP	GO:0007017	microtubule-based process	42/432	370/8121	2.11601e-06	0.000537467	0.000519908	103215296/103216267/103216402/103216467/103216505/103217229/103219402/103219666/103220190/103220753/103222824/103224367/103224703/103224721/103225448/103226551/103227561/103228430/103229038/103229128/103229161/103229494/103229765/103230503/103232231/103236240/103238153/103238502/103238679/103239104/103241213/103241625/103244338/103244428/103245408/103245661/103246470/103247516/103248218/103248279…	42
green	BP	GO:0000278	mitotic cell cycle	45/432	417/8121	3.58714e-06	0.000841046	0.000813569	103214259/103214400/103214423/103215143/103215296/103215523/103216267/103216402/103216505/103216699/103217531/103219095/103219690/103220753/103221240/103222824/103223213/103224712/103226603/103227561/103227932/103228430/103229765/103230102/103232231/103233720/103234949/103235605/103237098/103238502/103238969/103239241/103239980/103240121/103241398/103241625/103242820/103243318/103244338/103245408…	45
green	BP	GO:0098813	nuclear chromosome segregation	22/432	141/8121	4.58442e-06	0.000998093	0.000965485	103214259/103215143/103216505/103219095/103219563/103220753/103221240/103222667/103224712/103228909/103229765/103230102/103232231/103236395/103238502/103239980/103241398/103243318/103244338/103245408/103246266/103248401	22
green	BP	GO:0046605	regulation of centrosome cycle	10/432	34/8121	6.76349e-06	0.00125497	0.00121397	103215296/103216267/103220190/103220753/103229765/103236240/103238679/103244428/103248218/103249017	10
green	BP	GO:0051052	regulation of DNA metabolic process	28/432	212/8121	6.8579e-06	0.00125497	0.00121397	103215530/103216505/103217085/103220239/103221212/103222667/103222672/103222694/103224705/103224712/103226077/103226682/103226830/103227561/103227779/103227932/103229866/103232009/103232231/103237098/103238969/103240070/103241128/103241447/103241557/103242011/103246278/103248401	28
green	BP	GO:0010564	regulation of cell cycle process	36/432	310/8121	6.99949e-06	0.00125497	0.00121397	103215296/103216267/103216505/103216699/103217099/103220190/103220526/103220753/103221240/103223213/103224712/103225488/103226603/103227561/103227932/103228430/103229128/103229765/103230102/103232231/103234949/103236240/103237098/103238679/103238969/103239980/103240121/103241625/103244338/103244428/103245408/103245619/103246266/103248218/103248401/103249017	36
green	BP	GO:0045005	DNA-dependent DNA replication maintenance of fidelity	8/432	23/8121	1.45187e-05	0.00245851	0.00237819	103220137/103220753/103222672/103227932/103228909/103232231/103240484/103240697	8
green	BP	GO:0032727	positive regulation of interferon-alpha production	6/432	12/8121	1.53773e-05	0.00246684	0.00238624	103216382/103217190/103217529/103227561/103238638/103241447	6
green	BP	GO:0010824	regulation of centrosome duplication	8/432	24/8121	2.07745e-05	0.00301877	0.00292014	103220190/103220753/103229765/103236240/103238679/103244428/103248218/103249017	8
green	BP	GO:0000724	double-strand break repair via homologous recombination	13/432	63/8121	2.07986e-05	0.00301877	0.00292014	103217085/103219563/103220753/103222694/103226077/103227561/103229765/103237146/103240484/103240697/103246811/103247570/103248401	13
green	BP	GO:0000819	sister chromatid segregation	18/432	112/8121	2.23955e-05	0.00310279	0.00300142	103214259/103215143/103216505/103219095/103219563/103220753/103222667/103224712/103229765/103232231/103236395/103238502/103239980/103241398/103244338/103245408/103246266/103248401	18
green	BP	GO:0000725	recombinational repair	13/432	64/8121	2.48596e-05	0.00329444	0.00318681	103217085/103219563/103220753/103222694/103226077/103227561/103229765/103237146/103240484/103240697/103246811/103247570/103248401	13
green	BP	GO:0031297	replication fork processing	7/432	19/8121	3.30967e-05	0.00420328	0.00406596	103220137/103220753/103222672/103227932/103228909/103232231/103240697	7
green	BP	GO:0140014	mitotic nuclear division	21/432	149/8121	3.70403e-05	0.00451595	0.00436842	103214259/103215143/103216267/103216505/103216699/103217531/103219095/103220753/103222824/103224712/103228430/103229765/103232231/103238502/103239980/103241398/103241625/103244338/103245408/103246266/103248401	21
green	BP	GO:0032647	regulation of interferon-alpha production	6/432	14/8121	4.56049e-05	0.00528548	0.0051128	103216382/103217190/103217529/103227561/103238638/103241447	6
green	BP	GO:1903047	mitotic cell cycle process	36/432	338/8121	4.69341e-05	0.00528548	0.0051128	103214259/103215143/103215296/103216267/103216402/103216505/103216699/103217531/103219095/103220753/103221240/103222824/103223213/103224712/103227561/103227932/103228430/103229765/103230102/103232231/103234949/103237098/103238502/103239241/103239980/103240121/103241398/103241625/103242820/103244338/103245408/103245619/103246266/103248327/103248401/103248402	36
green	BP	GO:0007099	centriole replication	7/432	20/8121	4.86038e-05	0.00528548	0.0051128	103224367/103229128/103236240/103238679/103244428/103245661/103249017	7
green	BP	GO:0000280	nuclear division	25/432	199/8121	5.02883e-05	0.00528548	0.0051128	103214259/103215143/103216267/103216505/103216699/103217531/103219095/103220753/103222824/103224712/103226077/103228430/103228909/103229765/103232231/103238502/103239980/103241398/103241625/103243318/103243514/103244338/103245408/103246266/103248401	25
green	BP	GO:0002200	somatic diversification of immune receptors	9/432	35/8121	6.41745e-05	0.00652013	0.00630712	103214778/103217085/103222672/103226146/103230854/103237098/103237494/103242011/103248401	9
green	BP	GO:0098534	centriole assembly	7/432	21/8121	6.95945e-05	0.00684271	0.00661915	103224367/103229128/103236240/103238679/103244428/103245661/103249017	7
green	BP	GO:0032607	interferon-alpha production	6/432	15/8121	7.2613e-05	0.00691639	0.00669043	103216382/103217190/103217529/103227561/103238638/103241447	6
green	BP	GO:0070925	organelle assembly	38/432	379/8121	0.000107077	0.00988999	0.00956688	103215147/103216267/103216402/103216505/103217267/103217711/103219402/103219666/103220187/103220239/103222342/103222824/103224367/103226811/103227872/103228430/103228777/103229067/103229128/103229161/103230606/103234949/103235605/103236240/103236516/103236790/103238679/103238757/103239104/103241610/103241625/103244428/103245408/103245661/103245896/103246470/103248327/103249017	38
green	BP	GO:0051321	meiotic cell cycle	13/432	76/8121	0.00016127	0.0142938	0.0138268	103216505/103219095/103226077/103226603/103228909/103232231/103237098/103238502/103239980/103241398/103243318/103243514/103248401	13
green	BP	GO:0044782	cilium organization	20/432	153/8121	0.000164134	0.0142938	0.0138268	103215147/103217229/103217267/103219666/103220187/103220239/103226811/103228430/103229067/103229128/103229161/103230606/103236516/103238757/103239104/103241610/103244116/103244428/103248327/103249017	20
green	BP	GO:0034502	protein localization to chromosome	10/432	49/8121	0.000206595	0.0172775	0.016713	103215143/103215530/103224712/103226830/103227561/103227779/103232231/103239980/103240484/103241557	10
green	BP	GO:0051493	regulation of cytoskeleton organization	29/432	269/8121	0.000209733	0.0172775	0.016713	103214597/103215296/103216267/103216505/103218913/103220054/103220190/103220239/103220753/103221240/103222670/103223348/103223927/103228430/103229765/103233720/103235604/103236240/103238182/103238502/103238679/103241625/103244338/103244428/103244788/103245619/103247516/103248218/103249017	29
green	BP	GO:0018022	peptidyl-lysine methylation	10/432	50/8121	0.000246204	0.0197481	0.0191029	103215291/103217085/103224423/103227561/103227932/103230795/103232231/103233974/103236067/103248168	10
green	BP	GO:0032886	regulation of microtubule-based process	17/432	124/8121	0.000283567	0.0218033	0.021091	103215296/103216267/103216505/103217229/103220190/103220753/103228430/103229765/103236240/103238502/103238679/103241625/103244338/103244428/103247516/103248218/103249017	17
green	BP	GO:0070507	regulation of microtubule cytoskeleton organization	16/432	113/8121	0.000293236	0.0218033	0.021091	103215296/103216267/103216505/103220190/103220753/103228430/103229765/103236240/103238502/103238679/103241625/103244338/103244428/103247516/103248218/103249017	16
green	BP	GO:0048285	organelle fission	25/432	222/8121	0.000293286	0.0218033	0.021091	103214259/103215143/103216267/103216505/103216699/103217531/103219095/103220753/103222824/103224712/103226077/103228430/103228909/103229765/103232231/103238502/103239980/103241398/103241625/103243318/103243514/103244338/103245408/103246266/103248401	25
green	BP	GO:0002562	somatic diversification of immune receptors via germline recombination within a single locus	8/432	34/8121	0.000320476	0.0222903	0.0215621	103214778/103217085/103222672/103230854/103237098/103237494/103242011/103248401	8
green	BP	GO:0016444	somatic cell DNA recombination	8/432	34/8121	0.000320476	0.0222903	0.0215621	103214778/103217085/103222672/103230854/103237098/103237494/103242011/103248401	8
green	BP	GO:2001251	negative regulation of chromosome organization	12/432	71/8121	0.000321777	0.0222903	0.0215621	103220753/103224423/103226830/103227932/103229765/103232231/103237098/103239980/103243514/103243974/103244338/103248401	12
green	BP	GO:0007062	sister chromatid cohesion	8/432	35/8121	0.000396418	0.0265962	0.0257273	103214259/103215143/103216505/103219563/103222667/103224712/103232231/103236395	8
green	BP	GO:0006275	regulation of DNA replication	10/432	53/8121	0.000405037	0.0265962	0.0257273	103215530/103216505/103220239/103222667/103229866/103232009/103232231/103238969/103240070/103241557	10
green	BP	GO:0000070	mitotic sister chromatid segregation	14/432	94/8121	0.000410112	0.0265962	0.0257273	103214259/103215143/103219095/103220753/103224712/103229765/103232231/103238502/103239980/103241398/103244338/103245408/103246266/103248401	14
green	BP	GO:0045930	negative regulation of mitotic cell cycle	16/432	117/8121	0.000437843	0.027803	0.0268947	103215296/103215523/103219690/103220753/103223213/103226603/103227932/103229765/103232231/103234949/103237098/103239980/103240121/103243318/103244338/103248401	16
green	BP	GO:0007346	regulation of mitotic cell cycle	27/432	256/8121	0.000489907	0.0304742	0.0294786	103215296/103215523/103216267/103216505/103216699/103219690/103220753/103223213/103224712/103226603/103227932/103228430/103229765/103230102/103232231/103233720/103234949/103237098/103239980/103240121/103241625/103242820/103243318/103244338/103245619/103246266/103248401	27
green	BP	GO:0060271	cilium assembly	18/432	142/8121	0.000504417	0.0307493	0.0297447	103215147/103217267/103219666/103220187/103220239/103226811/103228430/103229067/103229128/103229161/103230606/103236516/103238757/103239104/103241610/103244428/103248327/103249017	18
green	BP	GO:0006261	DNA-dependent DNA replication	11/432	65/8121	0.000561157	0.0335374	0.0324417	103220137/103220753/103222672/103227932/103228909/103228941/103232231/103238969/103240484/103240697/103246811	11
green	BP	GO:0034968	histone lysine methylation	9/432	46/8121	0.000594615	0.0348536	0.0337149	103215291/103217085/103224423/103227561/103227932/103230795/103232231/103236067/103248168	9
green	BP	GO:0033044	regulation of chromosome organization	22/432	194/8121	0.000608719	0.0350071	0.0338634	103214778/103215143/103215296/103217085/103220753/103224423/103224712/103226830/103227779/103227932/103229765/103232231/103237098/103239980/103241447/103243029/103243514/103243974/103244338/103246266/103248168/103248401	22
green	BP	GO:0051983	regulation of chromosome segregation	11/432	66/8121	0.000641884	0.0362308	0.0350471	103216699/103220753/103221240/103224712/103227963/103229765/103232231/103239980/103244338/103246266/103248401	11
green	BP	GO:0016445	somatic diversification of immunoglobulins	7/432	30/8121	0.000803239	0.0445141	0.0430598	103214778/103217085/103222672/103226146/103230854/103237098/103242011	7
green	BP	GO:0007088	regulation of mitotic nuclear division	13/432	90/8121	0.000880851	0.0479435	0.0463771	103216267/103216505/103216699/103220753/103224712/103228430/103229765/103232231/103239980/103241625/103244338/103246266/103248401	13
green	BP	GO:0033365	protein localization to organelle	35/432	379/8121	0.000932601	0.0496149	0.047994	103215143/103215147/103215296/103215530/103216402/103217229/103217790/103218577/103219307/103219474/103220190/103220239/103221240/103222824/103223213/103223818/103224712/103226830/103227561/103227779/103228198/103229494/103232231/103234949/103236395/103237053/103239241/103239980/103240484/103240505/103241213/103241557/103244338/103244532/103245581	35
green	BP	GO:1903046	meiotic cell cycle process	11/432	69/8121	0.000944115	0.0496149	0.047994	103219095/103226077/103226603/103228909/103232231/103238502/103239980/103241398/103243318/103243514/103248401	11
green	CC	GO:0005815	microtubule organizing center	51/467	370/9165	4.77438e-11	1.81426e-08	1.66852e-08	103216402/103217267/103217623/103218744/103218913/103219307/103219402/103220054/103220187/103220239/103220526/103220673/103220753/103221136/103221976/103222824/103224367/103224712/103225448/103226551/103226658/103227963/103228430/103229128/103229319/103229494/103229866/103230102/103230503/103236240/103236516/103237060/103238036/103238679/103238910/103239104/103239326/103241281/103241610/103243514…	51
green	CC	GO:0044450	microtubule organizing center part	20/467	75/9165	5.4974e-10	1.04451e-07	9.60598e-08	103217267/103219307/103220054/103220239/103222824/103224367/103226658/103229128/103230503/103236240/103236516/103238679/103238910/103239326/103241610/103243514/103244428/103245661/103248962/103249017	20
green	CC	GO:0005814	centriole	17/467	55/9165	8.92162e-10	1.13007e-07	1.03929e-07	103219307/103220054/103220239/103224367/103226658/103229128/103230503/103236240/103238679/103238910/103239326/103241610/103243514/103244428/103245661/103248962/103249017	17
green	CC	GO:0005813	centrosome	40/467	285/9165	3.93928e-09	3.74231e-07	3.44168e-07	103216402/103217267/103217623/103218913/103219402/103220054/103220187/103220673/103220753/103221136/103221976/103222824/103224367/103224712/103226551/103227963/103228430/103229128/103229866/103230102/103230503/103236240/103236516/103237060/103238036/103238679/103238910/103239104/103241281/103244116/103244338/103244428/103244927/103245408/103245661/103246470/103248279/103248327/103248962/103249017	40
green	CC	GO:0044427	chromosomal part	53/467	499/9165	2.1213e-07	1.61219e-05	1.48267e-05	103214259/103215143/103215291/103215478/103215530/103216505/103217085/103217229/103217315/103217529/103217623/103218226/103219095/103219563/103220137/103220190/103221429/103222667/103222672/103222694/103224712/103224845/103226830/103227779/103227932/103227963/103228077/103228941/103229765/103230102/103230704/103232231/103234733/103234949/103235285/103235605/103236768/103237098/103238502/103239980…	53
green	CC	GO:0036064	ciliary basal body	14/467	67/9165	5.3115e-06	0.000336395	0.000309372	103217267/103219307/103220187/103220239/103225448/103229319/103229494/103230102/103238910/103239104/103241610/103244116/103248962/103249017	14
green	CC	GO:0000793	condensed chromosome	15/467	78/9165	7.2704e-06	0.000394679	0.000362973	103214778/103215291/103216505/103216699/103217085/103217623/103219095/103219563/103227932/103230102/103232231/103235605/103241398/103241625/103243514	15
green	CC	GO:0016604	nuclear body	42/467	413/9165	1.24909e-05	0.000593316	0.000545653	103214383/103214737/103216293/103216606/103216664/103216699/103217085/103217099/103217438/103217582/103217790/103218226/103218577/103219307/103219402/103221429/103222263/103222404/103222413/103222672/103226602/103227963/103228941/103229297/103229866/103230854/103232231/103233720/103235605/103237098/103238194/103239724/103240070/103240695/103241398/103241447/103241557/103241625/103242683/103243522…	42
green	CC	GO:0098687	chromosomal region	20/467	150/9165	7.04734e-05	0.00297555	0.00273651	103215291/103215530/103217085/103217315/103217623/103220190/103222672/103222694/103226830/103230102/103230704/103232231/103235285/103235605/103237098/103238502/103239980/103241447/103244338/103248401	20
green	CC	GO:0000228	nuclear chromosome	30/467	284/9165	0.000113593	0.00431655	0.00396979	103215291/103215530/103216505/103217085/103217229/103217315/103217529/103217623/103218226/103219095/103220137/103221429/103222672/103222694/103226077/103226830/103228941/103232231/103235285/103235605/103236768/103237098/103239724/103240070/103240697/103242683/103243029/103243514/103243522/103248168	30
green	CC	GO:0000781	chromosome, telomeric region	11/467	58/9165	0.000137884	0.00476328	0.00438063	103217085/103217315/103217623/103222672/103222694/103226830/103232231/103235285/103237098/103241447/103248401	11
green	CC	GO:0005730	nucleolus	42/467	483/9165	0.000437419	0.0130449	0.0119969	103215357/103216102/103216293/103216540/103216699/103217504/103217529/103217572/103218226/103218786/103219095/103220005/103220076/103220190/103220841/103221573/103221718/103224414/103224434/103224581/103225146/103227932/103227966/103228492/103230606/103232009/103234733/103234949/103236240/103236395/103237098/103237607/103238194/103238943/103238969/103240579/103241388/103242683/103243514/103244265…	42
green	CC	GO:0045171	intercellular bridge	8/467	37/9165	0.000446272	0.0130449	0.0119969	103217711/103222672/103234948/103235605/103239241/103239724/103245408/103246470	8
green	CC	GO:0035861	site of double-strand break	7/467	29/9165	0.000499676	0.0135626	0.0124731	103215530/103217085/103222694/103224712/103227932/103227963/103237098	7
green	CC	GO:0016607	nuclear speck	21/467	191/9165	0.000706506	0.0178982	0.0164604	103214383/103216293/103216606/103216664/103217099/103217438/103217582/103217790/103218226/103219307/103219402/103221429/103222263/103222404/103222413/103222672/103229297/103229866/103240695/103241398/103241447	21
green	CC	GO:0005929	cilium	25/467	247/9165	0.000788963	0.0187379	0.0172326	103215147/103217229/103217267/103218913/103219307/103219666/103220187/103220239/103221432/103223293/103225448/103226725/103226811/103229319/103229494/103230102/103230623/103238910/103239104/103241610/103244116/103247516/103248327/103248962/103249017	25
green	CC	GO:0044454	nuclear chromosome part	26/467	262/9165	0.00083833	0.0187391	0.0172338	103215291/103215530/103216505/103217085/103217229/103217315/103217529/103217623/103218226/103220137/103221429/103222672/103222694/103226830/103228941/103232231/103235285/103235605/103236768/103237098/103240070/103240697/103242683/103243029/103243522/103248168	26
green	CC	GO:0072686	mitotic spindle	10/467	62/9165	0.00105692	0.0223128	0.0205203	103216267/103216505/103220187/103221240/103225305/103238502/103241281/103241625/103245408/103246470	10
green	CC	GO:0000792	heterochromatin	9/467	53/9165	0.00128044	0.0256087	0.0235515	103215530/103217623/103227779/103232231/103234949/103235605/103241775/103242683/103248168	9
green	CC	GO:0000242	pericentriolar material	4/467	11/9165	0.00164863	0.0298908	0.0274896	103222824/103236516/103238910/103245661	4
green	CC	GO:0005657	replication fork	7/467	35/9165	0.00165186	0.0298908	0.0274896	103220137/103221429/103227963/103228077/103229765/103237098/103240697	7
green	CC	GO:0000785	chromatin	28/467	308/9165	0.00205336	0.0354671	0.0326179	103214259/103215143/103215478/103215530/103216505/103217085/103217229/103217315/103217529/103217623/103218226/103222667/103224712/103224845/103227779/103232231/103234733/103234949/103235605/103236768/103240070/103241625/103241775/103242683/103243029/103243522/103245581/103248168	28
green	CC	GO:0005819	spindle	17/467	156/9165	0.00243664	0.0402576	0.0370236	103216267/103216505/103217085/103219307/103220187/103220526/103221240/103225305/103226551/103230102/103238502/103238910/103241281/103241625/103245408/103246470/103248401	17
green	CC	GO:0000803	sex chromosome	5/467	20/9165	0.00275555	0.0436295	0.0401247	103215530/103222694/103236240/103242683/103248168	5
green	CC	GO:0090734	site of DNA damage	7/467	39/9165	0.00316904	0.0481694	0.0442998	103215530/103217085/103222694/103224712/103227932/103227963/103237098	7
green	MF	GO:0140097	catalytic activity, acting on DNA	17/414	97/8427	4.08454e-06	0.0020096	0.00189179	103214778/103216540/103220753/103226146/103227932/103228941/103229765/103230854/103232231/103236567/103237098/103240484/103240579/103240676/103241447/103241775/103243514	17
green	MF	GO:0015631	tubulin binding	21/414	155/8427	2.09457e-05	0.00515265	0.00485059	103214241/103216267/103216505/103219666/103220187/103220239/103224541/103224721/103225448/103227561/103230503/103230623/103238153/103238502/103238679/103239104/103244338/103245408/103247516/103248279/103249017	21
green	MF	GO:0035091	phosphatidylinositol binding	17/414	128/8427	0.000163311	0.0238003	0.0224051	103217267/103218717/103218776/103220239/103220599/103220712/103223348/103223818/103228806/103237053/103237494/103238182/103238861/103239241/103245498/103246229/103246896	17
green	MF	GO:0008017	microtubule binding	15/414	106/8427	0.000193498	0.0238003	0.0224051	103216267/103219666/103220187/103220239/103224721/103225448/103230503/103230623/103238153/103238502/103238679/103244338/103245408/103247516/103248279	15
green	MF	GO:0000217	DNA secondary structure binding	5/414	14/8427	0.000386689	0.0350955	0.0330381	103220753/103226830/103227963/103229765/103236567	5
green	MF	GO:0016278	lysine N-methyltransferase activity	7/414	30/8427	0.000499326	0.0350955	0.0330381	103214423/103215291/103227561/103227932/103233974/103242683/103248168	7
green	MF	GO:0016279	protein-lysine N-methyltransferase activity	7/414	30/8427	0.000499326	0.0350955	0.0330381	103214423/103215291/103227561/103227932/103233974/103242683/103248168	7
green	MF	GO:0008022	protein C-terminus binding	12/414	84/8427	0.000763892	0.0468309	0.0440855	103214778/103215143/103216699/103220599/103222949/103224082/103230102/103234838/103241775/103243514/103244428/103248402	12
green	MF	GO:0018024	histone-lysine N-methyltransferase activity	6/414	24/8427	0.000856662	0.0468309	0.0440855	103214423/103215291/103227561/103227932/103242683/103248168	6
grey	CC	GO:0005887	integral component of plasma membrane	49/504	454/9165	3.63827e-06	0.00131342	0.00127148	103214637/103215183/103216031/103216197/103216419/103216576/103216582/103218049/103218350/103218447/103219939/103220380/103222146/103223251/103223307/103223332/103223470/103223689/103224214/103224382/103224737/103225218/103225377/103226965/103229104/103230126/103230761/103232196/103232344/103233796/103235675/103237307/103237315/103237364/103238468/103239424/103243074/103243198/103243672/103244769…	49
grey	CC	GO:0031226	intrinsic component of plasma membrane	49/504	486/9165	2.35088e-05	0.00424334	0.00410786	103214637/103215183/103216031/103216197/103216419/103216576/103216582/103218049/103218350/103218447/103219939/103220380/103222146/103223251/103223307/103223332/103223470/103223689/103224214/103224382/103224737/103225218/103225377/103226965/103229104/103230126/103230761/103232196/103232344/103233796/103235675/103237307/103237315/103237364/103238468/103239424/103243074/103243198/103243672/103244769…	49
grey	CC	GO:0098590	plasma membrane region	41/504	401/9165	8.16272e-05	0.00982247	0.00950885	103216197/103218447/103220380/103223251/103223341/103223359/103223470/103223738/103224214/103224382/103225644/103225791/103226721/103226965/103227087/103227621/103228066/103228150/103230761/103232344/103233796/103235232/103236551/103237315/103237364/103238515/103238549/103239424/103240985/103241049/103242009/103242015/103244508/103244769/103244821/103244954/103245911/103245918/103246373/103246570…	41
grey	MF	GO:0022843	voltage-gated cation channel activity	15/471	71/8427	6.53212e-06	0.00329872	0.00314229	103216419/103216576/103218092/103218787/103220628/103223251/103223738/103224214/103225325/103237307/103238468/103239424/103241618/103243074/103243165	15
grey	MF	GO:0022839	ion gated channel activity	22/471	158/8427	6.25481e-05	0.00951021	0.00905923	103216419/103216576/103218092/103218447/103218787/103220628/103223251/103223738/103224214/103224751/103225325/103230126/103237307/103238468/103239424/103241618/103243074/103243165/103244821/103244917/103245918/103247978	22
grey	MF	GO:0022836	gated channel activity	22/471	159/8427	6.88986e-05	0.00951021	0.00905923	103216419/103216576/103218092/103218447/103218787/103220628/103223251/103223738/103224214/103224751/103225325/103230126/103237307/103238468/103239424/103241618/103243074/103243165/103244821/103244917/103245918/103247978	22
grey	MF	GO:0005244	voltage-gated ion channel activity	15/471	88/8427	9.41605e-05	0.00951021	0.00905923	103216419/103216576/103218092/103218787/103220628/103223251/103223738/103224214/103225325/103237307/103238468/103239424/103241618/103243074/103243165	15
grey	MF	GO:0022832	voltage-gated channel activity	15/471	88/8427	9.41605e-05	0.00951021	0.00905923	103216419/103216576/103218092/103218787/103220628/103223251/103223738/103224214/103225325/103237307/103238468/103239424/103241618/103243074/103243165	15
grey	MF	GO:0005249	voltage-gated potassium channel activity	11/471	54/8427	0.000158448	0.013336	0.0127036	103216419/103216576/103218092/103218787/103220628/103223738/103224214/103237307/103238468/103239424/103241618	11
grey	MF	GO:0005261	cation channel activity	19/471	143/8427	0.000362088	0.0261221	0.0248834	103216419/103216576/103218092/103218447/103218787/103220628/103223251/103223738/103224214/103224751/103225325/103237307/103238468/103239424/103241618/103243074/103243165/103245918/103247978	19
grey	MF	GO:0022838	substrate-specific channel activity	24/471	205/8427	0.000449555	0.0283782	0.0270325	103216419/103216576/103218092/103218447/103218787/103220628/103223251/103223738/103224214/103224751/103225325/103230126/103237307/103238468/103239424/103241618/103243074/103243096/103243165/103244821/103244917/103245558/103245918/103247978	24
grey	MF	GO:0004930	G protein-coupled receptor activity	37/471	380/8427	0.000632038	0.0354643	0.0337826	103214415/103216995/103218049/103218478/103218520/103221879/103223341/103223359/103223868/103225218/103225644/103226965/103227153/103227360/103228066/103228218/103228728/103229642/103229792/103232635/103234610/103235147/103236110/103236468/103236551/103241465/103242856/103243106/103243510/103244769/103245141/103245911/103246373/103246891/103247674/103247845/103248608	37
grey	MF	GO:0005216	ion channel activity	23/471	199/8427	0.000704541	0.0355793	0.0338921	103216419/103216576/103218092/103218447/103218787/103220628/103223251/103223738/103224214/103224751/103225325/103230126/103237307/103238468/103239424/103241618/103243074/103243096/103243165/103244821/103244917/103245918/103247978	23
grey	MF	GO:0015318	inorganic molecular entity transmembrane transporter activity	38/471	403/8427	0.000985638	0.0450664	0.0429293	103216419/103216576/103218092/103218350/103218447/103218787/103220345/103220628/103220817/103223251/103223307/103223738/103224214/103224751/103225325/103226721/103229590/103230126/103231367/103233282/103233796/103237307/103238468/103238515/103239424/103241165/103241618/103242009/103242158/103243074/103243096/103243165/103244821/103244917/103245072/103245558/103245918/103247978	38
grey	MF	GO:0015267	channel activity	24/471	219/8427	0.00116013	0.0450664	0.0429293	103216419/103216576/103218092/103218447/103218787/103220628/103223251/103223738/103224214/103224751/103225325/103230126/103237307/103238468/103239424/103241618/103243074/103243096/103243165/103244821/103244917/103245558/103245918/103247978	24
grey	MF	GO:0022803	passive transmembrane transporter activity	24/471	219/8427	0.00116013	0.0450664	0.0429293	103216419/103216576/103218092/103218447/103218787/103220628/103223251/103223738/103224214/103224751/103225325/103230126/103237307/103238468/103239424/103241618/103243074/103243096/103243165/103244821/103244917/103245558/103245918/103247978	24
turquoise	BP	GO:0006412	translation	133/1952	310/8121	7.08511e-14	3.00834e-10	3.00834e-10	103214942/103215073/103215103/103215178/103215943/103215991/103216005/103216260/103216395/103216648/103217963/103218088/103218456/103219071/103219698/103219927/103220074/103220182/103220242/103220461/103220913/103221259/103221439/103221612/103221650/103222559/103222806/103222827/103223123/103223136/103223194/103224030/103224110/103224933/103225106/103225257/103225266/103225615/103225797/103225835…	133
turquoise	BP	GO:0043043	peptide biosynthetic process	134/1952	320/8121	5.20338e-13	1.04071e-09	1.04071e-09	103214942/103215073/103215103/103215178/103215943/103215991/103216005/103216260/103216395/103216648/103217963/103218088/103218456/103219071/103219698/103219927/103220074/103220182/103220242/103220461/103220913/103221259/103221439/103221612/103221650/103222559/103222806/103222827/103223123/103223136/103223194/103224030/103224110/103224413/103224933/103225106/103225257/103225266/103225615/103225797…	134
turquoise	BP	GO:0006518	peptide metabolic process	151/1952	375/8121	7.35312e-13	1.04071e-09	1.04071e-09	103214942/103215073/103215103/103215178/103215943/103215991/103216005/103216260/103216395/103216648/103217963/103218088/103218456/103219071/103219698/103219927/103220074/103220182/103220242/103220269/103220461/103220913/103221138/103221259/103221439/103221612/103221650/103222559/103222806/103222827/103223123/103223136/103223194/103224030/103224110/103224413/103224933/103225106/103225257/103225266…	151
turquoise	BP	GO:0043604	amide biosynthetic process	144/1952	371/8121	6.5092e-11	6.90952e-08	6.90952e-08	103214942/103215073/103215103/103215178/103215943/103215991/103216005/103216260/103216395/103216648/103217963/103218088/103218456/103219071/103219698/103219927/103220074/103220182/103220242/103220461/103220913/103221259/103221439/103221612/103221650/103221668/103222559/103222806/103222827/103223123/103223136/103223194/103224030/103224110/103224413/103224516/103224933/103225106/103225257/103225266…	144
turquoise	BP	GO:0043603	cellular amide metabolic process	174/1952	476/8121	1.97164e-10	1.67431e-07	1.67431e-07	103214942/103215073/103215103/103215178/103215943/103215991/103216005/103216034/103216260/103216395/103216648/103217963/103218088/103218456/103219071/103219118/103219698/103219927/103220074/103220075/103220182/103220242/103220269/103220461/103220913/103221138/103221259/103221439/103221612/103221650/103221668/103222559/103222806/103222827/103223123/103223136/103223194/103223914/103224030/103224110…	174
turquoise	BP	GO:0033108	mitochondrial respiratory chain complex assembly	27/1952	43/8121	6.94822e-08	4.91702e-05	4.91702e-05	103214452/103217629/103218895/103219306/103219458/103220479/103221202/103221350/103221650/103226155/103227023/103227612/103228222/103229262/103231882/103233757/103233807/103233987/103234046/103236278/103237406/103238297/103240706/103243929/103244665/103248021/103248136	27
turquoise	BP	GO:0010257	NADH dehydrogenase complex assembly	19/1952	30/8121	5.2698e-06	0.00279695	0.00279695	103214452/103217629/103218895/103219306/103219458/103220479/103221202/103221350/103226155/103227023/103227612/103231882/103233757/103234046/103236278/103237406/103240706/103244665/103248136	19
turquoise	BP	GO:0032981	mitochondrial respiratory chain complex I assembly	19/1952	30/8121	5.2698e-06	0.00279695	0.00279695	103214452/103217629/103218895/103219306/103219458/103220479/103221202/103221350/103226155/103227023/103227612/103231882/103233757/103234046/103236278/103237406/103240706/103244665/103248136	19
turquoise	BP	GO:0022900	electron transport chain	23/1952	45/8121	7.41476e-05	0.0349812	0.0349812	4097494/4097498/4097500/103214941/103216390/103217629/103218895/103218927/103219306/103219478/103221350/103221988/103222752/103223148/103225666/103230782/103233987/103234439/103237165/103237406/103238296/103238888/103248104	23
turquoise	CC	GO:0005840	ribosome	92/2153	147/9165	2.58393e-24	1.35398e-21	1.25661e-21	103214942/103215073/103215178/103215943/103215991/103216005/103216395/103217963/103218236/103218456/103219071/103219116/103220182/103220242/103220461/103220913/103221259/103221439/103221612/103222559/103222806/103222827/103223005/103224030/103224933/103225106/103225797/103226038/103226160/103226415/103227436/103227713/103227869/103228035/103228935/103228938/103228971/103229403/103230549/103230749…	92
turquoise	CC	GO:1990904	ribonucleoprotein complex	178/2153	468/9165	3.36941e-13	8.82786e-11	8.19299e-11	103214602/103214942/103214972/103215073/103215178/103215642/103215943/103215991/103216005/103216395/103216449/103217391/103217963/103218236/103218456/103219071/103219116/103219566/103220095/103220182/103220242/103220461/103220674/103220913/103221259/103221439/103221612/103221629/103221748/103222559/103222666/103222806/103222827/103223005/103223060/103223194/103223195/103223335/103223391/103223954…	178
turquoise	CC	GO:0098798	mitochondrial protein complex	70/2153	136/9165	9.75471e-13	1.70382e-10	1.58129e-10	4097488/4097493/4097498/103214941/103214942/103215991/103216390/103216395/103216454/103217384/103217629/103217773/103217963/103218236/103218456/103218895/103219116/103219306/103219458/103219478/103221202/103221350/103221508/103222442/103222752/103222827/103223005/103223148/103223409/103225106/103225507/103226038/103226389/103226480/103227023/103228115/103230321/103230549/103231129/103231130/10323…	70
turquoise	CC	GO:0098800	inner mitochondrial membrane protein complex	42/2153	69/9165	3.10441e-11	4.06678e-09	3.77431e-09	4097488/4097493/4097498/103214941/103216390/103216454/103217629/103217773/103218895/103219306/103219458/103219478/103221202/103221350/103222442/103222752/103223148/103223409/103225507/103226480/103227023/103228115/103230321/103231719/103231882/103233412/103233742/103233987/103234046/103235239/103236103/103236278/103237165/103237406/103237855/103238888/103239250/103243059/103243426/103244665/10324…	42
turquoise	CC	GO:0044455	mitochondrial membrane part	57/2153	109/9165	5.59079e-11	5.85915e-09	5.43778e-09	4097488/4097493/4097498/4097500/103214452/103214941/103216390/103216454/103216726/103217384/103217629/103217773/103217987/103218895/103219306/103219458/103219478/103221202/103221350/103221508/103221651/103222442/103222752/103223148/103223409/103225507/103226155/103226389/103226480/103227023/103228115/103229262/103230321/103230724/103231719/103231882/103233412/103233742/103233987/103234046/1032348…	57
turquoise	CC	GO:0070469	respiratory chain	36/2153	56/9165	8.55413e-11	7.47061e-09	6.93335e-09	4097488/4097491/4097494/4097495/4097498/4097499/4097500/103214941/103216390/103217629/103218895/103218927/103219306/103219458/103219478/103221202/103221350/103222752/103223148/103225507/103226480/103227023/103231882/103233412/103233987/103234046/103235239/103236278/103237165/103237406/103238888/103239250/103243885/103244665/103245320/103248104	36
turquoise	CC	GO:0098803	respiratory chain complex	31/2153	46/9165	2.9979e-10	2.24414e-08	2.08275e-08	4097488/4097491/4097494/4097498/4097500/103214941/103216390/103217629/103218895/103219306/103219458/103219478/103221202/103221350/103222752/103223148/103225507/103226480/103227023/103231882/103233412/103233987/103234046/103235239/103236278/103237165/103237406/103238888/103239250/103244665/103245320	31
turquoise	CC	GO:0044429	mitochondrial part	139/2153	370/9165	4.09315e-10	2.68101e-08	2.4882e-08	4097488/4097491/4097493/4097495/4097498/4097499/4097500/103214452/103214941/103214942/103215991/103216170/103216390/103216394/103216395/103216400/103216454/103216726/103217384/103217604/103217629/103217773/103217963/103217987/103218236/103218456/103218826/103218895/103218927/103219116/103219306/103219458/103219478/103221183/103221202/103221350/103221508/103221650/103221651/103222100/103222442/103…	139
turquoise	CC	GO:0044391	ribosomal subunit	44/2153	82/9165	3.03941e-09	1.76961e-07	1.64235e-07	103214942/103216395/103217963/103218236/103218456/103219116/103220913/103221612/103222827/103223005/103224030/103224933/103225106/103226038/103226160/103227869/103230549/103230749/103231129/103231130/103233608/103233692/103233927/103234157/103235041/103235456/103236378/103236805/103236820/103237185/103237354/103239549/103240741/103242359/103242935/103243063/103243068/103243550/103244796/103244844…	44
turquoise	CC	GO:0005746	mitochondrial respiratory chain	29/2153	46/9165	1.15158e-08	6.03426e-07	5.60029e-07	4097488/4097498/103214941/103216390/103217629/103218895/103219306/103219458/103219478/103221202/103221350/103222752/103223148/103225507/103226480/103227023/103231882/103233412/103233987/103234046/103235239/103236278/103237165/103237406/103238888/103239250/103243885/103244665/103245320	29
turquoise	CC	GO:0005740	mitochondrial envelope	97/2153	253/9165	6.12447e-08	2.91747e-06	2.70766e-06	4097488/4097491/4097493/4097495/4097498/4097499/4097500/103214452/103214941/103216170/103216390/103216400/103216454/103216726/103217384/103217629/103217773/103217987/103218895/103218927/103219306/103219458/103219478/103221183/103221202/103221350/103221508/103221650/103221651/103222100/103222442/103222752/103223148/103223321/103223409/103225507/103225593/103225666/103225835/103226155/103226389/103…	97
turquoise	CC	GO:0031966	mitochondrial membrane	90/2153	233/9165	1.23453e-07	5.39077e-06	5.00309e-06	4097488/4097491/4097493/4097495/4097498/4097499/4097500/103214452/103214941/103216170/103216390/103216400/103216454/103216726/103217384/103217629/103217773/103217987/103218895/103218927/103219306/103219458/103219478/103221183/103221202/103221350/103221508/103221650/103221651/103222100/103222442/103222752/103223148/103223321/103223409/103225507/103225593/103225835/103226155/103226389/103226480/103…	90
turquoise	CC	GO:1990204	oxidoreductase complex	33/2153	62/9165	3.67245e-07	1.48028e-05	1.37382e-05	4097488/4097498/4097500/103214941/103216390/103217629/103218895/103219306/103219458/103219478/103221202/103221350/103222752/103223148/103225507/103226460/103226480/103227023/103230452/103231882/103233364/103233451/103233987/103234046/103235239/103236278/103237165/103237406/103238296/103238888/103240766/103244665/103246614	33
turquoise	CC	GO:0005747	mitochondrial respiratory chain complex I	21/2153	32/9165	4.6586e-07	1.52569e-05	1.41597e-05	4097488/4097498/103214941/103216390/103217629/103218895/103219306/103219458/103219478/103221202/103221350/103222752/103226480/103227023/103231882/103234046/103235239/103236278/103237406/103238888/103244665	21
turquoise	CC	GO:0030964	NADH dehydrogenase complex	21/2153	32/9165	4.6586e-07	1.52569e-05	1.41597e-05	4097488/4097498/103214941/103216390/103217629/103218895/103219306/103219458/103219478/103221202/103221350/103222752/103226480/103227023/103231882/103234046/103235239/103236278/103237406/103238888/103244665	21
turquoise	CC	GO:0045271	respiratory chain complex I	21/2153	32/9165	4.6586e-07	1.52569e-05	1.41597e-05	4097488/4097498/103214941/103216390/103217629/103218895/103219306/103219458/103219478/103221202/103221350/103222752/103226480/103227023/103231882/103234046/103235239/103236278/103237406/103238888/103244665	21
turquoise	CC	GO:0015934	large ribosomal subunit	28/2153	52/9165	2.07082e-06	6.383e-05	5.92396e-05	103214942/103216395/103217963/103218236/103218456/103219116/103221612/103222827/103223005/103226160/103231129/103233692/103233927/103234157/103236805/103237185/103237354/103239549/103240741/103242359/103242935/103243063/103243550/103244844/103245406/103248020/103248179/103248950	28
turquoise	CC	GO:0005743	mitochondrial inner membrane	60/2153	148/9165	2.52473e-06	7.34977e-05	6.8212e-05	4097488/4097491/4097493/4097498/4097500/103214452/103214941/103216390/103216454/103217629/103217773/103218895/103218927/103219306/103219458/103219478/103221183/103221202/103221350/103221650/103222442/103222752/103223148/103223409/103225507/103226155/103226480/103227023/103227612/103227858/103228019/103228115/103229030/103229262/103230321/103230724/103231719/103231882/103233412/103233632/103233742…	60
turquoise	CC	GO:0045259	proton-transporting ATP synthase complex	12/2153	16/9165	1.90273e-05	0.000524752	0.000487014	4097493/103214808/103216454/103217773/103222442/103233760/103237855/103238407/103243059/103243426/103243629/103248591	12
turquoise	CC	GO:0022626	cytosolic ribosome	16/2153	26/9165	3.70126e-05	0.000929821	0.000862952	103220913/103221612/103224030/103224933/103230749/103233927/103234157/103235041/103235456/103236378/103237185/103242359/103243068/103243550/103244796/103245406	16
turquoise	CC	GO:0019866	organelle inner membrane	62/2153	166/9165	3.72638e-05	0.000929821	0.000862952	4097488/4097491/4097493/4097498/4097500/103214452/103214941/103216390/103216454/103217629/103217773/103218895/103218927/103219306/103219458/103219478/103221183/103221202/103221350/103221650/103222442/103222752/103223148/103223409/103225507/103226155/103226480/103227023/103227612/103227858/103228019/103228115/103229030/103229262/103230321/103230724/103231719/103231882/103233412/103233632/103233742…	62
turquoise	CC	GO:0070069	cytochrome complex	11/2153	15/9165	6.14564e-05	0.00146378	0.00135851	4097491/4097494/4097500/103223148/103226480/103233412/103233987/103237165/103239250/103242416/103245320	11
turquoise	CC	GO:0045263	proton-transporting ATP synthase complex, coupling factor F(o)	9/2153	11/9165	7.37455e-05	0.00168012	0.00155929	4097493/103214808/103217773/103222442/103233760/103238407/103243059/103243629/103248591	9
turquoise	CC	GO:0000313	organellar ribosome	24/2153	50/9165	0.000127183	0.00254095	0.00235821	103214942/103215991/103216395/103217963/103218236/103218456/103219116/103222827/103223005/103225106/103226038/103230549/103231129/103231130/103233692/103236805/103237354/103239549/103242935/103243063/103244844/103248020/103248179/103248950	24
turquoise	CC	GO:0005761	mitochondrial ribosome	24/2153	50/9165	0.000127183	0.00254095	0.00235821	103214942/103215991/103216395/103217963/103218236/103218456/103219116/103222827/103223005/103225106/103226038/103230549/103231129/103231130/103233692/103236805/103237354/103239549/103242935/103243063/103244844/103248020/103248179/103248950	24
turquoise	CC	GO:0000315	organellar large ribosomal subunit	19/2153	36/9165	0.000130927	0.00254095	0.00235821	103214942/103216395/103217963/103218236/103218456/103219116/103222827/103223005/103231129/103233692/103236805/103237354/103239549/103242935/103243063/103244844/103248020/103248179/103248950	19
turquoise	CC	GO:0005762	mitochondrial large ribosomal subunit	19/2153	36/9165	0.000130927	0.00254095	0.00235821	103214942/103216395/103217963/103218236/103218456/103219116/103222827/103223005/103231129/103233692/103236805/103237354/103239549/103242935/103243063/103244844/103248020/103248179/103248950	19
turquoise	CC	GO:0031967	organelle envelope	134/2153	432/9165	0.000147445	0.00266418	0.00247259	4097488/4097491/4097493/4097495/4097498/4097499/4097500/103214452/103214941/103216170/103216390/103216400/103216449/103216454/103216726/103217384/103217413/103217629/103217773/103217873/103217987/103218895/103218927/103219306/103219458/103219478/103219663/103219760/103219955/103220606/103221183/103221202/103221350/103221508/103221650/103221651/103222100/103222108/103222442/103222658/103222752/103…	134
turquoise	CC	GO:0031975	envelope	134/2153	432/9165	0.000147445	0.00266418	0.00247259	4097488/4097491/4097493/4097495/4097498/4097499/4097500/103214452/103214941/103216170/103216390/103216400/103216449/103216454/103216726/103217384/103217413/103217629/103217773/103217873/103217987/103218895/103218927/103219306/103219458/103219478/103219663/103219760/103219955/103220606/103221183/103221202/103221350/103221508/103221650/103221651/103222100/103222108/103222442/103222658/103222752/103…	134
turquoise	CC	GO:0005665	RNA polymerase II, core complex	9/2153	12/9165	0.000233145	0.00407227	0.00377941	103216869/103221131/103223297/103233063/103233885/103234512/103234557/103237210/103246673	9
turquoise	CC	GO:0033177	proton-transporting two-sector ATPase complex, proton-transporting domain	12/2153	20/9165	0.000502829	0.00849944	0.00788819	4097493/103214808/103217773/103222442/103224952/103233760/103238407/103239340/103243059/103243629/103244984/103248591	12
turquoise	CC	GO:0015935	small ribosomal subunit	16/2153	32/9165	0.000965754	0.0158142	0.0146769	103220913/103224030/103224933/103225106/103226038/103227869/103230549/103230749/103231130/103233608/103235041/103235456/103236378/103236820/103243068/103244796	16
turquoise	CC	GO:0022627	cytosolic small ribosomal subunit	9/2153	14/9165	0.00132837	0.021093	0.019576	103220913/103224030/103224933/103230749/103235041/103235456/103236378/103243068/103244796	9
turquoise	CC	GO:0016469	proton-transporting two-sector ATPase complex	18/2153	39/9165	0.00154907	0.0238739	0.0221569	4097493/103214808/103216454/103217773/103218965/103221764/103222442/103224952/103226868/103233760/103237855/103238407/103239340/103243059/103243426/103243629/103244984/103248591	18
turquoise	CC	GO:0005753	mitochondrial proton-transporting ATP synthase complex	8/2153	12/9165	0.00179571	0.0263281	0.0244347	4097493/103216454/103217773/103222442/103237855/103243059/103243426/103248591	8
turquoise	CC	GO:0046540	U4/U6 x U5 tri-snRNP complex	10/2153	17/9165	0.00185905	0.0263281	0.0244347	103221748/103222666/103223060/103225001/103226780/103230267/103233191/103233635/103236337/103244060	10
turquoise	CC	GO:0097526	spliceosomal tri-snRNP complex	10/2153	17/9165	0.00185905	0.0263281	0.0244347	103221748/103222666/103223060/103225001/103226780/103230267/103233191/103233635/103236337/103244060	10
turquoise	CC	GO:0032592	integral component of mitochondrial membrane	16/2153	35/9165	0.00314852	0.0434165	0.0402941	4097500/103216726/103217987/103221651/103223409/103226155/103228115/103229262/103230724/103231719/103233742/103233987/103234879/103236103/103236979/103246687	16
turquoise	MF	GO:0003735	structural constituent of ribosome	83/1964	122/8427	5.32777e-26	3.76141e-23	3.76141e-23	103214942/103215073/103215178/103215943/103216005/103216395/103218456/103219071/103220182/103220242/103220461/103220913/103221259/103221439/103221612/103222559/103222806/103222827/103224030/103224933/103225106/103225797/103226038/103226160/103226415/103227436/103227713/103227869/103228035/103228056/103228935/103228938/103228971/103229403/103230549/103230749/103231084/103231097/103231129/103231130…	83
turquoise	MF	GO:0005198	structural molecule activity	113/1964	259/8427	1.76542e-13	6.23194e-11	6.23194e-11	103214795/103214942/103215073/103215178/103215361/103215943/103216005/103216395/103216449/103218456/103219071/103219194/103219534/103220182/103220242/103220461/103220913/103221259/103221439/103221612/103222108/103222274/103222559/103222806/103222827/103222999/103223093/103224030/103224511/103224933/103225106/103225369/103225797/103226038/103226160/103226225/103226415/103227436/103227713/103227869…	113
turquoise	MF	GO:0003899	DNA-directed 5'-3' RNA polymerase activity	14/1964	23/8427	0.000124118	0.029209	0.029209	103215450/103216869/103219930/103221845/103223297/103225212/103233063/103233885/103234512/103234557/103236615/103237210/103238542/103246673	14

## Sheet: C
Supplemental Table S5(C). Genes contained in each co-expression modules during stage 2 (16-24 hpi).
Vero E6
gene_ID	Module
4097488	blue
4097491	blue
4097493	blue
4097494	blue
4097495	blue
4097496	brown
4097498	blue
4097499	blue
4097500	blue
103214204	blue
103214206	turquoise
103214210	green
103214212	blue
103214215	green
103214231	blue
103214241	turquoise
103214242	green
103214248	turquoise
103214250	turquoise
103214257	turquoise
103214259	blue
103214264	blue
103214281	brown
103214286	turquoise
103214289	turquoise
103214293	blue
103214298	blue
103214308	green
103214309	blue
103214322	turquoise
103214324	turquoise
103214327	turquoise
103214329	turquoise
103214330	turquoise
103214332	grey
103214333	blue
103214334	turquoise
103214339	turquoise
103214351	turquoise
103214352	red
103214354	grey
103214366	blue
103214368	blue
103214375	green
103214377	turquoise
103214384	turquoise
103214389	blue
103214396	green
103214399	blue
103214400	grey
103214401	blue
103214411	blue
103214415	grey
103214417	turquoise
103214418	brown
103214421	turquoise
103214423	grey
103214425	grey
103214426	turquoise
103214427	grey
103214429	blue
103214434	blue
103214441	turquoise
103214452	blue
103214456	turquoise
103214463	turquoise
103214464	turquoise
103214466	yellow
103214467	turquoise
103214468	turquoise
103214472	blue
103214475	blue
103214477	blue
103214478	red
103214484	turquoise
103214489	brown
103214491	turquoise
103214510	brown
103214515	blue
103214576	blue
103214579	blue
103214589	blue
103214590	turquoise
103214593	blue
103214595	turquoise
103214597	turquoise
103214602	blue
103214609	turquoise
103214617	turquoise
103214641	blue
103214664	grey
103214665	brown
103214666	turquoise
103214670	turquoise
103214674	blue
103214677	turquoise
103214678	blue
103214691	turquoise
103214693	brown
103214699	brown
103214705	blue
103214715	black
103214717	turquoise
103214718	brown
103214721	grey
103214724	turquoise
103214727	turquoise
103214730	turquoise
103214740	blue
103214742	turquoise
103214743	turquoise
103214745	blue
103214766	blue
103214778	turquoise
103214779	brown
103214781	brown
103214784	turquoise
103214795	blue
103214796	turquoise
103214798	blue
103214799	blue
103214800	black
103214808	blue
103214818	blue
103214821	green
103214832	turquoise
103214842	blue
103214849	turquoise
103214853	blue
103214860	turquoise
103214894	turquoise
103214895	blue
103214906	brown
103214921	turquoise
103214922	brown
103214925	blue
103214928	blue
103214932	blue
103214933	blue
103214941	blue
103214942	blue
103214953	blue
103214962	turquoise
103214967	blue
103214972	turquoise
103214982	blue
103214983	blue
103214994	brown
103215005	turquoise
103215007	turquoise
103215008	turquoise
103215018	turquoise
103215021	turquoise
103215024	turquoise
103215025	blue
103215036	turquoise
103215037	turquoise
103215039	blue
103215073	brown
103215082	brown
103215085	brown
103215086	grey
103215092	turquoise
103215094	turquoise
103215095	turquoise
103215096	blue
103215098	blue
103215105	turquoise
103215110	blue
103215115	blue
103215120	blue
103215121	blue
103215136	brown
103215137	brown
103215139	turquoise
103215141	turquoise
103215143	turquoise
103215147	blue
103215153	turquoise
103215154	turquoise
103215155	turquoise
103215156	turquoise
103215160	turquoise
103215175	blue
103215178	blue
103215183	blue
103215193	turquoise
103215199	turquoise
103215208	blue
103215210	yellow
103215214	turquoise
103215216	turquoise
103215221	blue
103215222	brown
103215227	brown
103215257	blue
103215266	blue
103215269	green
103215275	brown
103215276	grey
103215291	turquoise
103215319	turquoise
103215320	brown
103215321	blue
103215329	grey
103215330	turquoise
103215331	turquoise
103215339	turquoise
103215344	turquoise
103215352	turquoise
103215355	yellow
103215357	turquoise
103215360	turquoise
103215361	blue
103215362	grey
103215364	turquoise
103215365	turquoise
103215368	blue
103215375	blue
103215386	yellow
103215387	turquoise
103215388	green
103215391	turquoise
103215392	grey
103215394	grey
103215397	blue
103215400	blue
103215401	blue
103215407	turquoise
103215408	yellow
103215414	red
103215419	blue
103215430	grey
103215443	brown
103215447	turquoise
103215450	turquoise
103215451	blue
103215454	blue
103215456	brown
103215462	blue
103215465	turquoise
103215466	blue
103215467	blue
103215469	turquoise
103215472	turquoise
103215481	brown
103215487	brown
103215501	turquoise
103215503	blue
103215504	turquoise
103215510	blue
103215511	turquoise
103215516	brown
103215518	red
103215522	blue
103215523	turquoise
103215526	yellow
103215528	brown
103215530	turquoise
103215531	turquoise
103215537	turquoise
103215543	blue
103215545	blue
103215549	turquoise
103215551	brown
103215552	turquoise
103215553	turquoise
103215555	turquoise
103215556	turquoise
103215558	turquoise
103215567	blue
103215585	blue
103215589	blue
103215598	turquoise
103215602	blue
103215621	yellow
103215625	grey
103215629	brown
103215630	blue
103215631	brown
103215633	turquoise
103215636	turquoise
103215641	turquoise
103215642	blue
103215645	blue
103215646	turquoise
103215654	turquoise
103215661	turquoise
103215672	blue
103215675	blue
103215676	brown
103215679	blue
103215680	yellow
103215685	turquoise
103215686	turquoise
103215689	blue
103215690	turquoise
103215693	blue
103215694	blue
103215697	brown
103215698	brown
103215702	blue
103215732	brown
103215753	brown
103215756	red
103215759	turquoise
103215766	blue
103215772	blue
103215788	blue
103215789	blue
103215800	blue
103215807	turquoise
103215808	turquoise
103215810	grey
103215812	blue
103215816	blue
103215819	green
103215822	turquoise
103215824	turquoise
103215828	brown
103215829	turquoise
103215835	turquoise
103215840	brown
103215842	turquoise
103215844	green
103215852	turquoise
103215865	turquoise
103215866	blue
103215869	blue
103215871	yellow
103215872	turquoise
103215873	blue
103215874	turquoise
103215876	brown
103215878	turquoise
103215897	turquoise
103215913	grey
103215914	turquoise
103215923	brown
103215925	blue
103215932	turquoise
103215935	turquoise
103215943	blue
103215944	turquoise
103215953	blue
103215956	blue
103215964	turquoise
103215965	turquoise
103215966	turquoise
103215967	blue
103215972	blue
103215977	turquoise
103215978	brown
103215981	blue
103215991	turquoise
103215992	brown
103215993	blue
103215994	blue
103215995	grey
103215996	turquoise
103216001	yellow
103216002	turquoise
103216005	blue
103216008	blue
103216010	yellow
103216016	grey
103216026	grey
103216030	blue
103216031	grey
103216032	yellow
103216033	turquoise
103216034	turquoise
103216038	brown
103216043	turquoise
103216045	turquoise
103216047	blue
103216048	blue
103216051	turquoise
103216053	turquoise
103216055	grey
103216057	turquoise
103216060	blue
103216062	blue
103216063	yellow
103216069	blue
103216074	blue
103216075	blue
103216077	turquoise
103216078	turquoise
103216079	blue
103216083	turquoise
103216085	blue
103216093	turquoise
103216094	turquoise
103216096	yellow
103216097	blue
103216098	blue
103216099	grey
103216102	turquoise
103216104	turquoise
103216105	turquoise
103216122	brown
103216129	turquoise
103216135	turquoise
103216136	turquoise
103216144	turquoise
103216145	blue
103216153	turquoise
103216155	turquoise
103216159	blue
103216160	turquoise
103216161	blue
103216164	turquoise
103216165	blue
103216166	turquoise
103216169	turquoise
103216170	blue
103216176	turquoise
103216180	black
103216187	blue
103216194	turquoise
103216197	grey
103216200	yellow
103216204	blue
103216205	turquoise
103216211	turquoise
103216221	blue
103216222	blue
103216227	blue
103216228	turquoise
103216229	brown
103216230	turquoise
103216233	turquoise
103216234	blue
103216237	yellow
103216241	turquoise
103216242	blue
103216246	green
103216250	brown
103216254	blue
103216256	blue
103216257	turquoise
103216260	turquoise
103216267	turquoise
103216269	blue
103216270	red
103216281	turquoise
103216282	turquoise
103216287	brown
103216291	blue
103216293	turquoise
103216296	grey
103216297	brown
103216314	grey
103216315	turquoise
103216317	turquoise
103216335	grey
103216337	blue
103216339	turquoise
103216343	brown
103216345	turquoise
103216347	blue
103216348	blue
103216349	blue
103216351	turquoise
103216353	brown
103216354	blue
103216358	blue
103216362	blue
103216373	brown
103216375	blue
103216377	turquoise
103216378	turquoise
103216382	turquoise
103216387	blue
103216388	blue
103216390	turquoise
103216394	turquoise
103216395	blue
103216397	turquoise
103216399	turquoise
103216400	brown
103216405	turquoise
103216412	blue
103216413	blue
103216414	turquoise
103216419	turquoise
103216422	turquoise
103216423	brown
103216424	blue
103216426	brown
103216428	blue
103216431	blue
103216433	blue
103216434	blue
103216435	grey
103216436	yellow
103216438	turquoise
103216441	turquoise
103216442	blue
103216443	turquoise
103216444	blue
103216445	grey
103216447	blue
103216448	blue
103216449	brown
103216454	blue
103216456	brown
103216461	turquoise
103216466	blue
103216467	turquoise
103216470	blue
103216471	blue
103216475	grey
103216476	brown
103216492	turquoise
103216494	turquoise
103216498	blue
103216499	turquoise
103216501	turquoise
103216505	yellow
103216507	turquoise
103216510	turquoise
103216511	red
103216521	brown
103216523	turquoise
103216529	blue
103216530	turquoise
103216535	blue
103216537	brown
103216540	blue
103216543	blue
103216546	turquoise
103216554	yellow
103216564	turquoise
103216575	turquoise
103216576	brown
103216582	yellow
103216583	turquoise
103216592	turquoise
103216593	blue
103216597	turquoise
103216603	turquoise
103216606	turquoise
103216609	blue
103216612	green
103216614	turquoise
103216618	blue
103216635	brown
103216636	blue
103216638	blue
103216643	blue
103216646	blue
103216647	turquoise
103216648	blue
103216651	turquoise
103216652	blue
103216658	grey
103216659	turquoise
103216662	turquoise
103216664	turquoise
103216667	blue
103216671	turquoise
103216674	turquoise
103216677	brown
103216683	turquoise
103216698	turquoise
103216699	blue
103216726	turquoise
103216730	yellow
103216737	blue
103216755	blue
103216762	blue
103216830	blue
103216841	turquoise
103216842	turquoise
103216843	brown
103216846	turquoise
103216850	blue
103216857	blue
103216864	grey
103216865	blue
103216867	turquoise
103216868	turquoise
103216869	blue
103216871	blue
103216874	turquoise
103216875	green
103216879	turquoise
103216889	turquoise
103216900	black
103216903	red
103216913	blue
103216920	turquoise
103216924	yellow
103216925	blue
103216929	blue
103216931	turquoise
103216933	turquoise
103216955	grey
103216959	blue
103216962	blue
103216969	brown
103216970	turquoise
103216975	turquoise
103216977	yellow
103216978	grey
103216982	blue
103216985	brown
103216987	blue
103216988	blue
103216989	brown
103216991	grey
103216994	blue
103216995	turquoise
103216996	brown
103217028	turquoise
103217030	grey
103217052	turquoise
103217053	turquoise
103217058	turquoise
103217064	blue
103217068	brown
103217075	brown
103217081	blue
103217082	blue
103217085	turquoise
103217090	turquoise
103217091	yellow
103217098	turquoise
103217099	blue
103217114	turquoise
103217123	yellow
103217128	turquoise
103217134	turquoise
103217143	turquoise
103217145	turquoise
103217148	blue
103217152	turquoise
103217156	turquoise
103217157	blue
103217163	turquoise
103217165	turquoise
103217167	turquoise
103217169	brown
103217174	turquoise
103217175	turquoise
103217178	yellow
103217181	turquoise
103217182	blue
103217187	turquoise
103217190	turquoise
103217204	turquoise
103217205	blue
103217223	turquoise
103217226	turquoise
103217229	turquoise
103217238	turquoise
103217246	grey
103217252	turquoise
103217255	blue
103217267	grey
103217271	blue
103217273	turquoise
103217279	blue
103217294	blue
103217299	brown
103217305	blue
103217313	yellow
103217314	turquoise
103217315	turquoise
103217317	grey
103217325	brown
103217327	turquoise
103217330	turquoise
103217349	turquoise
103217350	blue
103217352	turquoise
103217361	blue
103217372	turquoise
103217376	blue
103217377	brown
103217380	turquoise
103217381	blue
103217382	blue
103217384	turquoise
103217391	blue
103217405	grey
103217410	turquoise
103217413	blue
103217417	blue
103217419	turquoise
103217420	blue
103217432	blue
103217451	red
103217454	turquoise
103217455	yellow
103217465	blue
103217466	turquoise
103217470	blue
103217487	turquoise
103217488	turquoise
103217492	turquoise
103217493	brown
103217502	brown
103217504	blue
103217507	turquoise
103217511	turquoise
103217513	blue
103217514	blue
103217518	blue
103217521	turquoise
103217522	turquoise
103217527	turquoise
103217529	turquoise
103217530	blue
103217531	yellow
103217533	turquoise
103217540	yellow
103217546	grey
103217563	turquoise
103217565	turquoise
103217568	yellow
103217572	turquoise
103217573	blue
103217575	turquoise
103217578	green
103217583	green
103217585	blue
103217596	turquoise
103217602	turquoise
103217604	blue
103217605	turquoise
103217609	turquoise
103217610	turquoise
103217611	blue
103217618	blue
103217620	blue
103217623	turquoise
103217625	blue
103217626	turquoise
103217629	blue
103217632	red
103217635	turquoise
103217637	turquoise
103217640	blue
103217643	turquoise
103217644	turquoise
103217657	turquoise
103217660	blue
103217668	turquoise
103217670	blue
103217676	turquoise
103217679	yellow
103217680	turquoise
103217683	turquoise
103217694	turquoise
103217696	turquoise
103217699	turquoise
103217704	turquoise
103217708	yellow
103217711	turquoise
103217712	turquoise
103217714	brown
103217716	black
103217717	turquoise
103217719	turquoise
103217720	turquoise
103217721	red
103217724	turquoise
103217727	turquoise
103217737	turquoise
103217743	turquoise
103217747	turquoise
103217749	grey
103217755	brown
103217773	blue
103217781	turquoise
103217800	blue
103217801	turquoise
103217807	turquoise
103217809	turquoise
103217815	grey
103217822	blue
103217825	turquoise
103217851	turquoise
103217858	turquoise
103217859	black
103217860	turquoise
103217862	blue
103217870	turquoise
103217871	turquoise
103217873	blue
103217875	blue
103217877	blue
103217879	blue
103217882	yellow
103217888	blue
103217893	turquoise
103217894	blue
103217895	grey
103217899	turquoise
103217900	blue
103217901	black
103217902	blue
103217904	yellow
103217906	blue
103217907	turquoise
103217909	turquoise
103217911	turquoise
103217918	blue
103217919	yellow
103217920	blue
103217923	blue
103217942	blue
103217963	blue
103217964	brown
103217970	brown
103217992	turquoise
103217994	turquoise
103218000	turquoise
103218009	brown
103218021	blue
103218026	turquoise
103218029	green
103218041	turquoise
103218042	turquoise
103218049	grey
103218066	turquoise
103218067	turquoise
103218069	blue
103218073	blue
103218086	turquoise
103218088	blue
103218093	turquoise
103218095	grey
103218100	grey
103218104	turquoise
103218105	blue
103218107	turquoise
103218116	turquoise
103218121	grey
103218125	blue
103218126	turquoise
103218131	blue
103218133	turquoise
103218143	grey
103218145	turquoise
103218153	turquoise
103218170	blue
103218173	turquoise
103218176	turquoise
103218177	turquoise
103218180	blue
103218182	turquoise
103218187	turquoise
103218190	turquoise
103218214	blue
103218226	turquoise
103218232	yellow
103218234	turquoise
103218241	brown
103218243	blue
103218244	brown
103218247	turquoise
103218250	black
103218302	brown
103218303	green
103218320	blue
103218348	black
103218350	yellow
103218355	blue
103218358	turquoise
103218364	turquoise
103218365	black
103218368	turquoise
103218374	blue
103218378	blue
103218389	blue
103218391	green
103218393	blue
103218404	blue
103218408	brown
103218417	turquoise
103218418	yellow
103218423	blue
103218424	turquoise
103218442	turquoise
103218443	turquoise
103218444	blue
103218446	brown
103218447	turquoise
103218448	blue
103218449	blue
103218452	turquoise
103218454	blue
103218456	blue
103218457	turquoise
103218459	brown
103218460	blue
103218463	turquoise
103218464	blue
103218465	blue
103218466	blue
103218470	grey
103218471	turquoise
103218473	brown
103218475	grey
103218476	blue
103218481	turquoise
103218483	yellow
103218486	brown
103218487	blue
103218488	turquoise
103218489	blue
103218490	blue
103218491	grey
103218495	turquoise
103218496	brown
103218498	blue
103218501	brown
103218502	blue
103218503	blue
103218507	blue
103218519	turquoise
103218520	grey
103218522	blue
103218523	turquoise
103218535	blue
103218536	brown
103218537	grey
103218539	turquoise
103218542	grey
103218547	turquoise
103218549	turquoise
103218564	blue
103218576	blue
103218577	turquoise
103218578	blue
103218585	turquoise
103218586	brown
103218588	yellow
103218589	red
103218617	grey
103218623	green
103218635	turquoise
103218639	turquoise
103218641	turquoise
103218642	blue
103218643	turquoise
103218645	blue
103218646	turquoise
103218647	brown
103218649	turquoise
103218652	turquoise
103218653	blue
103218656	blue
103218658	yellow
103218659	blue
103218661	blue
103218666	blue
103218667	blue
103218669	turquoise
103218671	blue
103218675	blue
103218676	yellow
103218694	turquoise
103218696	brown
103218700	blue
103218702	turquoise
103218717	yellow
103218720	yellow
103218722	brown
103218733	turquoise
103218734	blue
103218735	blue
103218738	turquoise
103218739	grey
103218740	green
103218742	turquoise
103218743	blue
103218744	turquoise
103218761	blue
103218763	turquoise
103218769	turquoise
103218773	grey
103218776	turquoise
103218779	blue
103218787	turquoise
103218788	turquoise
103218792	turquoise
103218794	yellow
103218796	turquoise
103218797	brown
103218798	grey
103218804	turquoise
103218814	blue
103218817	turquoise
103218821	blue
103218824	turquoise
103218826	blue
103218828	blue
103218830	turquoise
103218832	turquoise
103218844	brown
103218846	green
103218848	red
103218888	turquoise
103218892	turquoise
103218895	blue
103218896	blue
103218899	turquoise
103218909	yellow
103218911	green
103218913	blue
103218914	blue
103218917	turquoise
103218918	blue
103218920	turquoise
103218924	turquoise
103218927	blue
103218941	turquoise
103218953	turquoise
103218959	grey
103218968	blue
103218969	blue
103218972	turquoise
103218973	blue
103218974	blue
103218982	turquoise
103218984	brown
103218985	blue
103218987	turquoise
103218989	turquoise
103218991	brown
103218995	blue
103218996	blue
103218997	turquoise
103218998	blue
103218999	blue
103219001	yellow
103219006	blue
103219007	turquoise
103219009	turquoise
103219011	turquoise
103219013	blue
103219014	blue
103219017	blue
103219021	turquoise
103219027	blue
103219030	turquoise
103219031	turquoise
103219034	turquoise
103219041	blue
103219042	yellow
103219053	turquoise
103219057	turquoise
103219061	turquoise
103219066	turquoise
103219068	blue
103219070	turquoise
103219071	blue
103219077	brown
103219095	turquoise
103219112	green
103219113	green
103219114	turquoise
103219116	blue
103219118	blue
103219125	turquoise
103219130	blue
103219131	turquoise
103219132	brown
103219133	turquoise
103219134	turquoise
103219137	blue
103219140	brown
103219146	blue
103219148	blue
103219149	blue
103219150	turquoise
103219151	blue
103219152	turquoise
103219154	blue
103219158	turquoise
103219160	blue
103219161	turquoise
103219167	grey
103219169	blue
103219172	brown
103219173	turquoise
103219174	blue
103219175	turquoise
103219177	turquoise
103219181	turquoise
103219182	turquoise
103219183	green
103219188	turquoise
103219189	turquoise
103219194	blue
103219196	blue
103219197	turquoise
103219208	brown
103219209	turquoise
103219210	turquoise
103219211	yellow
103219212	brown
103219213	turquoise
103219215	blue
103219216	turquoise
103219219	turquoise
103219220	brown
103219225	blue
103219226	turquoise
103219227	brown
103219228	blue
103219229	turquoise
103219231	blue
103219235	brown
103219236	grey
103219238	turquoise
103219241	turquoise
103219246	grey
103219250	grey
103219252	turquoise
103219253	brown
103219254	black
103219256	turquoise
103219257	turquoise
103219258	blue
103219259	turquoise
103219266	turquoise
103219268	blue
103219275	turquoise
103219279	brown
103219280	blue
103219281	brown
103219287	turquoise
103219288	blue
103219290	turquoise
103219294	turquoise
103219298	turquoise
103219306	blue
103219307	turquoise
103219309	blue
103219311	turquoise
103219396	green
103219398	turquoise
103219399	blue
103219400	turquoise
103219402	turquoise
103219412	blue
103219413	turquoise
103219414	blue
103219425	turquoise
103219426	blue
103219427	turquoise
103219431	turquoise
103219432	grey
103219433	green
103219443	turquoise
103219444	blue
103219446	blue
103219456	blue
103219458	blue
103219465	turquoise
103219469	brown
103219471	green
103219475	turquoise
103219476	blue
103219481	turquoise
103219484	blue
103219496	turquoise
103219498	green
103219499	green
103219503	turquoise
103219505	red
103219512	turquoise
103219524	blue
103219534	turquoise
103219540	blue
103219550	turquoise
103219551	brown
103219555	red
103219557	blue
103219558	turquoise
103219560	blue
103219563	turquoise
103219567	turquoise
103219568	brown
103219570	yellow
103219574	turquoise
103219578	turquoise
103219580	turquoise
103219585	turquoise
103219586	turquoise
103219594	brown
103219595	turquoise
103219600	blue
103219601	blue
103219609	red
103219611	red
103219612	turquoise
103219621	brown
103219627	blue
103219629	blue
103219631	grey
103219659	turquoise
103219662	turquoise
103219665	blue
103219666	turquoise
103219667	blue
103219670	turquoise
103219673	turquoise
103219678	turquoise
103219680	brown
103219682	blue
103219684	turquoise
103219685	blue
103219690	yellow
103219698	turquoise
103219700	turquoise
103219705	turquoise
103219706	blue
103219711	brown
103219715	turquoise
103219717	blue
103219721	turquoise
103219723	turquoise
103219725	brown
103219727	turquoise
103219736	turquoise
103219737	turquoise
103219739	turquoise
103219743	blue
103219746	blue
103219752	blue
103219753	blue
103219754	grey
103219760	turquoise
103219761	grey
103219765	turquoise
103219775	turquoise
103219779	turquoise
103219795	green
103219799	brown
103219801	turquoise
103219802	yellow
103219811	turquoise
103219812	turquoise
103219814	blue
103219815	turquoise
103219822	turquoise
103219825	turquoise
103219923	blue
103219931	turquoise
103219937	blue
103219938	brown
103219939	turquoise
103219940	blue
103219942	blue
103219944	brown
103219945	turquoise
103219957	turquoise
103219961	blue
103219962	blue
103219964	blue
103219983	turquoise
103220001	blue
103220005	turquoise
103220007	turquoise
103220008	brown
103220011	blue
103220012	turquoise
103220013	blue
103220014	blue
103220018	turquoise
103220019	turquoise
103220020	turquoise
103220022	turquoise
103220023	turquoise
103220024	blue
103220025	yellow
103220027	brown
103220029	turquoise
103220030	green
103220031	turquoise
103220040	blue
103220042	turquoise
103220044	blue
103220045	blue
103220049	blue
103220050	blue
103220052	turquoise
103220054	turquoise
103220056	blue
103220057	blue
103220061	turquoise
103220062	brown
103220063	blue
103220069	turquoise
103220070	blue
103220072	turquoise
103220074	blue
103220075	blue
103220076	turquoise
103220078	blue
103220093	blue
103220094	turquoise
103220095	turquoise
103220096	red
103220097	blue
103220098	green
103220103	yellow
103220104	blue
103220106	turquoise
103220112	turquoise
103220113	green
103220121	blue
103220122	blue
103220125	blue
103220127	turquoise
103220128	grey
103220129	blue
103220133	turquoise
103220137	turquoise
103220143	turquoise
103220147	turquoise
103220151	turquoise
103220154	blue
103220159	turquoise
103220161	turquoise
103220163	turquoise
103220167	turquoise
103220169	blue
103220175	turquoise
103220176	blue
103220178	turquoise
103220180	blue
103220181	turquoise
103220182	blue
103220183	blue
103220186	yellow
103220187	turquoise
103220190	turquoise
103220193	turquoise
103220198	turquoise
103220199	turquoise
103220200	red
103220202	turquoise
103220205	turquoise
103220206	blue
103220208	turquoise
103220220	blue
103220221	blue
103220232	grey
103220235	blue
103220239	turquoise
103220241	brown
103220242	blue
103220249	turquoise
103220257	brown
103220269	blue
103220270	blue
103220271	turquoise
103220301	green
103220306	turquoise
103220307	turquoise
103220310	blue
103220313	turquoise
103220315	yellow
103220318	blue
103220319	turquoise
103220322	blue
103220323	turquoise
103220326	blue
103220327	blue
103220328	brown
103220333	turquoise
103220342	blue
103220344	blue
103220345	grey
103220353	turquoise
103220368	blue
103220369	blue
103220376	turquoise
103220380	grey
103220382	blue
103220383	blue
103220386	turquoise
103220392	turquoise
103220397	blue
103220400	blue
103220403	blue
103220405	turquoise
103220407	turquoise
103220408	blue
103220435	turquoise
103220440	turquoise
103220444	blue
103220445	turquoise
103220447	grey
103220452	turquoise
103220461	turquoise
103220462	turquoise
103220469	turquoise
103220474	turquoise
103220477	blue
103220478	turquoise
103220479	turquoise
103220480	blue
103220484	turquoise
103220485	blue
103220487	turquoise
103220516	turquoise
103220524	blue
103220526	turquoise
103220527	blue
103220529	green
103220531	turquoise
103220542	turquoise
103220551	turquoise
103220560	blue
103220562	turquoise
103220577	turquoise
103220580	turquoise
103220585	turquoise
103220586	brown
103220588	brown
103220589	brown
103220593	blue
103220595	green
103220598	turquoise
103220599	turquoise
103220601	brown
103220602	blue
103220603	blue
103220607	blue
103220615	turquoise
103220616	turquoise
103220618	blue
103220620	brown
103220625	yellow
103220628	turquoise
103220633	blue
103220638	turquoise
103220643	blue
103220649	blue
103220651	turquoise
103220659	blue
103220660	turquoise
103220661	turquoise
103220663	blue
103220665	blue
103220666	blue
103220667	turquoise
103220669	blue
103220671	turquoise
103220673	turquoise
103220674	blue
103220675	blue
103220677	blue
103220679	turquoise
103220681	blue
103220689	turquoise
103220708	grey
103220712	blue
103220717	blue
103220724	blue
103220726	blue
103220727	blue
103220738	blue
103220741	green
103220750	turquoise
103220753	turquoise
103220756	blue
103220765	grey
103220776	blue
103220779	turquoise
103220782	brown
103220794	blue
103220798	turquoise
103220817	yellow
103220818	turquoise
103220825	brown
103220835	turquoise
103220836	turquoise
103220841	turquoise
103220846	turquoise
103220848	blue
103220851	turquoise
103220853	blue
103220855	turquoise
103220882	turquoise
103220884	turquoise
103220885	green
103220913	blue
103220917	blue
103220960	blue
103220978	brown
103220991	yellow
103221033	brown
103221040	turquoise
103221045	blue
103221057	green
103221059	turquoise
103221063	turquoise
103221067	blue
103221068	turquoise
103221070	grey
103221071	turquoise
103221077	turquoise
103221078	blue
103221083	yellow
103221084	red
103221085	brown
103221091	blue
103221092	turquoise
103221093	yellow
103221094	blue
103221097	brown
103221101	turquoise
103221108	blue
103221110	blue
103221113	turquoise
103221118	blue
103221124	blue
103221126	blue
103221128	blue
103221130	turquoise
103221131	blue
103221134	brown
103221135	red
103221136	turquoise
103221138	blue
103221139	turquoise
103221142	blue
103221145	blue
103221153	red
103221155	yellow
103221156	blue
103221160	turquoise
103221166	green
103221168	brown
103221172	turquoise
103221173	green
103221183	blue
103221186	blue
103221194	brown
103221201	turquoise
103221202	turquoise
103221205	turquoise
103221206	turquoise
103221209	turquoise
103221212	turquoise
103221215	red
103221223	turquoise
103221224	turquoise
103221232	blue
103221240	blue
103221242	turquoise
103221249	turquoise
103221251	turquoise
103221254	turquoise
103221255	blue
103221258	green
103221259	blue
103221265	grey
103221266	red
103221268	turquoise
103221270	brown
103221271	turquoise
103221274	blue
103221275	blue
103221276	brown
103221277	turquoise
103221283	turquoise
103221284	turquoise
103221296	blue
103221297	turquoise
103221301	blue
103221307	turquoise
103221328	blue
103221334	blue
103221336	turquoise
103221337	blue
103221342	green
103221346	blue
103221350	blue
103221360	blue
103221364	blue
103221365	blue
103221367	blue
103221368	brown
103221370	blue
103221383	turquoise
103221391	turquoise
103221392	blue
103221400	brown
103221401	red
103221402	blue
103221407	blue
103221411	grey
103221412	blue
103221413	red
103221416	brown
103221417	brown
103221419	turquoise
103221421	green
103221422	blue
103221431	blue
103221432	green
103221433	brown
103221436	turquoise
103221439	blue
103221440	turquoise
103221447	turquoise
103221449	yellow
103221451	turquoise
103221452	blue
103221454	turquoise
103221455	blue
103221459	yellow
103221472	turquoise
103221476	grey
103221477	turquoise
103221478	turquoise
103221483	blue
103221484	yellow
103221485	black
103221486	turquoise
103221487	turquoise
103221489	blue
103221490	turquoise
103221493	turquoise
103221497	turquoise
103221498	blue
103221501	turquoise
103221504	red
103221507	turquoise
103221508	blue
103221509	blue
103221510	brown
103221512	blue
103221514	blue
103221520	blue
103221523	blue
103221526	black
103221527	blue
103221535	turquoise
103221538	blue
103221553	turquoise
103221554	turquoise
103221570	turquoise
103221572	turquoise
103221573	turquoise
103221583	blue
103221588	turquoise
103221589	turquoise
103221590	grey
103221592	grey
103221596	turquoise
103221599	blue
103221600	turquoise
103221602	blue
103221606	turquoise
103221607	turquoise
103221609	turquoise
103221611	turquoise
103221612	blue
103221618	brown
103221619	brown
103221620	turquoise
103221623	turquoise
103221627	turquoise
103221630	turquoise
103221631	blue
103221635	turquoise
103221637	blue
103221639	yellow
103221649	brown
103221650	blue
103221651	blue
103221654	turquoise
103221655	turquoise
103221658	blue
103221660	turquoise
103221662	green
103221663	blue
103221664	turquoise
103221666	yellow
103221667	blue
103221668	turquoise
103221670	black
103221674	blue
103221676	turquoise
103221689	turquoise
103221690	turquoise
103221693	turquoise
103221696	blue
103221701	turquoise
103221708	turquoise
103221710	turquoise
103221713	blue
103221715	turquoise
103221716	turquoise
103221717	turquoise
103221718	turquoise
103221723	blue
103221730	green
103221734	brown
103221735	blue
103221736	blue
103221740	blue
103221742	turquoise
103221743	turquoise
103221745	turquoise
103221746	grey
103221747	brown
103221748	blue
103221750	blue
103221751	blue
103221752	blue
103221758	grey
103221760	blue
103221761	green
103221764	blue
103221765	turquoise
103221797	black
103221799	turquoise
103221802	brown
103221812	blue
103221817	brown
103221820	blue
103221823	turquoise
103221825	turquoise
103221829	black
103221830	blue
103221834	brown
103221837	turquoise
103221845	blue
103221846	turquoise
103221847	turquoise
103221853	blue
103221857	turquoise
103221879	turquoise
103221881	yellow
103221912	black
103221914	turquoise
103221915	grey
103221918	blue
103221928	turquoise
103221929	brown
103221931	turquoise
103221933	grey
103221935	blue
103221936	grey
103221937	grey
103221940	turquoise
103221941	brown
103221943	blue
103221944	brown
103221946	blue
103221947	blue
103221948	grey
103221959	brown
103221965	blue
103221969	blue
103221970	blue
103221971	black
103221972	blue
103221976	turquoise
103221977	turquoise
103221978	blue
103221981	turquoise
103221987	brown
103221988	blue
103221993	black
103221994	blue
103221997	grey
103221998	blue
103222001	blue
103222003	grey
103222004	blue
103222006	brown
103222007	black
103222008	black
103222012	grey
103222013	brown
103222014	brown
103222015	blue
103222017	blue
103222020	blue
103222025	brown
103222026	brown
103222027	blue
103222029	turquoise
103222034	grey
103222046	blue
103222047	blue
103222048	red
103222050	blue
103222052	turquoise
103222056	blue
103222082	blue
103222084	turquoise
103222085	blue
103222100	turquoise
103222104	blue
103222106	turquoise
103222109	turquoise
103222114	grey
103222118	turquoise
103222123	brown
103222127	turquoise
103222131	turquoise
103222135	turquoise
103222138	turquoise
103222139	blue
103222140	blue
103222141	blue
103222143	turquoise
103222145	turquoise
103222146	yellow
103222152	blue
103222156	turquoise
103222160	blue
103222164	turquoise
103222166	turquoise
103222168	blue
103222171	turquoise
103222185	blue
103222199	blue
103222202	blue
103222203	blue
103222209	turquoise
103222210	blue
103222215	blue
103222219	turquoise
103222238	turquoise
103222244	blue
103222245	brown
103222248	yellow
103222261	turquoise
103222263	turquoise
103222264	turquoise
103222273	blue
103222274	turquoise
103222280	turquoise
103222283	brown
103222284	turquoise
103222288	turquoise
103222289	blue
103222290	blue
103222293	blue
103222294	blue
103222303	blue
103222306	brown
103222309	grey
103222342	turquoise
103222364	turquoise
103222390	brown
103222397	black
103222398	blue
103222399	red
103222402	blue
103222403	turquoise
103222404	black
103222411	turquoise
103222413	turquoise
103222414	turquoise
103222417	blue
103222423	turquoise
103222426	turquoise
103222427	blue
103222430	turquoise
103222434	blue
103222438	blue
103222439	blue
103222442	blue
103222446	brown
103222449	turquoise
103222450	black
103222454	yellow
103222457	turquoise
103222463	brown
103222464	turquoise
103222466	grey
103222470	turquoise
103222475	turquoise
103222476	turquoise
103222480	turquoise
103222485	green
103222495	grey
103222517	turquoise
103222522	blue
103222526	turquoise
103222529	blue
103222530	yellow
103222531	turquoise
103222536	blue
103222539	turquoise
103222541	turquoise
103222543	blue
103222549	brown
103222551	blue
103222559	blue
103222560	blue
103222568	turquoise
103222572	turquoise
103222574	turquoise
103222577	turquoise
103222584	blue
103222594	red
103222607	blue
103222611	blue
103222614	yellow
103222619	turquoise
103222620	green
103222623	blue
103222632	turquoise
103222634	turquoise
103222637	yellow
103222645	turquoise
103222647	blue
103222658	turquoise
103222661	turquoise
103222666	blue
103222667	turquoise
103222670	turquoise
103222671	blue
103222674	blue
103222678	blue
103222680	turquoise
103222681	turquoise
103222686	turquoise
103222692	brown
103222693	turquoise
103222694	turquoise
103222696	turquoise
103222697	turquoise
103222700	blue
103222701	blue
103222703	blue
103222705	turquoise
103222715	turquoise
103222718	turquoise
103222722	brown
103222725	yellow
103222729	brown
103222741	turquoise
103222752	blue
103222754	blue
103222758	turquoise
103222759	turquoise
103222763	blue
103222768	blue
103222776	brown
103222778	turquoise
103222785	grey
103222806	blue
103222808	turquoise
103222811	turquoise
103222816	blue
103222822	turquoise
103222823	turquoise
103222824	blue
103222826	green
103222827	blue
103222831	green
103222832	yellow
103222834	turquoise
103222847	blue
103222864	turquoise
103222865	turquoise
103222866	turquoise
103222871	turquoise
103222874	blue
103222882	blue
103222884	blue
103222887	turquoise
103222895	turquoise
103222896	turquoise
103222900	blue
103222901	brown
103222915	turquoise
103222917	brown
103222924	turquoise
103222927	turquoise
103222938	blue
103222939	turquoise
103222942	blue
103222947	brown
103222949	turquoise
103222952	grey
103222953	blue
103222954	turquoise
[truncated: 6,418 more rows]

## Sheet: D
Supplemental Table S5(D). GO enrichment analysis of the Vero E6 gene modules in stage 2.
Cluster	ONTOLOGY	ID	Description	GeneRatio	BgRatio	pvalue	p.adjust	qvalue	geneID	Count
black	CC	GO:0000786	nucleosome	5/78	72/9165	0.000351686	0.0313705	0.0299851	103221971/103221993/103222007/103222008/103247796	5
black	CC	GO:0032993	protein-DNA complex	6/78	114/9165	0.000402491	0.0313705	0.0299851	103218365/103221971/103221993/103222007/103222008/103247796	6
black	CC	GO:0044815	DNA packaging complex	5/78	79/9165	0.000540871	0.0313705	0.0299851	103221971/103221993/103222007/103222008/103247796	5
blue	BP	GO:0006412	translation	127/2022	310/8121	1.7148e-10	7.29819e-07	7.29819e-07	103214798/103214942/103215178/103215451/103215943/103216005/103216395/103216636/103216648/103216994/103217963/103218088/103218456/103219071/103220074/103220182/103220242/103220913/103221259/103221439/103221612/103221650/103222082/103222559/103222806/103222827/103223194/103224030/103224358/103224764/103224933/103225249/103225257/103225266/103225797/103226038/103226160/103226415/103227436/103227713…	127
blue	BP	GO:0043043	peptide biosynthetic process	129/2022	320/8121	4.33646e-10	9.22799e-07	9.22799e-07	103214798/103214942/103215178/103215451/103215943/103216005/103216395/103216636/103216648/103216994/103217963/103218088/103218456/103219071/103220074/103220182/103220242/103220913/103221259/103221439/103221612/103221650/103222082/103222559/103222806/103222827/103223194/103224030/103224358/103224413/103224764/103224933/103225249/103225257/103225266/103225797/103226038/103226160/103226415/103227436…	129
blue	BP	GO:0043604	amide biosynthetic process	143/2022	371/8121	1.87994e-09	2.66701e-06	2.66701e-06	103214798/103214942/103215178/103215400/103215451/103215943/103216005/103216395/103216428/103216636/103216648/103216994/103217514/103217963/103218088/103218456/103219071/103220074/103220182/103220242/103220913/103221259/103221439/103221612/103221650/103222082/103222559/103222806/103222827/103223194/103223692/103224030/103224358/103224413/103224764/103224933/103225249/103225257/103225266/103225797…	143
blue	BP	GO:0006518	peptide metabolic process	143/2022	375/8121	4.34548e-09	4.62359e-06	4.62359e-06	103214798/103214942/103215178/103215451/103215943/103216005/103216395/103216636/103216648/103216994/103217963/103218088/103218456/103219071/103219309/103220074/103220182/103220242/103220269/103220913/103221138/103221259/103221439/103221612/103221650/103222082/103222559/103222806/103222827/103223194/103224030/103224358/103224413/103224764/103224928/103224933/103225249/103225257/103225266/103225666…	143
blue	BP	GO:0033108	mitochondrial respiratory chain complex assembly	27/2022	43/8121	1.52305e-07	0.000129642	0.000129642	103214452/103216165/103217629/103218895/103219306/103219458/103221350/103221650/103225641/103226155/103226813/103227023/103228222/103229262/103231882/103233757/103233807/103233987/103234046/103236278/103238297/103240706/103243929/103244489/103244665/103248021/103248136	27
blue	BP	GO:0043603	cellular amide metabolic process	167/2022	476/8121	2.02066e-07	0.000143332	0.000143332	103214798/103214942/103214983/103215178/103215400/103215451/103215943/103216005/103216395/103216428/103216636/103216648/103216994/103217514/103217963/103218088/103218456/103219071/103219118/103219309/103220074/103220075/103220182/103220242/103220269/103220913/103221138/103221259/103221439/103221612/103221650/103222082/103222559/103222806/103222827/103223194/103223692/103224030/103224358/103224413…	167
blue	BP	GO:0072521	purine-containing compound metabolic process	80/2022	217/8121	4.83845e-05	0.0294178	0.0294178	4097493/4097498/4097500/103214808/103214941/103216074/103216428/103217773/103218069/103218895/103218927/103219118/103219306/103219444/103219814/103220044/103220075/103220322/103220665/103221527/103221650/103222027/103222442/103222752/103223148/103223243/103223733/103224281/103224388/103224582/103225530/103225595/103225641/103225666/103226934/103227576/103228284/103229305/103230446/103230625/10323…	80
blue	CC	GO:0005840	ribosome	91/2237	147/9165	2.59437e-22	1.34648e-19	1.26168e-19	103214366/103214942/103215178/103215943/103216005/103216395/103216636/103217963/103218456/103219071/103219116/103220182/103220242/103220913/103221259/103221439/103221489/103221498/103221612/103222559/103222806/103222827/103223005/103224030/103224933/103225797/103226038/103226160/103226415/103227436/103227713/103227869/103228035/103228935/103228938/103228971/103229403/103230549/103230749/103231084…	91
blue	CC	GO:1990904	ribonucleoprotein complex	183/2237	468/9165	3.37436e-13	8.75647e-11	8.20503e-11	103214366/103214602/103214928/103214942/103215178/103215451/103215642/103215943/103216005/103216395/103216609/103216636/103217391/103217963/103218073/103218456/103219071/103219116/103220182/103220242/103220674/103220913/103221259/103221439/103221489/103221498/103221612/103221748/103222559/103222666/103222806/103222827/103223005/103223060/103223194/103223312/103223335/103223384/103223391/103223954…	183
blue	CC	GO:0044391	ribosomal subunit	46/2237	82/9165	7.12265e-10	1.23222e-07	1.15462e-07	103214942/103216395/103216636/103217963/103218456/103219116/103220913/103221489/103221498/103221612/103222827/103223005/103224030/103224933/103226038/103226160/103227869/103230549/103230749/103231130/103232697/103233608/103233692/103233927/103234157/103235041/103235456/103236378/103236820/103237185/103237354/103238869/103239549/103240741/103240826/103241586/103242359/103242935/103243050/103243063…	46
blue	CC	GO:0098798	mitochondrial protein complex	61/2237	136/9165	1.25411e-07	1.62721e-05	1.52473e-05	4097488/4097493/4097498/103214941/103214942/103216395/103216454/103216636/103217629/103217773/103217963/103218456/103218895/103219116/103219306/103219458/103221334/103221350/103221498/103221508/103222442/103222752/103222827/103223005/103223148/103223409/103226038/103226389/103226480/103226813/103227023/103228115/103230321/103230549/103231130/103231882/103233692/103233742/103233987/103234046/10323…	61
blue	CC	GO:0022626	cytosolic ribosome	19/2237	26/9165	2.30051e-07	2.38793e-05	2.23755e-05	103214366/103220913/103221489/103221612/103224030/103224933/103230749/103232697/103233927/103234157/103235041/103235456/103236378/103237185/103242359/103243068/103243550/103244796/103245406	19
blue	CC	GO:0070469	respiratory chain	31/2237	56/9165	6.40993e-07	5.54459e-05	5.19542e-05	4097488/4097491/4097494/4097495/4097498/4097499/4097500/103214941/103217629/103218895/103218927/103219306/103219458/103221350/103222752/103223148/103226480/103226813/103227023/103231882/103233987/103234046/103235239/103236278/103237165/103238888/103239250/103243885/103244665/103245320/103248104	31
blue	CC	GO:0015935	small ribosomal subunit	21/2237	32/9165	9.22926e-07	6.84284e-05	6.41191e-05	103216636/103220913/103221498/103224030/103224933/103226038/103227869/103230549/103230749/103231130/103232697/103233608/103235041/103235456/103236378/103236820/103238869/103241586/103243050/103243068/103244796	21
blue	CC	GO:0098800	inner mitochondrial membrane protein complex	35/2237	69/9165	1.9615e-06	0.000113827	0.000106659	4097488/4097493/4097498/103214941/103216454/103217629/103217773/103218895/103219306/103219458/103221334/103221350/103222442/103222752/103223148/103223409/103226480/103226813/103227023/103228115/103230321/103231882/103233742/103233987/103234046/103235239/103236278/103237165/103238888/103239250/103243059/103243426/103244665/103245320/103248591	35
blue	CC	GO:0044455	mitochondrial membrane part	49/2237	109/9165	1.97388e-06	0.000113827	0.000106659	4097488/4097493/4097498/4097500/103214452/103214941/103216454/103217629/103217773/103218895/103219306/103219458/103221334/103221350/103221508/103221651/103222140/103222442/103222752/103223148/103223409/103226155/103226389/103226480/103226813/103227023/103228115/103229039/103229262/103230321/103231882/103233742/103233987/103234046/103234879/103235239/103236278/103237165/103238888/103239167/1032392…	49
blue	CC	GO:0098803	respiratory chain complex	26/2237	46/9165	3.03612e-06	0.000157575	0.000147651	4097488/4097491/4097494/4097498/4097500/103214941/103217629/103218895/103219306/103219458/103221350/103222752/103223148/103226480/103226813/103227023/103231882/103233987/103234046/103235239/103236278/103237165/103238888/103239250/103244665/103245320	26
blue	CC	GO:0044429	mitochondrial part	127/2237	370/9165	7.80434e-06	0.000368223	0.000345034	4097488/4097491/4097493/4097495/4097498/4097499/4097500/103214452/103214928/103214941/103214942/103216165/103216170/103216395/103216454/103216636/103217604/103217629/103217773/103217963/103218456/103218826/103218895/103218927/103219116/103219306/103219458/103220220/103221183/103221334/103221350/103221360/103221498/103221508/103221650/103221651/103222140/103222442/103222752/103222827/103223005/103…	127
blue	CC	GO:0005743	mitochondrial inner membrane	58/2237	148/9165	4.2271e-05	0.00175922	0.00164843	4097488/4097491/4097493/4097498/4097500/103214452/103214941/103216454/103217629/103217773/103218895/103218927/103219306/103219458/103221183/103221334/103221350/103221650/103222140/103222442/103222752/103223148/103223409/103225282/103226155/103226480/103226813/103227023/103227858/103228115/103229030/103229039/103229262/103230321/103231586/103231882/103232551/103233489/103233742/103233987/103234046…	58
blue	CC	GO:0005746	mitochondrial respiratory chain	24/2237	46/9165	4.40651e-05	0.00175922	0.00164843	4097488/4097498/103214941/103217629/103218895/103219306/103219458/103221350/103222752/103223148/103226480/103226813/103227023/103231882/103233987/103234046/103235239/103236278/103237165/103238888/103239250/103243885/103244665/103245320	24
blue	CC	GO:0015934	large ribosomal subunit	26/2237	52/9165	5.56375e-05	0.00206256	0.00193267	103214942/103216395/103217963/103218456/103219116/103221489/103221612/103222827/103223005/103226160/103233692/103233927/103234157/103237185/103237354/103238869/103239549/103240741/103240826/103242359/103242935/103243063/103243550/103245406/103248179/103248950	26
blue	CC	GO:0005740	mitochondrial envelope	89/2237	253/9165	6.4866e-05	0.00224436	0.00210302	4097488/4097491/4097493/4097495/4097498/4097499/4097500/103214452/103214941/103216170/103216454/103217629/103217773/103218895/103218927/103219306/103219458/103220220/103221183/103221334/103221350/103221360/103221508/103221650/103221651/103222140/103222442/103222752/103223148/103223321/103223409/103225282/103225641/103225666/103226155/103226389/103226480/103226813/103227023/103227858/103228045/103…	89
blue	CC	GO:0045263	proton-transporting ATP synthase complex, coupling factor F(o)	9/2237	11/9165	0.000101977	0.00305414	0.00286181	4097493/103214808/103217773/103222442/103233760/103238407/103243059/103243629/103248591	9
blue	CC	GO:0005747	mitochondrial respiratory chain complex I	18/2237	32/9165	0.000111809	0.00305414	0.00286181	4097488/4097498/103214941/103217629/103218895/103219306/103219458/103221350/103222752/103226480/103226813/103227023/103231882/103234046/103235239/103236278/103238888/103244665	18
blue	CC	GO:0030964	NADH dehydrogenase complex	18/2237	32/9165	0.000111809	0.00305414	0.00286181	4097488/4097498/103214941/103217629/103218895/103219306/103219458/103221350/103222752/103226480/103226813/103227023/103231882/103234046/103235239/103236278/103238888/103244665	18
blue	CC	GO:0045271	respiratory chain complex I	18/2237	32/9165	0.000111809	0.00305414	0.00286181	4097488/4097498/103214941/103217629/103218895/103219306/103219458/103221350/103222752/103226480/103226813/103227023/103231882/103234046/103235239/103236278/103238888/103244665	18
blue	CC	GO:0120114	Sm-like protein family complex	22/2237	43/9165	0.000133379	0.00346119	0.00324322	103214602/103221748/103222666/103223060/103223384/103224216/103225001/103226780/103230267/103230875/103233191/103233635/103234848/103234875/103236337/103240244/103242078/103242106/103242922/103244060/103244878/103248096	22
blue	CC	GO:0031966	mitochondrial membrane	81/2237	233/9165	0.000211985	0.00523906	0.00490913	4097488/4097491/4097493/4097495/4097498/4097499/4097500/103214452/103214941/103216170/103216454/103217629/103217773/103218895/103218927/103219306/103219458/103220220/103221183/103221334/103221350/103221360/103221508/103221650/103221651/103222140/103222442/103222752/103223148/103223321/103223409/103225282/103225641/103226155/103226389/103226480/103226813/103227023/103227858/103228115/103228407/103…	81
blue	CC	GO:0045259	proton-transporting ATP synthase complex	11/2237	16/9165	0.000223818	0.00528006	0.00494755	4097493/103214808/103216454/103217773/103222442/103233760/103238407/103243059/103243426/103243629/103248591	11
blue	CC	GO:0022627	cytosolic small ribosomal subunit	10/2237	14/9165	0.000273345	0.0061681	0.00577966	103220913/103224030/103224933/103230749/103232697/103235041/103235456/103236378/103243068/103244796	10
blue	CC	GO:0046540	U4/U6 x U5 tri-snRNP complex	11/2237	17/9165	0.00049425	0.0102606	0.00961446	103221748/103222666/103223060/103225001/103226780/103230267/103233191/103233635/103236337/103242106/103244060	11
blue	CC	GO:0097526	spliceosomal tri-snRNP complex	11/2237	17/9165	0.00049425	0.0102606	0.00961446	103221748/103222666/103223060/103225001/103226780/103230267/103233191/103233635/103236337/103242106/103244060	11
blue	CC	GO:0000313	organellar ribosome	23/2237	50/9165	0.000688537	0.0132352	0.0124017	103214942/103216395/103216636/103217963/103218456/103219116/103221498/103222827/103223005/103226038/103230549/103231130/103233692/103237354/103238869/103239549/103240826/103241586/103242935/103243050/103243063/103248179/103248950	23
blue	CC	GO:0005761	mitochondrial ribosome	23/2237	50/9165	0.000688537	0.0132352	0.0124017	103214942/103216395/103216636/103217963/103218456/103219116/103221498/103222827/103223005/103226038/103230549/103231130/103233692/103237354/103238869/103239549/103240826/103241586/103242935/103243050/103243063/103248179/103248950	23
blue	CC	GO:0033177	proton-transporting two-sector ATPase complex, proton-transporting domain	12/2237	20/9165	0.000731571	0.0135602	0.0127062	4097493/103214808/103217773/103222442/103224952/103233760/103238407/103243059/103243409/103243629/103244984/103248591	12
blue	CC	GO:0030532	small nuclear ribonucleoprotein complex	18/2237	36/9165	0.000770256	0.0135782	0.0127231	103214602/103221748/103222666/103223060/103223384/103225001/103226780/103230267/103230875/103233191/103233635/103234875/103236337/103240244/103242106/103242922/103244060/103244878	18
blue	CC	GO:0019866	organelle inner membrane	59/2237	166/9165	0.000784867	0.0135782	0.0127231	4097488/4097491/4097493/4097498/4097500/103214452/103214941/103216454/103217629/103217773/103218895/103218927/103219306/103219458/103221183/103221334/103221350/103221650/103222140/103222442/103222752/103223148/103223409/103225282/103225642/103226155/103226480/103226813/103227023/103227858/103228115/103229030/103229039/103229262/103230321/103231586/103231882/103232551/103233489/103233742/103233987…	59
blue	CC	GO:0097525	spliceosomal snRNP complex	16/2237	32/9165	0.00150005	0.0251137	0.0235322	103214602/103221748/103222666/103223060/103223384/103225001/103226780/103230267/103230875/103233191/103233635/103236337/103240244/103242106/103242922/103244060	16
blue	CC	GO:1990204	oxidoreductase complex	26/2237	62/9165	0.00173491	0.0281381	0.0263661	4097488/4097498/4097500/103214941/103217629/103218895/103219306/103219458/103221350/103222752/103223148/103226480/103226813/103227023/103230452/103231882/103233987/103234046/103235239/103236278/103236512/103237165/103238296/103238888/103244665/103246614	26
blue	CC	GO:0005665	RNA polymerase II, core complex	8/2237	12/9165	0.00234249	0.036841	0.0345209	103216869/103221131/103223297/103233885/103234512/103234557/103237210/103246673	8
blue	CC	GO:0016469	proton-transporting two-sector ATPase complex	18/2237	39/9165	0.00245831	0.0375254	0.0351622	4097493/103214808/103216454/103217773/103221764/103222442/103224952/103226868/103231813/103233760/103237247/103238407/103243059/103243409/103243426/103243629/103244984/103248591	18
blue	CC	GO:0022625	cytosolic large ribosomal subunit	7/2237	10/9165	0.00300712	0.0445913	0.0417832	103221489/103221612/103233927/103234157/103237185/103243550/103245406	7
blue	CC	GO:0044445	cytosolic part	34/2237	90/9165	0.00315767	0.045523	0.0426562	103214366/103216349/103218642/103220913/103221489/103221612/103222203/103223953/103224030/103224933/103225259/103225550/103230749/103232697/103232828/103233137/103233731/103233927/103234157/103234185/103234853/103235041/103235456/103236378/103237185/103242214/103242345/103242359/103243068/103243550/103244796/103245406/103245692/103246449	34
blue	CC	GO:0031967	organelle envelope	130/2237	432/9165	0.00338105	0.046178	0.0432699	4097488/4097491/4097493/4097495/4097498/4097499/4097500/103214452/103214941/103215397/103216170/103216454/103217413/103217629/103217773/103217873/103217906/103218404/103218895/103218927/103219174/103219306/103219458/103220097/103220220/103220221/103221183/103221334/103221350/103221360/103221508/103221650/103221651/103221751/103222140/103222442/103222752/103222959/103223148/103223321/103223409/103…	130
blue	CC	GO:0031975	envelope	130/2237	432/9165	0.00338105	0.046178	0.0432699	4097488/4097491/4097493/4097495/4097498/4097499/4097500/103214452/103214941/103215397/103216170/103216454/103217413/103217629/103217773/103217873/103217906/103218404/103218895/103218927/103219174/103219306/103219458/103220097/103220220/103220221/103221183/103221334/103221350/103221360/103221508/103221650/103221651/103221751/103222140/103222442/103222752/103222959/103223148/103223321/103223409/103…	130
blue	CC	GO:0070069	cytochrome complex	9/2237	15/9165	0.0034921	0.0464718	0.0435452	4097491/4097494/4097500/103223148/103226480/103233987/103237165/103239250/103245320	9
blue	MF	GO:0003735	structural constituent of ribosome	80/2005	122/8427	7.15892e-23	5.01841e-20	5.01841e-20	103214942/103215178/103215943/103216005/103216395/103216636/103218456/103219071/103220182/103220242/103220913/103221259/103221439/103221489/103221612/103222559/103222806/103222827/103224030/103224933/103225797/103226038/103226160/103226415/103227436/103227713/103227869/103228035/103228935/103228938/103228971/103229403/103230549/103230749/103231084/103231097/103231130/103232697/103233166/103233336…	80
blue	MF	GO:0005198	structural molecule activity	106/2005	259/8427	4.14429e-10	1.45257e-07	1.45257e-07	103214674/103214795/103214942/103215178/103215361/103215943/103215981/103216005/103216395/103216636/103216959/103218456/103219071/103219194/103219682/103220182/103220242/103220913/103221259/103221439/103221489/103221612/103222559/103222806/103222827/103223093/103224030/103224511/103224933/103225369/103225797/103226038/103226160/103226225/103226415/103227436/103227713/103227869/103227981/103228035…	106
grey	MF	GO:0030594	neurotransmitter receptor activity	9/295	54/8427	9.28369e-05	0.0358137	0.0337898	103218049/103227281/103228218/103233589/103239575/103244917/103245911/103246145/103246373	9
grey	MF	GO:0022843	voltage-gated cation channel activity	10/295	71/8427	0.00016504	0.0358137	0.0337898	103218739/103223251/103224214/103230478/103238468/103239424/103239575/103241618/103244017/103244562	10
grey	MF	GO:0015085	calcium ion transmembrane transporter activity	8/295	50/8427	0.000305736	0.0381823	0.0360245	103218121/103223251/103228005/103230478/103233589/103239575/103242446/103244562	8
grey	MF	GO:0005262	calcium channel activity	7/295	39/8427	0.00035191	0.0381823	0.0360245	103218121/103223251/103230478/103233589/103239575/103242446/103244562	7
grey	MF	GO:0005261	cation channel activity	14/295	143/8427	0.00046588	0.0404384	0.0381531	103218121/103218739/103223251/103224214/103230478/103233589/103238468/103239424/103239575/103241618/103242446/103244017/103244350/103244562	14
turquoise	CC	GO:0005813	centrosome	111/2537	285/9165	1.87685e-05	0.00992853	0.00960156	103215387/103216078/103216438/103216683/103217623/103218364/103218547/103218832/103219114/103219402/103219760/103220054/103220151/103220187/103220531/103220673/103220753/103221136/103221976/103222106/103222414/103222476/103222661/103222693/103222811/103222954/103222974/103222986/103223001/103223191/103223254/103224172/103224180/103224196/103224284/103224365/103224367/103224486/103224525/103224580…	111
turquoise	CC	GO:0005815	microtubule organizing center	136/2537	370/9165	6.52011e-05	0.0172457	0.0166777	103215387/103216078/103216135/103216438/103216683/103217623/103218364/103218547/103218744/103218832/103219114/103219307/103219402/103219760/103219957/103220054/103220061/103220151/103220187/103220239/103220526/103220531/103220673/103220753/103221136/103221799/103221976/103222106/103222414/103222476/103222661/103222693/103222811/103222954/103222974/103222986/103223001/103223191/103223254/103224172…	136
turquoise	CC	GO:0030055	cell-substrate junction	38/2537	80/9165	0.000118068	0.0208193	0.0201336	103214491/103215364/103216874/103217327/103217487/103217851/103217860/103217994/103219496/103220836/103220846/103221277/103222413/103222541/103224423/103224580/103226102/103227518/103229161/103230007/103231456/103232014/103232093/103233577/103236612/103237944/103238300/103239738/103241215/103243277/103245189/103245261/103245269/103245419/103246423/103246620/103248376/103248516	38
turquoise	CC	GO:0005924	cell-substrate adherens junction	36/2537	78/9165	0.000358979	0.0474749	0.0459115	103214491/103215364/103216874/103217487/103217851/103217860/103217994/103219496/103220836/103220846/103221277/103222541/103224423/103224580/103226102/103227518/103229161/103230007/103231456/103232014/103232093/103233577/103236612/103237944/103238300/103239738/103241215/103243277/103245189/103245261/103245269/103245419/103246423/103246620/103248376/103248516	36
turquoise	CC	GO:0005925	focal adhesion	35/2537	76/9165	0.000453792	0.0480112	0.0464301	103214491/103215364/103216874/103217487/103217851/103217860/103217994/103219496/103220836/103220846/103221277/103222541/103224423/103224580/103226102/103227518/103229161/103230007/103231456/103232014/103232093/103233577/103236612/103237944/103238300/103239738/103241215/103243277/103245189/103245269/103245419/103246423/103246620/103248376/103248516	35
turquoise	MF	GO:0017137	Rab GTPase binding	35/2411	65/8427	1.59521e-05	0.00705923	0.00671909	103215633/103216422/103216592/103218067/103218153/103218832/103219226/103219400/103219481/103219760/103220061/103223459/103224171/103224237/103224899/103225025/103225294/103227432/103227800/103228060/103229574/103230066/103232290/103233178/103233506/103237887/103240412/103240660/103240803/103241702/103242177/103242490/103245624/103248165/103248407	35
turquoise	MF	GO:0016773	phosphotransferase activity, alcohol group as acceptor	158/2411	418/8427	1.98852e-05	0.00705923	0.00671909	103214339/103215021/103215139/103215364/103215531/103215686/103215874/103215977/103216169/103216205/103216382/103216467/103216606/103216879/103217052/103217134/103217143/103217565/103217644/103217668/103217696/103217711/103217737/103217899/103218041/103218788/103219188/103219213/103219496/103219558/103219662/103219698/103219736/103220012/103220435/103220478/103220577/103220615/103221063/103221113…	158
turquoise	MF	GO:0101005	ubiquitinyl hydrolase activity	32/2411	59/8427	3.01845e-05	0.00714367	0.00679946	103214590/103215024/103216671/103217175/103217870/103218107/103220193/103221201/103221507/103222887/103224580/103224705/103224728/103225099/103230891/103232722/103235085/103236176/103236311/103236323/103236911/103236922/103237942/103238007/103238894/103239078/103240121/103240296/103242530/103242802/103245505/103246807	32
turquoise	MF	GO:0008270	zinc ion binding	161/2411	435/8427	6.11365e-05	0.00881159	0.00838701	103214327/103214441/103214597/103215005/103215037/103215095/103215352/103215447/103215523/103215807/103215808/103215932/103215935/103216093/103216507/103216647/103217165/103217190/103217657/103217683/103217704/103217737/103217909/103218026/103218539/103218577/103218917/103218987/103219133/103219229/103219256/103219311/103219465/103219578/103219580/103219684/103220042/103220072/103220319/103221201…	161
turquoise	MF	GO:0004674	protein serine/threonine kinase activity	88/2411	216/8427	7.16168e-05	0.00881159	0.00838701	103215531/103215686/103215874/103216382/103216467/103216606/103217052/103217134/103217143/103217565/103217668/103217899/103218041/103218788/103219188/103219558/103219698/103219736/103220435/103220478/103221063/103221113/103221254/103221573/103221588/103221596/103222517/103222670/103223079/103223658/103224444/103224486/103224740/103225321/103226555/103226581/103227004/103227477/103227977/103228956…	88
turquoise	MF	GO:0016301	kinase activity	167/2411	455/8427	7.44641e-05	0.00881159	0.00838701	103214339/103215021/103215139/103215364/103215531/103215686/103215874/103215977/103216169/103216205/103216382/103216467/103216606/103216879/103217052/103217134/103217143/103217565/103217644/103217668/103217696/103217711/103217737/103217899/103218041/103218788/103219188/103219213/103219496/103219558/103219662/103219698/103219736/103220012/103220435/103220478/103220577/103220615/103220884/103221063…	167
turquoise	MF	GO:0019783	ubiquitin-like protein-specific protease activity	31/2411	59/8427	8.95897e-05	0.00908696	0.00864911	103214590/103215024/103216671/103217175/103217870/103218107/103220193/103221201/103221507/103222887/103224580/103224705/103224728/103225099/103232722/103235085/103236176/103236311/103236323/103236911/103236922/103238007/103238894/103239078/103240121/103240296/103241984/103242530/103242802/103245505/103246807	31
turquoise	MF	GO:0036459	thiol-dependent ubiquitinyl hydrolase activity	30/2411	57/8427	0.000111341	0.00988147	0.00940535	103214590/103215024/103216671/103217175/103217870/103218107/103220193/103221201/103221507/103222887/103224580/103224705/103224728/103225099/103232722/103235085/103236176/103236311/103236323/103236911/103236922/103238007/103238894/103239078/103240121/103240296/103242530/103242802/103245505/103246807	30
turquoise	MF	GO:0004843	thiol-dependent ubiquitin-specific protease activity	26/2411	48/8427	0.000171021	0.0134917	0.0128416	103214590/103215024/103216671/103217870/103220193/103221201/103221507/103224580/103224705/103224728/103225099/103232722/103235085/103236311/103236323/103236911/103236922/103238007/103238894/103239078/103240121/103240296/103242530/103242802/103245505/103246807	26
turquoise	MF	GO:0004672	protein kinase activity	132/2411	355/8427	0.000221618	0.0157349	0.0149767	103215021/103215364/103215531/103215686/103215874/103216382/103216467/103216606/103216879/103217052/103217134/103217143/103217565/103217644/103217668/103217696/103217711/103217899/103218041/103218788/103219188/103219213/103219496/103219558/103219698/103219736/103220435/103220478/103221063/103221113/103221254/103221573/103221588/103221596/103221701/103222263/103222517/103222670/103222681/103223079…	132
turquoise	MF	GO:0035497	cAMP response element binding	9/2411	11/8427	0.000386505	0.0248343	0.0236377	103217717/103219133/103219209/103221718/103223664/103223942/103226696/103226974/103236571	9
turquoise	MF	GO:0017016	Ras GTPase binding	75/2411	187/8427	0.000419735	0.0248343	0.0236377	103214597/103215021/103215633/103216378/103216422/103216592/103217330/103218067/103218133/103218153/103218832/103219226/103219400/103219481/103219760/103220061/103220190/103220440/103220445/103220673/103222670/103222758/103223351/103223376/103223459/103224171/103224237/103224265/103224486/103224580/103224703/103224899/103225025/103225294/103227432/103227784/103227800/103228060/103228782/103228953…	75
turquoise	MF	GO:0004842	ubiquitin-protein transferase activity	76/2411	191/8427	0.000510246	0.0278673	0.0265245	103214441/103214595/103214597/103215005/103215808/103216102/103216166/103217156/103218026/103218187/103218796/103219189/103219307/103220167/103220319/103220526/103220882/103221493/103221708/103221846/103222100/103222138/103222364/103222568/103222661/103223127/103225813/103226278/103226565/103226720/103226954/103226979/103227649/103227999/103228406/103228774/103228783/103230090/103230435/103231334…	76
turquoise	MF	GO:0016779	nucleotidyltransferase activity	31/2411	65/8427	0.000825362	0.0418577	0.0398408	103215450/103216205/103219181/103219256/103219684/103220208/103221454/103223255/103223902/103224122/103224810/103226146/103226416/103227639/103227930/103228019/103228941/103232255/103233063/103233592/103235632/103236615/103238542/103239067/103239156/103240079/103240579/103241114/103243194/103244288/103248038	31
turquoise	MF	GO:0031267	small GTPase binding	76/2411	195/8427	0.00103604	0.0460476	0.0438289	103214597/103215021/103215633/103216378/103216422/103216592/103217330/103218067/103218133/103218153/103218832/103219226/103219400/103219481/103219760/103220061/103220190/103220440/103220445/103220673/103222670/103222758/103223351/103223376/103223459/103224171/103224237/103224265/103224486/103224580/103224703/103224899/103225025/103225294/103227432/103227784/103227800/103228060/103228782/103228953…	76
turquoise	MF	GO:0019787	ubiquitin-like protein transferase activity	78/2411	201/8427	0.00103769	0.0460476	0.0438289	103214441/103214595/103214597/103215005/103215808/103216102/103216166/103217156/103218026/103218187/103218796/103219189/103219307/103220167/103220319/103220526/103220882/103221493/103221708/103221846/103222100/103222138/103222364/103222464/103222568/103222661/103223127/103225813/103226278/103226565/103226720/103226954/103226979/103227649/103227999/103228406/103228774/103228783/103230090/103230435…	78
