# Supplementary material for: Suppression and Activation of Intracellular Immune Response in Initial Severe Acute Respiratory Syndrome Coronavirus 2 Infection
Source: Front Microbiol. 2021 Nov 26;12:768740. doi: 10.3389/fmicb.2021.768740 (PMC8661415; doi:10.3389/fmicb.2021.768740)
Supplement: Supplementary Table 7 — Phased WGCNA Results of Huh7. [file Table_7.XLSX]

## Sheet: A
Supplemental Table S6(A). Genes contained in each co-expression modules during stage 1 (0-10 hpi).
Huh7
gene_ID	Module
1	pink
10	turquoise
100	blue
1000	magenta
10000	green
100037417	red
10004	tan
10005	brown
10006	turquoise
10007	tan
10008	turquoise
10009	turquoise
10010	greenyellow
100101267	tan
100101467	turquoise
10011	pink
100113407	turquoise
100125288	blue
100127206	red
100127983	brown
100128071	blue
100128338	green
100128553	green
100128569	turquoise
100128731	black
100128908	green
100128927	turquoise
100129216	grey
100129250	turquoise
100129278	grey
100129385	brown
100129480	tan
100129543	cyan
100129583	grey60
100129654	green
100129792	black
100129842	turquoise
100129924	turquoise
10013	yellow
100130311	grey
100130705	turquoise
100130733	yellow
100130742	turquoise
100130771	green
100130827	turquoise
100130890	turquoise
100131017	pink
100131187	turquoise
100131211	purple
100131390	cyan
100131539	black
100131755	purple
100131801	turquoise
100131827	turquoise
100132074	yellow
100132247	greenyellow
100132406	turquoise
100132596	turquoise
100132916	brown
100133941	magenta
100134934	black
100134938	turquoise
100137049	brown
100142659	grey
100144748	brown
10017	black
100170229	magenta
100170841	brown
10018	turquoise
100188893	black
10019	turquoise
100191040	turquoise
1002	turquoise
10020	pink
10021	lightcyan
10023	turquoise
10024	yellow
10025	purple
10026	blue
100271715	greenyellow
100271849	brown
100271927	purple
100272147	red
100287171	blue
100287284	turquoise
100287482	green
100288142	blue
100288323	grey
100288332	brown
100288413	turquoise
100288695	salmon
100288814	brown
100289255	pink
100289635	brown
100289678	turquoise
100293516	yellow
1003	turquoise
100302652	turquoise
100302736	yellow
100303453	purple
100303755	turquoise
100310812	blue
100310846	salmon
100316904	turquoise
100379661	yellow
100381270	brown
10039	turquoise
1004	turquoise
10040	turquoise
10042	salmon
10043	purple
10045	turquoise
10046	grey
100463285	turquoise
10048	cyan
10049	turquoise
100499483	blue
10050	pink
100505385	turquoise
100505555	turquoise
100505573	brown
100505576	yellow
100505585	green
100505741	turquoise
100505876	turquoise
100506012	red
100506084	green
100506127	turquoise
100506144	turquoise
100506374	blue
100506403	blue
100506540	green
100506658	greenyellow
100507203	turquoise
100507290	pink
100507341	yellow
100507421	yellow
100507436	turquoise
100507537	midnightblue
100507588	pink
100507607	pink
100507650	turquoise
10051	cyan
10052	magenta
100526693	black
100526694	black
100526737	black
100526739	black
100526740	brown
100526760	blue
100526842	blue
100527963	black
100527964	turquoise
100527978	blue
100528017	red
100528021	black
100528030	turquoise
100528032	blue
100528062	turquoise
100529063	black
100529097	green
100529215	brown
100529240	blue
100529261	blue
10053	turquoise
100532731	blue
100532736	blue
100532737	grey
100532746	magenta
100533106	blue
100533111	red
100533183	magenta
100533464	brown
100533467	tan
100533496	turquoise
100534012	blue
100534593	turquoise
100534595	turquoise
100534612	turquoise
10055	cyan
10056	turquoise
10057	turquoise
10058	turquoise
1006	green
10060	green
10061	brown
10063	black
100631383	pink
100652824	blue
10067	blue
10068	salmon
10069	magenta
1007	red
10071	brown
10073	yellow
10075	brown
10076	blue
10078	blue
10079	brown
10081	yellow
10082	blue
10083	yellow
10084	black
10085	turquoise
100861412	blue
100874261	brown
100885848	brown
100885850	turquoise
10089	green
10092	purple
10094	tan
10095	green
10097	brown
10098	blue
10099	turquoise
100996492	brown
100996709	turquoise
100996717	turquoise
100996763	green
100996939	pink
101	magenta
1010	turquoise
10101	pink
10102	salmon
10103	blue
10105	brown
101059915	turquoise
101059918	brown
101059938	turquoise
101059948	red
101059953	magenta
10106	turquoise
101060200	turquoise
101060321	blue
101060351	green
101060376	purple
101060389	turquoise
101060684	tan
10107	turquoise
10110	brown
10111	black
10112	turquoise
10113	turquoise
10114	blue
10116	brown
10117	brown
101180901	grey60
10120	turquoise
10123	turquoise
10125	green
10126	yellow
10127	brown
10129	greenyellow
1013	turquoise
10130	midnightblue
10133	turquoise
10135	turquoise
10137	yellow
10138	red
10139	pink
1014	green
10140	blue
101410538	pink
10142	salmon
10144	brown
10147	yellow
10148	green
10149	grey
1015	turquoise
10150	midnightblue
10152	turquoise
10154	magenta
10156	tan
10157	yellow
10158	turquoise
10159	lightcyan
10160	turquoise
10161	yellow
10163	pink
10166	turquoise
10169	black
1017	green
10171	yellow
10172	yellow
10174	turquoise
10175	black
10179	green
1018	red
10184	turquoise
10188	green
10189	pink
1019	turquoise
10190	turquoise
101927057	turquoise
101927178	blue
101927423	purple
101927446	yellow
101927601	magenta
101927685	purple
101928160	green
101928527	magenta
101928603	purple
101929777	purple
10193	yellow
101930112	yellow
10194	turquoise
10195	purple
10196	turquoise
10197	turquoise
10198	turquoise
10199	turquoise
1020	turquoise
10200	black
10201	grey60
10202	green
10203	turquoise
10204	purple
10205	turquoise
10206	yellow
10207	turquoise
10208	yellow
10209	turquoise
1021	red
10210	turquoise
10211	magenta
10212	blue
10213	cyan
102157402	purple
10216	grey60
10217	yellow
10218	turquoise
10219	red
1022	salmon
10220	yellow
10221	yellow
10224	yellow
10225	blue
10226	turquoise
10227	red
10228	turquoise
102288414	purple
10229	black
10231	blue
10233	black
10234	blue
10235	turquoise
10236	turquoise
10238	brown
10240	yellow
10241	turquoise
10244	brown
10245	purple
10246	turquoise
1025	purple
10250	cyan
10251	red
10252	green
10253	turquoise
10254	midnightblue
10256	blue
10257	purple
1026	turquoise
10260	turquoise
10261	turquoise
10262	purple
10263	turquoise
10265	pink
10266	turquoise
10267	brown
10269	turquoise
10272	blue
102723555	brown
102723728	turquoise
102723849	salmon
102723859	turquoise
102723899	turquoise
102723996	turquoise
102724023	yellow
102724159	turquoise
102724307	magenta
102724334	brown
102724428	black
102724560	turquoise
102724594	purple
102724788	yellow
102724985	blue
102724993	turquoise
102725035	tan
102725191	turquoise
10276	red
1028	turquoise
10280	blue
10282	turquoise
10283	turquoise
10284	black
10285	yellow
10286	blue
10287	red
10289	tan
1029	turquoise
10290	blue
10291	green
10294	blue
10295	purple
10297	turquoise
10298	turquoise
10299	blue
103	brown
1030	yellow
10300	turquoise
10302	turquoise
10307	black
10308	yellow
10309	turquoise
1031	turquoise
10311	turquoise
10312	yellow
10313	green
10314	magenta
10316	turquoise
10318	yellow
1032	tan
10321	grey
10322	turquoise
10324	turquoise
10325	grey60
10326	turquoise
10327	lightcyan
10328	pink
10329	blue
1033	black
10330	cyan
10333	turquoise
10336	turquoise
10343	brown
10344	turquoise
10346	brown
10347	magenta
10349	blue
10351	grey
1036	turquoise
10360	lightcyan
10361	turquoise
10362	pink
10363	blue
10365	pink
103689915	greenyellow
10370	turquoise
10371	pink
10379	turquoise
10380	greenyellow
10381	yellow
10382	turquoise
10384	turquoise
10385	turquoise
10388	turquoise
10389	turquoise
1039	red
10390	yellow
103910	turquoise
10392	yellow
10393	yellow
10395	yellow
10396	turquoise
10397	turquoise
10398	midnightblue
104	blue
1040	turquoise
10400	blue
10401	turquoise
10402	green
10404	turquoise
10406	magenta
10410	black
10411	black
10412	black
10413	blue
10417	turquoise
10418	blue
10419	blue
10420	red
10421	turquoise
10422	pink
10423	blue
10424	black
10432	yellow
10434	yellow
10435	yellow
10436	black
10437	tan
10438	turquoise
10440	brown
10444	turquoise
10446	turquoise
1045	turquoise
10450	black
10451	turquoise
10452	turquoise
10455	brown
10458	blue
10459	turquoise
10460	yellow
10461	turquoise
10462	turquoise
10464	blue
10465	black
10466	purple
10467	pink
10468	red
1047	turquoise
10471	black
10472	turquoise
10473	turquoise
10474	turquoise
10475	magenta
10476	black
10477	turquoise
10478	turquoise
10479	turquoise
10482	turquoise
10483	greenyellow
10486	turquoise
10487	yellow
10491	salmon
10493	yellow
10495	brown
10497	pink
10499	blue
1050	pink
10500	turquoise
10501	brown
10505	blue
10507	red
10509	turquoise
1051	turquoise
10512	turquoise
10513	brown
10514	turquoise
10516	turquoise
10517	turquoise
10518	turquoise
10519	tan
1052	turquoise
10521	turquoise
10524	turquoise
10526	brown
10527	turquoise
10528	turquoise
10531	turquoise
10535	salmon
10536	turquoise
105369209	blue
105369550	turquoise
105369632	blue
10537	yellow
105371045	brown
105371348	blue
105372240	grey
105372280	brown
105372440	green
105372481	turquoise
105372824	magenta
105373378	magenta
105374836	turquoise
105375355	brown
10538	magenta
1054	turquoise
10540	turquoise
10541	black
10542	brown
10544	salmon
10548	grey
10549	tan
10550	turquoise
10551	turquoise
10552	blue
10553	brown
10555	magenta
10556	turquoise
10559	turquoise
1056	greenyellow
10560	magenta
10564	brown
10565	turquoise
10566	yellow
10567	pink
10568	brown
10569	turquoise
10570	tan
10572	pink
10575	tan
10576	turquoise
10577	grey
10579	midnightblue
1058	salmon
10580	greenyellow
10581	black
10586	turquoise
10588	black
10589	black
1059	brown
10590	brown
10591	tan
10592	salmon
10594	brown
10595	brown
10597	green
10598	turquoise
10599	green
1060	pink
10600	turquoise
10603	brown
10606	blue
10607	blue
10608	turquoise
10609	blue
10610	yellow
10611	brown
10612	red
10613	magenta
10614	black
10616	blue
10617	turquoise
1062	salmon
10620	green
10621	turquoise
10622	turquoise
10623	turquoise
10625	yellow
10626	salmon
10627	turquoise
10628	midnightblue
10629	blue
1063	salmon
10632	pink
10633	greenyellow
10634	purple
10635	cyan
10636	red
10637	red
10641	red
10642	blue
10643	blue
10645	yellow
10650	green
10651	tan
10652	blue
10654	brown
10656	blue
10657	yellow
1066	turquoise
10663	turquoise
10666	pink
10668	blue
10669	turquoise
10670	brown
106707243	black
10671	greenyellow
10672	turquoise
10673	turquoise
10675	salmon
10677	blue
10678	greenyellow
10681	lightcyan
10682	turquoise
106821730	tan
10683	turquoise
10687	brown
1069	purple
10691	salmon
10693	salmon
10695	blue
10699	yellow
107	brown
1070	yellow
107080638	tan
107080644	turquoise
1071	pink
10712	turquoise
10714	midnightblue
10715	turquoise
10717	turquoise
10718	black
1072	blue
10720	turquoise
10721	brown
10723	purple
10724	yellow
10725	brown
10728	turquoise
107282092	greenyellow
1073	turquoise
10732	turquoise
10733	yellow
10734	turquoise
10735	salmon
10736	yellow
10738	green
10739	turquoise
10741	turquoise
10742	blue
10743	turquoise
10745	blue
10746	blue
10747	blue
10749	turquoise
1075	blue
10753	salmon
10755	pink
10758	magenta
10761	black
10763	red
10765	turquoise
10766	turquoise
10769	yellow
10771	turquoise
10772	blue
10773	brown
10775	blue
10776	brown
10777	turquoise
10780	yellow
10782	yellow
10783	turquoise
10786	turquoise
10788	blue
10791	turquoise
10793	greenyellow
10794	blue
10795	midnightblue
10797	magenta
107983990	red
107983993	yellow
107984345	turquoise
107984640	brown
107986084	turquoise
107987373	pink
107987425	tan
107987457	blue
107987462	tan
107987478	black
107987479	black
10799	turquoise
1080	turquoise
10801	blue
10802	blue
10806	green
10807	turquoise
10808	green
10809	turquoise
1081	turquoise
10810	red
10811	turquoise
10813	blue
10814	blue
10815	magenta
10817	salmon
10825	red
10826	turquoise
10827	turquoise
10838	magenta
10840	brown
10841	purple
10847	brown
10848	greenyellow
10849	turquoise
10855	turquoise
10857	blue
10858	turquoise
10861	turquoise
10863	turquoise
10864	black
10865	turquoise
10867	turquoise
10868	turquoise
10870	turquoise
10873	salmon
10877	black
10880	turquoise
10881	grey
10882	turquoise
10884	blue
10885	magenta
10886	turquoise
10891	turquoise
10892	pink
10893	turquoise
10894	turquoise
10897	blue
10898	turquoise
109	red
10900	yellow
10901	tan
10902	turquoise
10903	red
10904	turquoise
10905	greenyellow
10906	brown
10907	pink
10908	blue
10912	yellow
10913	green
10919	turquoise
10920	black
10922	turquoise
10923	turquoise
10924	turquoise
10927	magenta
10928	magenta
10929	blue
10930	turquoise
10933	black
10935	tan
10936	blue
10939	turquoise
10940	turquoise
10944	black
10947	magenta
10948	blue
10949	tan
10950	turquoise
109504726	salmon
10951	black
10952	tan
10953	turquoise
10954	turquoise
10957	turquoise
10961	black
10962	blue
10963	turquoise
10964	tan
10965	pink
10966	cyan
10969	blue
10970	turquoise
109703458	turquoise
10972	turquoise
10974	turquoise
10978	green
10981	turquoise
10982	magenta
10983	red
10985	purple
10987	tan
10988	purple
10991	turquoise
10992	yellow
10993	grey
10994	cyan
10998	black
11000	turquoise
11001	turquoise
11004	yellow
11005	blue
11007	blue
110091775	brown
1101	turquoise
11010	turquoise
11011	blue
110116772	turquoise
11013	grey
11016	brown
11017	purple
11018	cyan
11019	black
1102	turquoise
11020	greenyellow
11021	turquoise
11022	greenyellow
11025	tan
11030	turquoise
11031	turquoise
11033	turquoise
11034	turquoise
11037	turquoise
110384692	turquoise
1104	turquoise
11041	greenyellow
11043	magenta
11045	turquoise
11046	green
11047	blue
1105	salmon
11052	blue
11054	salmon
11057	brown
110599564	brown
110599588	purple
1106	turquoise
11061	green
11062	brown
11064	turquoise
11065	blue
11066	black
11067	blue
11068	turquoise
11069	grey
1107	turquoise
11070	purple
11072	black
11074	yellow
11076	turquoise
11078	turquoise
1108	yellow
11080	yellow
110806298	yellow
110806299	turquoise
11083	turquoise
1109	turquoise
11091	turquoise
11093	black
11094	grey60
11096	yellow
11097	turquoise
11098	turquoise
11099	turquoise
111	turquoise
11101	brown
11102	red
11104	yellow
11107	turquoise
11108	turquoise
111089941	midnightblue
11113	brown
11117	blue
11118	turquoise
11119	red
1112	turquoise
11120	green
11123	black
11124	turquoise
111240474	turquoise
11126	magenta
11127	tan
11128	brown
11129	yellow
1113	red
11132	cyan
11133	cyan
11136	grey60
11138	yellow
1114	brown
11142	blue
11143	turquoise
11145	turquoise
11148	grey
11149	turquoise
11151	black
11152	turquoise
11153	turquoise
11154	midnightblue
11155	turquoise
11156	brown
11157	black
11159	turquoise
1116	turquoise
11160	magenta
11161	brown
11162	blue
11163	grey
11164	turquoise
11165	salmon
11167	turquoise
11168	turquoise
11169	turquoise
1117	turquoise
11173	turquoise
11174	salmon
11176	brown
11177	red
11178	turquoise
11179	blue
11181	green
111822955	turquoise
11183	yellow
11184	blue
11187	turquoise
11188	blue
11189	turquoise
11190	turquoise
11193	brown
11194	turquoise
11197	turquoise
11199	turquoise
1120	yellow
11200	turquoise
11201	turquoise
11212	turquoise
11213	turquoise
11214	brown
11215	brown
11218	turquoise
11219	black
1122	salmon
11221	turquoise
11222	turquoise
11224	black
11226	yellow
112267859	red
112267931	midnightblue
112268148	blue
11227	yellow
11228	blue
1123	turquoise
11230	tan
11231	turquoise
11232	turquoise
11234	purple
11235	turquoise
11236	green
11237	red
11238	salmon
112398	brown
112399	turquoise
1124	blue
11240	turquoise
11243	brown
11244	red
11245	turquoise
112464	turquoise
11247	turquoise
112476	turquoise
112479	turquoise
11248	turquoise
112483	turquoise
112487	turquoise
11249	turquoise
11250	turquoise
11251	magenta
11253	turquoise
11254	blue
112574	turquoise
11258	blue
11259	turquoise
11261	greenyellow
112611	turquoise
112616	brown
11262	purple
11264	brown
11266	turquoise
112694756	turquoise
11270	turquoise
112703	green
112714	grey
11272	yellow
112724	turquoise
11273	tan
11274	red
112752	turquoise
112755	salmon
11276	turquoise
11277	purple
112770	purple
11278	blue
11280	turquoise
11281	cyan
112812	turquoise
112817	turquoise
11282	turquoise
11284	yellow
112840	turquoise
112849	turquoise
112858	turquoise
112869	purple
112936	blue
112939	yellow
112942	green
112950	turquoise
112970	green
113	turquoise
1130	brown
113000	brown
113026	turquoise
11309	grey
1131	red
11311	turquoise
113115	turquoise
113130	purple
113146	turquoise
11315	tan
11316	pink
11317	purple
113174	turquoise
113177	yellow
113178	black
113179	turquoise
11318	turquoise
113189	turquoise
1132	yellow
11320	blue
113201	pink
11322	turquoise
113220	yellow
113230	turquoise
113235	greenyellow
113246	purple
113263	yellow
113277	blue
11328	blue
11329	turquoise
1133	grey
11332	brown
11334	pink
11335	turquoise
11337	purple
11339	midnightblue
1134	purple
11341	grey
113419	yellow
11342	blue
11343	turquoise
11344	turquoise
113444	turquoise
11345	yellow
113451	red
113452	turquoise
113455421	turquoise
113457	brown
11346	blue
1135	purple
113510	black
113523636	blue
113540	cyan
1136	turquoise
113612	turquoise
113622	turquoise
113655	cyan
113730	turquoise
113763	turquoise
113791	turquoise
1138	turquoise
113829	tan
113835	red
113878	purple
1140	blue
114034	turquoise
114049	black
114088	turquoise
114112	grey60
114131	yellow
114134	blue
114294	turquoise
114327	green
1145	turquoise
114571	turquoise
1146	purple
114609	green
114625	turquoise
114659	green
114757	turquoise
114769	yellow
114770	blue
114780	brown
114781	turquoise
114783	grey
114785	cyan
114787	yellow
114788	greenyellow
114789	turquoise
114792	blue
114793	blue
114794	yellow
114799	red
114801	turquoise
114803	blue
114805	blue
114818	midnightblue
114822	purple
114823	yellow
114825	turquoise
114826	turquoise
114876	turquoise
114880	red
114881	blue
114882	brown
114883	turquoise
114884	magenta
114885	turquoise
114897	blue
114899	blue
114902	tan
114907	yellow
114926	turquoise
114928	turquoise
114932	pink
114971	blue
114984	turquoise
114987	turquoise
114990	turquoise
114991	turquoise
115	turquoise
115004	yellow
115024	pink
115106	tan
115111	brown
115123	turquoise
115196	blue
115201	turquoise
115273	turquoise
115286	turquoise
115290	blue
115294	blue
1153	black
115330	red
115353	turquoise
115399	magenta
1154	yellow
115416	black
115426	turquoise
1155	blue
115509	turquoise
115548	turquoise
115557	brown
115572	black
115584	turquoise
115650	brown
115677	turquoise
115701	green
115704	red
115708	turquoise
115727	red
115749	blue
115752	turquoise
115795	green
1158	pink
115811	green
115817	green
115825	purple
115827	blue
1159	turquoise
115908	midnightblue
115939	turquoise
115948	turquoise
115950	magenta
115992	brown
116	red
1160	blue
116028	lightcyan
116039	turquoise
116064	greenyellow
116068	turquoise
116071	green
116092	purple
116113	red
116115	turquoise
116150	brown
116151	turquoise
116224	turquoise
116225	brown
116228	turquoise
116236	turquoise
116238	pink
116254	lightcyan
116255	yellow
116285	turquoise
1163	black
116337	yellow
116362	turquoise
116369	magenta
116372	turquoise
1164	tan
116412	brown
116442	turquoise
116443	green
116444	red
116447	turquoise
116519	green
116535	turquoise
116540	salmon
116541	black
116729	magenta
116832	turquoise
116835	turquoise
116840	purple
116842	turquoise
116843	lightcyan
116844	turquoise
116931	brown
116983	yellow
116984	yellow
116986	turquoise
116987	brown
117143	yellow
117145	turquoise
117155	green
117166	turquoise
117177	magenta
117178	greenyellow
117245	turquoise
117247	red
117248	red
117289	turquoise
1174	green
1175	pink
117532	brown
117583	turquoise
117584	turquoise
1176	turquoise
117608	turquoise
117854	turquoise
118	magenta
1180	red
1181	black
1183	greenyellow
1184	magenta
118424	brown
118426	turquoise
118427	turquoise
118429	yellow
118460	pink
118472	pink
118487	tan
118490	cyan
118491	grey
1185	pink
118663	turquoise
118672	turquoise
1187	turquoise
118738	turquoise
118788	magenta
118812	salmon
118813	yellow
118856	brown
118881	turquoise
118924	yellow
118980	turquoise
118987	turquoise
119016	green
1191	purple
1192	brown
1193	turquoise
119391	grey
119467	turquoise
1195	turquoise
119504	blue
1196	greenyellow
119710	turquoise
1198	yellow
12	turquoise
1200	cyan
120071	brown
1201	brown
120114	turquoise
120224	turquoise
120227	turquoise
1203	yellow
120376	turquoise
120379	turquoise
120425	turquoise
120526	brown
120534	blue
120787	turquoise
120863	brown
120935	turquoise
120939	yellow
121006	turquoise
121053	turquoise
1211	blue
1212	greenyellow
121227	green
121268	turquoise
121274	pink
121457	turquoise
1215	green
121504	turquoise
121506	red
121512	pink
121536	black
121601	magenta
121642	turquoise
121643	turquoise
121793	blue
122481	turquoise
122509	green
122525	grey
122553	turquoise
122616	turquoise
122622	pink
122664	turquoise
122704	black
122769	turquoise
122773	turquoise
122786	yellow
122809	blue
122830	yellow
122945	magenta
122953	yellow
122961	green
122970	brown
123	yellow
1230	turquoise
123016	green
123036	magenta
123096	turquoise
123099	grey
123103	yellow
123169	turquoise
1232	green
123207	turquoise
123228	brown
123263	turquoise
123264	yellow
123283	brown
1233	brown
123355	blue
1234	magenta
1235	blue
123591	magenta
1236	turquoise
123688	turquoise
123720	red
123722	turquoise
123745	turquoise
123775	green
1238	turquoise
123803	magenta
123811	turquoise
123872	yellow
123876	turquoise
123879	turquoise
123904	grey
123920	turquoise
124	tan
124044	brown
124045	turquoise
124056	grey
124093	turquoise
1241	turquoise
124152	tan
124222	green
124359	blue
1244	turquoise
124401	brown
124402	yellow
124404	turquoise
124411	red
124446	tan
124454	turquoise
124512	grey
124535	grey
124540	brown
124565	turquoise
124637	brown
124739	turquoise
124751	blue
124773	green
124783	pink
124790	yellow
124801	brown
124808	turquoise
124817	greenyellow
124872	turquoise
124923	red
124925	turquoise
124930	turquoise
124935	blue
124944	turquoise
124961	turquoise
124976	turquoise
124989	tan
124995	turquoise
124997	turquoise
125	blue
125061	green
125111	turquoise
125150	black
125170	green
125206	turquoise
125476	turquoise
125488	turquoise
125875	brown
125893	yellow
1259	yellow
125919	brown
125931	turquoise
125972	greenyellow
126	turquoise
126003	purple
126006	black
126017	salmon
126068	turquoise
126069	green
126070	blue
126074	green
126075	brown
126119	turquoise
126129	turquoise
126133	cyan
126147	yellow
1262	turquoise
126208	brown
126231	red
126248	turquoise
126272	blue
126282	yellow
126295	yellow
126298	brown
126299	black
1263	turquoise
126306	grey
126308	turquoise
126326	grey
126328	pink
126353	red
126374	turquoise
126375	red
126382	turquoise
126393	grey
1264	green
126432	magenta
126433	turquoise
1265	turquoise
126526	turquoise
126549	pink
126567	brown
1266	turquoise
126626	brown
126661	turquoise
126668	blue
126669	salmon
126695	brown
126731	turquoise
126789	turquoise
126792	pink
1268	turquoise
126820	turquoise
126823	grey
126859	green
126868	turquoise
126917	red
126961	salmon
126969	turquoise
127	turquoise
1270	cyan
127002	tan
127003	grey
1271	grey
1272	turquoise
127254	turquoise
127255	turquoise
127262	turquoise
127281	turquoise
127294	turquoise
127396	turquoise
127428	brown
127435	magenta
127495	tan
127544	turquoise
127550	grey
127579	blue
127602	turquoise
127687	blue
1277	turquoise
127703	yellow
1278	turquoise
127829	blue
127833	turquoise
127845	turquoise
127933	turquoise
127943	greenyellow
1280	pink
128025	turquoise
128061	turquoise
128077	turquoise
1281	grey
128153	purple
128178	magenta
1282	turquoise
128229	tan
128239	turquoise
128240	purple
128272	yellow
128312	turquoise
128346	blue
128387	turquoise
1284	turquoise
128486	blue
128497	magenta
1285	blue
128553	green
1286	grey
128637	magenta
128710	turquoise
1288	turquoise
128853	turquoise
128864	yellow
128866	purple
128869	grey60
128876	purple
128989	turquoise
129025	turquoise
129049	pink
129080	pink
1291	turquoise
129138	turquoise
1292	brown
129285	green
129293	turquoise
129303	yellow
1294	blue
129401	turquoise
129446	turquoise
129530	magenta
1296	black
129607	red
129684	grey
129685	turquoise
1297	turquoise
129787	turquoise
1298	turquoise
129804	turquoise
129807	brown
129831	turquoise
129880	purple
129881	green
1299	turquoise
13	turquoise
130	blue
1300	brown
130013	greenyellow
130075	brown
1301	turquoise
130120	green
130162	turquoise
1302	greenyellow
130271	blue
1303	turquoise
130340	turquoise
130355	black
130367	turquoise
130399	brown
130497	black
130502	turquoise
130507	blue
130535	turquoise
130540	magenta
130557	greenyellow
130574	greenyellow
130576	blue
130589	grey60
130612	grey60
130617	turquoise
1307	turquoise
130733	turquoise
130749	grey
130752	blue
1308	brown
130814	blue
130827	grey60
130888	turquoise
130916	turquoise
130940	blue
130951	green
1310	turquoise
131034	midnightblue
131076	black
131096	pink
1311	turquoise
131118	black
1312	brown
131368	turquoise
131405	blue
131408	cyan
131474	turquoise
131540	cyan
131544	turquoise
131566	blue
131583	yellow
1316	pink
131601	turquoise
131616	turquoise
131669	cyan
1317	blue
1318	red
131831	blue
131870	magenta
131873	turquoise
131890	turquoise
131920	magenta
131965	pink
132	turquoise
132014	cyan
132158	green
132160	turquoise
132200	pink
132320	turquoise
132321	turquoise
132430	brown
1325	turquoise
1326	yellow
1327	tan
132720	turquoise
132864	turquoise
132884	turquoise
1329	tan
132946	turquoise
132949	turquoise
133	blue
133022	turquoise
133121	black
133308	turquoise
133383	turquoise
133396	purple
133418	grey
133482	turquoise
133522	greenyellow
133584	grey
133686	blue
133688	turquoise
1337	pink
133746	greenyellow
133923	blue
133957	turquoise
1340	tan
134111	turquoise
134121	magenta
134145	black
134147	yellow
134218	blue
134265	red
134266	turquoise
134353	grey
134359	turquoise
134429	blue
134430	purple
134492	blue
1345	black
134510	pink
134526	turquoise
134548	turquoise
134549	magenta
134637	pink
1347	tan
134728	red
1349	black
134957	turquoise
135	magenta
1350	tan
1351	pink
135112	blue
135114	turquoise
135152	turquoise
135154	grey
1352	turquoise
135228	grey
135293	magenta
135295	turquoise
1353	purple
135398	turquoise
135458	magenta
1356	turquoise
135644	yellow
1357	magenta
1358	midnightblue
135892	turquoise
135932	grey
135946	brown
136	turquoise
1360	turquoise
136051	pink
1361	blue
1362	blue
136227	brown
136242	purple
136259	grey
1363	green
136306	greenyellow
136319	purple
136332	blue
1364	magenta
1365	red
1366	turquoise
136647	green
1368	greenyellow
136853	turquoise
136895	yellow
1369	turquoise
1370	turquoise
137075	brown
1371	turquoise
1373	turquoise
137392	green
1374	magenta
137492	turquoise
1375	magenta
137682	blue
137695	magenta
137872	turquoise
137886	greenyellow
137964	yellow
137994	turquoise
138046	yellow
138050	turquoise
138151	pink
138162	purple
138199	turquoise
138241	black
138255	grey
138311	greenyellow
1384	turquoise
138428	blue
1385	turquoise
1386	turquoise
138639	brown
1387	brown
138716	yellow
138724	turquoise
1389	red
1390	green
139189	turquoise
139221	turquoise
139231	blue
139285	cyan
1395	turquoise
1397	turquoise
139728	magenta
139760	turquoise
139818	turquoise
1399	turquoise
14	cyan
140459	blue
140461	brown
140462	yellow
140465	tan
140467	purple
140469	brown
140545	turquoise
140576	turquoise
140606	blue
140609	turquoise
140612	grey
140680	lightcyan
140683	turquoise
140687	blue
140691	turquoise
140699	yellow
1407	yellow
140700	grey
140701	yellow
140707	turquoise
140710	brown
140711	yellow
140733	brown
140738	magenta
140739	brown
140775	brown
1408	turquoise
140801	yellow
140803	turquoise
140809	turquoise
140823	black
140825	turquoise
140831	red
140838	magenta
140862	yellow
140876	turquoise
140883	turquoise
140885	red
140890	blue
140894	magenta
140901	brown
140902	turquoise
141	brown
1410	turquoise
1411	grey
1415	pink
1417	red
1420	turquoise
142679	turquoise
142680	brown
142683	blue
142684	purple
142685	brown
142686	turquoise
1427	brown
1428	turquoise
142827	black
142891	pink
1429	blue
142910	turquoise
142940	yellow
143098	grey
143162	magenta
143187	brown
143241	black
143279	green
143282	brown
143384	brown
143458	turquoise
1435	magenta
143570	turquoise
1436	yellow
143630	turquoise
143662	cyan
143678	turquoise
143684	turquoise
143686	brown
143689	black
143872	turquoise
143879	turquoise
143884	pink
143903	turquoise
143941	grey
1440	red
144097	salmon
1441	turquoise
144100	magenta
144108	brown
144110	turquoise
144132	turquoise
144165	turquoise
144193	blue
144195	blue
144233	turquoise
144245	blue
144321	brown
144347	magenta
144348	turquoise
144363	grey60
144402	turquoise
144404	turquoise
144406	green
144423	yellow
144448	turquoise
144453	blue
144455	blue
1445	turquoise
144535	brown
144577	red
144608	brown
144699	greenyellow
144715	blue
144717	greenyellow
144811	yellow
144983	black
145173	blue
1452	green
145226	red
145264	turquoise
145270	blue
145282	turquoise
145376	turquoise
145389	turquoise
1454	green
145407	purple
145447	turquoise
145482	turquoise
145483	purple
1455	magenta
145501	green
145508	red
145567	turquoise
145581	turquoise
1456	greenyellow
145645	green
145741	red
145748	purple
145773	black
145781	grey
145788	turquoise
145853	blue
145864	turquoise
145873	pink
1459	brown
145957	turquoise
146	yellow
1460	blue
146050	turquoise
146057	brown
146059	turquoise
146183	blue
146198	brown
1462	brown
146206	blue
146223	turquoise
146227	magenta
146279	turquoise
1463	turquoise
146310	turquoise
146325	black
146330	blue
1464	red
146429	turquoise
146433	turquoise
146434	red
146456	turquoise
1465	turquoise
146540	turquoise
146542	magenta
146547	brown
146556	turquoise
1466	yellow
146691	black
146705	blue
146712	yellow
146722	yellow
146754	blue
[truncated: 10,897 more rows]

## Sheet: B
Supplemental Table S6(B). GO enrichment analysis of the Huh7 gene modules in stage 1.
Cluster	ONTOLOGY	ID	Description	GeneRatio	BgRatio	pvalue	p.adjust	qvalue	geneID	Count
black	BP	GO:0006614	SRP-dependent cotranslational protein targeting to membrane	36/455	105/18670	7.77537e-32	2.72371e-28	2.68209e-28	11224/25873/4736/6129/6133/6135/6142/6144/6152/6154/6155/6156/6157/6161/6165/6167/6168/6169/6170/6181/6187/6191/6194/6205/6207/6217/6218/6222/6228/6229/6230/6232/6234/6235/7311/9349	36
black	BP	GO:0006613	cotranslational protein targeting to membrane	36/455	109/18670	3.63684e-31	5.42207e-28	5.33922e-28	11224/25873/4736/6129/6133/6135/6142/6144/6152/6154/6155/6156/6157/6161/6165/6167/6168/6169/6170/6181/6187/6191/6194/6205/6207/6217/6218/6222/6228/6229/6230/6232/6234/6235/7311/9349	36
black	BP	GO:0045047	protein targeting to ER	37/455	118/18670	4.64351e-31	5.42207e-28	5.33922e-28	11224/23480/25873/4736/6129/6133/6135/6142/6144/6152/6154/6155/6156/6157/6161/6165/6167/6168/6169/6170/6181/6187/6191/6194/6205/6207/6217/6218/6222/6228/6229/6230/6232/6234/6235/7311/9349	37
black	BP	GO:0000184	nuclear-transcribed mRNA catabolic process, nonsense-mediated decay	37/455	120/18670	9.32057e-31	8.16249e-28	8.03777e-28	11224/25873/4736/55110/6129/6133/6135/6142/6144/6152/6154/6155/6156/6157/6161/6165/6167/6168/6169/6170/6181/6187/6191/6194/6205/6207/6217/6218/6222/6228/6229/6230/6232/6234/6235/7311/9349	37
black	BP	GO:0072599	establishment of protein localization to endoplasmic reticulum	37/455	122/18670	1.84352e-30	1.29157e-27	1.27184e-27	11224/23480/25873/4736/6129/6133/6135/6142/6144/6152/6154/6155/6156/6157/6161/6165/6167/6168/6169/6170/6181/6187/6191/6194/6205/6207/6217/6218/6222/6228/6229/6230/6232/6234/6235/7311/9349	37
black	BP	GO:0019083	viral transcription	42/455	177/18670	1.25979e-29	7.35505e-27	7.24266e-27	10410/11224/23076/25873/4736/5435/5439/5441/6129/6133/6135/6142/6144/6152/6154/6155/6156/6157/6161/6165/6167/6168/6169/6170/6181/6187/6191/6194/6205/6207/6217/6218/6222/6228/6229/6230/6232/6234/6235/7311/7392/9349	42
black	BP	GO:0019080	viral gene expression	42/455	191/18670	3.45105e-28	1.727e-25	1.70061e-25	10410/11224/23076/25873/4736/5435/5439/5441/6129/6133/6135/6142/6144/6152/6154/6155/6156/6157/6161/6165/6167/6168/6169/6170/6181/6187/6191/6194/6205/6207/6217/6218/6222/6228/6229/6230/6232/6234/6235/7311/7392/9349	42
black	BP	GO:0070972	protein localization to endoplasmic reticulum	37/455	147/18670	3.28638e-27	1.43902e-24	1.41703e-24	11224/23480/25873/4736/6129/6133/6135/6142/6144/6152/6154/6155/6156/6157/6161/6165/6167/6168/6169/6170/6181/6187/6191/6194/6205/6207/6217/6218/6222/6228/6229/6230/6232/6234/6235/7311/9349	37
black	BP	GO:0000956	nuclear-transcribed mRNA catabolic process	41/455	207/18670	1.18184e-25	4.59998e-23	4.52969e-23	11157/11224/167153/25873/29883/4736/55110/6129/6133/6135/6142/6144/6152/6154/6155/6156/6157/6161/6165/6167/6168/6169/6170/6181/6187/6191/6194/6205/6207/6217/6218/6222/6228/6229/6230/6232/6234/6235/7311/8559/9349	41
black	BP	GO:0006402	mRNA catabolic process	51/455	364/18670	2.39572e-24	8.3922e-22	8.26397e-22	11157/11224/1153/167153/25873/27254/29883/3183/3184/328/4736/4904/55110/5684/5720/5721/6129/6133/6135/6142/6144/6152/6154/6155/6156/6157/6161/6165/6167/6168/6169/6170/6181/6187/6191/6194/6205/6207/6217/6218/6222/6228/6229/6230/6232/6234/6235/7311/8125/8559/9349	51
black	BP	GO:0006413	translational initiation	38/455	193/18670	9.45422e-24	3.01074e-21	2.96473e-21	11224/25873/400961/4690/4736/6129/6133/6135/6142/6144/6152/6154/6155/6156/6157/6161/6165/6167/6168/6169/6170/6181/6187/6191/6194/6205/6207/6217/6218/6222/6228/6229/6230/6232/6234/6235/7311/9349	38
black	BP	GO:0006401	RNA catabolic process	51/455	397/18670	1.34187e-22	3.91714e-20	3.85729e-20	11157/11224/1153/167153/25873/27254/29883/3183/3184/328/4736/4904/55110/5684/5720/5721/6129/6133/6135/6142/6144/6152/6154/6155/6156/6157/6161/6165/6167/6168/6169/6170/6181/6187/6191/6194/6205/6207/6217/6218/6222/6228/6229/6230/6232/6234/6235/7311/8125/8559/9349	51
black	BP	GO:0006612	protein targeting to membrane	37/455	202/18670	5.26355e-22	1.41832e-19	1.39665e-19	11224/25873/3684/4736/6129/6133/6135/6142/6144/6152/6154/6155/6156/6157/6161/6165/6167/6168/6169/6170/6181/6187/6191/6194/6205/6207/6217/6218/6222/6228/6229/6230/6232/6234/6235/7311/9349	37
black	BP	GO:0090150	establishment of protein localization to membrane	41/455	332/18670	1.02129e-17	2.55542e-15	2.51638e-15	11224/140823/22844/25873/3684/4736/6129/6133/6135/6142/6144/6152/6154/6155/6156/6157/6161/6165/6167/6168/6169/6170/6181/6187/6191/6194/6205/6207/6217/6218/6222/6228/6229/6230/6232/6234/6235/7311/7532/9141/9349	41
black	BP	GO:0006119	oxidative phosphorylation	28/455	145/18670	1.43761e-17	3.3573e-15	3.306e-15	10476/134145/1345/1349/29796/440567/4537/4694/4696/4707/4709/4710/4715/4716/4717/4726/4729/4731/514/517/521/522/54539/55967/7381/7386/790955/9551	28
black	BP	GO:0006605	protein targeting	44/455	432/18670	9.0912e-16	1.9904e-13	1.95999e-13	11224/131118/140823/23480/25873/3684/4736/6129/6133/6135/6142/6144/6152/6154/6155/6156/6157/6161/6165/6167/6168/6169/6170/6181/6187/6191/6194/6205/6207/6217/6218/6222/6228/6229/6230/6232/6234/6235/7311/7332/7532/9141/9349/93974	44
black	BP	GO:0022904	respiratory electron transport chain	23/455	117/18670	7.78365e-15	1.60389e-12	1.57938e-12	1345/1349/29796/440567/4537/4694/4696/4707/4709/4710/4715/4716/4717/4726/4729/4731/54539/55967/7381/7386/790955/79751/91942	23
black	BP	GO:0042775	mitochondrial ATP synthesis coupled electron transport	21/455	97/18670	1.52552e-14	2.96883e-12	2.92347e-12	1345/1349/29796/440567/4537/4694/4696/4707/4709/4710/4715/4716/4717/4726/4729/4731/54539/55967/7381/7386/790955	21
black	BP	GO:0042773	ATP synthesis coupled electron transport	21/455	98/18670	1.89844e-14	3.50012e-12	3.44664e-12	1345/1349/29796/440567/4537/4694/4696/4707/4709/4710/4715/4716/4717/4726/4729/4731/54539/55967/7381/7386/790955	21
black	BP	GO:0022900	electron transport chain	26/455	186/18670	6.25651e-13	1.09583e-10	1.07908e-10	1345/1349/1528/1535/29796/440567/4537/4694/4696/4707/4709/4710/4715/4716/4717/4726/4729/4731/54539/55967/7381/7386/790955/79751/84419/91942	26
black	BP	GO:0009141	nucleoside triphosphate metabolic process	36/455	362/18670	8.63561e-13	1.4405e-10	1.41849e-10	10476/134145/1345/1349/1854/201163/204/27304/29796/440567/4537/4694/4696/4707/4709/4710/4715/4716/4717/4726/4729/4731/4830/514/517/521/522/54539/55967/7381/7386/790955/8802/93974/9551/956	36
black	BP	GO:0033108	mitochondrial respiratory chain complex assembly	19/455	96/18670	1.54022e-12	2.45245e-10	2.41498e-10	10063/29796/4537/4694/4696/4707/4709/4710/4715/4716/4717/4726/4729/4731/54539/55967/7381/790955/91942	19
black	BP	GO:0042254	ribosome biogenesis	32/455	297/18670	1.95565e-12	2.97853e-10	2.93302e-10	10200/10412/10436/11157/11224/114049/115416/23076/29093/401466/4736/51001/51065/51504/54059/55052/55505/6129/6135/6152/6154/6155/6165/6169/6187/6194/6217/6218/6229/6232/6234/9092	32
black	BP	GO:0045333	cellular respiration	25/455	193/18670	9.80737e-12	1.43147e-09	1.4096e-09	1345/1349/201163/29796/440567/4537/4694/4696/4707/4709/4710/4715/4716/4717/4726/4729/4731/54539/55967/7381/7386/790955/79751/8802/91942	25
black	BP	GO:0009205	purine ribonucleoside triphosphate metabolic process	33/455	335/18670	1.03444e-11	1.44945e-09	1.42731e-09	10476/134145/1345/1349/201163/204/27304/29796/440567/4537/4694/4696/4707/4709/4710/4715/4716/4717/4726/4729/4731/4830/514/517/521/522/54539/55967/7381/7386/790955/93974/9551	33
black	BP	GO:0009199	ribonucleoside triphosphate metabolic process	33/455	341/18670	1.67337e-11	2.25455e-09	2.2201e-09	10476/134145/1345/1349/201163/204/27304/29796/440567/4537/4694/4696/4707/4709/4710/4715/4716/4717/4726/4729/4731/4830/514/517/521/522/54539/55967/7381/7386/790955/93974/9551	33
black	BP	GO:0009144	purine nucleoside triphosphate metabolic process	33/455	342/18670	1.81103e-11	2.34964e-09	2.31374e-09	10476/134145/1345/1349/201163/204/27304/29796/440567/4537/4694/4696/4707/4709/4710/4715/4716/4717/4726/4729/4731/4830/514/517/521/522/54539/55967/7381/7386/790955/93974/9551	33
black	BP	GO:0046034	ATP metabolic process	31/455	305/18670	1.99999e-11	2.50214e-09	2.4639e-09	10476/134145/1345/1349/201163/204/29796/440567/4537/4694/4696/4707/4709/4710/4715/4716/4717/4726/4729/4731/514/517/521/522/54539/55967/7381/7386/790955/93974/9551	31
black	BP	GO:0010257	NADH dehydrogenase complex assembly	15/455	64/18670	2.70153e-11	3.15448e-09	3.10628e-09	4537/4694/4696/4707/4709/4710/4715/4716/4717/4726/4729/4731/54539/55967/91942	15
black	BP	GO:0032981	mitochondrial respiratory chain complex I assembly	15/455	64/18670	2.70153e-11	3.15448e-09	3.10628e-09	4537/4694/4696/4707/4709/4710/4715/4716/4717/4726/4729/4731/54539/55967/91942	15
black	BP	GO:0006120	mitochondrial electron transport, NADH to ubiquinone	14/455	55/18670	3.7373e-11	4.22314e-09	4.15861e-09	4537/4694/4696/4707/4709/4710/4715/4716/4717/4726/4729/4731/54539/55967	14
black	BP	GO:0009123	nucleoside monophosphate metabolic process	33/455	375/18670	2.08723e-10	2.28486e-08	2.24995e-08	10111/10476/134145/1345/1349/1854/201163/204/29796/440567/4537/4694/4696/4707/4709/4710/4715/4716/4717/4726/4729/4731/514/517/521/522/54539/55967/7381/7386/790955/93974/9551	33
black	BP	GO:0002181	cytoplasmic translation	17/455	100/18670	2.90898e-10	3.08793e-08	3.04074e-08	25873/4690/4736/51372/6133/6135/6142/6152/6154/6156/6161/6165/6169/6170/6228/6234/6235	17
black	BP	GO:0009167	purine ribonucleoside monophosphate metabolic process	31/455	340/18670	3.12769e-10	3.22244e-08	3.1732e-08	10476/134145/1345/1349/201163/204/29796/440567/4537/4694/4696/4707/4709/4710/4715/4716/4717/4726/4729/4731/514/517/521/522/54539/55967/7381/7386/790955/93974/9551	31
black	BP	GO:0009126	purine nucleoside monophosphate metabolic process	31/455	341/18670	3.36407e-10	3.36696e-08	3.31551e-08	10476/134145/1345/1349/201163/204/29796/440567/4537/4694/4696/4707/4709/4710/4715/4716/4717/4726/4729/4731/514/517/521/522/54539/55967/7381/7386/790955/93974/9551	31
black	BP	GO:0006364	rRNA processing	24/455	214/18670	5.30871e-10	5.16566e-08	5.08673e-08	10200/10412/10436/11157/11224/114049/23076/4736/51504/54059/55505/6129/6135/6154/6155/6165/6187/6194/6217/6218/6229/6232/6234/9092	24
black	BP	GO:0009161	ribonucleoside monophosphate metabolic process	31/455	354/18670	8.45128e-10	8.0013e-08	7.87904e-08	10476/134145/1345/1349/201163/204/29796/440567/4537/4694/4696/4707/4709/4710/4715/4716/4717/4726/4729/4731/514/517/521/522/54539/55967/7381/7386/790955/93974/9551	31
black	BP	GO:0070125	mitochondrial translational elongation	15/455	88/18670	3.14681e-09	2.90087e-07	2.85654e-07	116541/122704/28973/29088/29093/51258/51318/51642/51650/55052/64960/64969/64976/78988/79590	15
black	BP	GO:0070126	mitochondrial translational termination	15/455	89/18670	3.70128e-09	3.32451e-07	3.27371e-07	116541/122704/28973/29088/29093/51258/51318/51642/51650/55052/64960/64969/64976/78988/79590	15
black	BP	GO:0006415	translational termination	16/455	104/18670	4.42522e-09	3.87539e-07	3.81617e-07	116541/122704/28973/29088/29093/51258/51318/51504/51642/51650/55052/64960/64969/64976/78988/79590	16
black	BP	GO:0016072	rRNA metabolic process	24/455	253/18670	1.52042e-08	1.29903e-06	1.27919e-06	10200/10412/10436/11157/11224/114049/23076/4736/51504/54059/55505/6129/6135/6154/6155/6165/6187/6194/6217/6218/6229/6232/6234/9092	24
black	BP	GO:0008380	RNA splicing	34/455	469/18670	1.64241e-08	1.36984e-06	1.34891e-06	10084/10284/10450/10465/11066/11157/1153/144983/220988/23076/27238/284695/3183/3184/4236/4904/51634/51637/51639/51691/5435/5439/5441/55110/58517/6207/6607/6631/6635/6636/6637/8233/8559/9092	34
black	BP	GO:0032543	mitochondrial translation	17/455	135/18670	3.22926e-08	2.63072e-06	2.59052e-06	115416/116541/122704/28973/29088/29093/51001/51258/51318/51642/51650/55052/64960/64969/64976/78988/79590	17
black	BP	GO:0015980	energy derivation by oxidation of organic compounds	25/455	285/18670	3.63468e-08	2.8937e-06	2.84949e-06	1345/1349/201163/29796/440567/4537/4694/4696/4707/4709/4710/4715/4716/4717/4726/4729/4731/54539/55967/7381/7386/790955/79751/8802/91942	25
black	BP	GO:0000377	RNA splicing, via transesterification reactions with bulged adenosine as nucleophile	29/455	379/18670	6.03879e-08	4.59867e-06	4.5284e-06	10084/10284/10450/10465/11066/11157/1153/220988/27238/3183/3184/4236/4904/51634/51639/51691/5435/5439/5441/55110/58517/6607/6631/6635/6636/6637/8233/8559/9092	29
black	BP	GO:0000398	mRNA splicing, via spliceosome	29/455	379/18670	6.03879e-08	4.59867e-06	4.5284e-06	10084/10284/10450/10465/11066/11157/1153/220988/27238/3183/3184/4236/4904/51634/51639/51691/5435/5439/5441/55110/58517/6607/6631/6635/6636/6637/8233/8559/9092	29
black	BP	GO:0000375	RNA splicing, via transesterification reactions	29/455	382/18670	7.15823e-08	5.33517e-06	5.25364e-06	10084/10284/10450/10465/11066/11157/1153/220988/27238/3183/3184/4236/4904/51634/51639/51691/5435/5439/5441/55110/58517/6607/6631/6635/6636/6637/8233/8559/9092	29
black	BP	GO:0006414	translational elongation	16/455	133/18670	1.56346e-07	1.141e-05	1.12357e-05	116541/122704/28973/29088/29093/51258/51318/51642/51650/55052/6181/64960/64969/64976/78988/79590	16
black	BP	GO:0140053	mitochondrial gene expression	17/455	162/18670	4.70102e-07	3.36075e-05	3.30939e-05	115416/116541/122704/28973/29088/29093/51001/51258/51318/51642/51650/55052/64960/64969/64976/78988/79590	17
black	BP	GO:0042776	mitochondrial ATP synthesis coupled proton transport	7/455	23/18670	8.52492e-07	5.97256e-05	5.8813e-05	10476/134145/514/517/521/522/9551	7
black	BP	GO:0034470	ncRNA processing	27/455	384/18670	9.21511e-07	6.27497e-05	6.17908e-05	10200/10412/10436/11157/11224/114049/23076/27304/4736/51002/51504/51637/54059/55505/6129/6135/6154/6155/6165/6187/6194/6217/6218/6229/6232/6234/9092	27
black	BP	GO:0007007	inner mitochondrial membrane organization	9/455	44/18670	9.31482e-07	6.27497e-05	6.17908e-05	10476/140823/514/517/521/522/790955/79135/9551	9
black	BP	GO:0042407	cristae formation	8/455	33/18670	9.51107e-07	6.28628e-05	6.19023e-05	10476/514/517/521/522/790955/79135/9551	8
black	BP	GO:0015985	energy coupled proton transport, down electrochemical gradient	7/455	26/18670	2.14698e-06	0.000136743	0.000134653	10476/134145/514/517/521/522/9551	7
black	BP	GO:0015986	ATP synthesis coupled proton transport	7/455	26/18670	2.14698e-06	0.000136743	0.000134653	10476/134145/514/517/521/522/9551	7
black	BP	GO:0042274	ribosomal small subunit biogenesis	10/455	67/18670	4.79279e-06	0.000299806	0.000295225	10436/11157/51065/6169/6194/6217/6218/6229/6232/6234	10
black	BP	GO:0042273	ribosomal large subunit biogenesis	10/455	71/18670	8.18114e-06	0.000502781	0.000495099	11224/115416/4736/55052/6129/6135/6152/6154/6165/6169	10
black	BP	GO:0022618	ribonucleoprotein complex assembly	20/455	277/18670	1.63131e-05	0.000985254	0.000970199	1153/29093/29883/51001/51065/55052/6135/6152/6169/6228/6232/6234/6607/6631/6635/6636/6637/8233/8559/9092	20
black	BP	GO:0006122	mitochondrial electron transport, ubiquinol to cytochrome c	5/455	15/18670	2.06359e-05	0.00120535	0.00118693	29796/440567/7381/7386/790955	5
black	BP	GO:0042255	ribosome assembly	9/455	63/18670	2.06455e-05	0.00120535	0.00118693	29093/51001/51065/55052/6135/6152/6169/6232/6234	9
black	BP	GO:0007006	mitochondrial membrane organization	13/455	134/18670	2.45311e-05	0.00140708	0.00138558	10476/140823/514/517/521/522/7532/790955/79135/9026/9141/93974/9551	13
black	BP	GO:0043624	cellular protein complex disassembly	17/455	217/18670	2.49041e-05	0.00140708	0.00138558	116541/122704/28973/29088/29093/51258/51318/51504/51642/51650/55052/64960/64969/64976/6683/78988/79590	17
black	BP	GO:0071826	ribonucleoprotein complex subunit organization	20/455	291/18670	3.31076e-05	0.00184089	0.00181276	1153/29093/29883/51001/51065/55052/6135/6152/6169/6228/6232/6234/6607/6631/6635/6636/6637/8233/8559/9092	20
black	BP	GO:1902600	proton transmembrane transport	14/455	163/18670	4.72873e-05	0.00258824	0.00254869	10063/10476/134145/1345/1349/1528/23545/514/517/521/522/84419/9296/9551	14
black	BP	GO:1990542	mitochondrial transmembrane transport	10/455	101/18670	0.000177806	0.00947704	0.00933223	10476/131118/134145/140823/514/517/521/522/79751/9551	10
black	BP	GO:0032984	protein-containing complex disassembly	20/455	329/18670	0.000178557	0.00947704	0.00933223	116541/122704/23557/25851/28973/29088/29093/51258/51318/51504/51642/51650/55052/64960/64969/64976/6683/78988/79590/9349	20
black	CC	GO:0044391	ribosomal subunit	53/467	190/19717	8.99704e-42	4.53451e-39	3.87346e-39	11224/115416/116541/122704/25873/28973/29088/29093/4736/51065/51258/51318/51642/51650/55052/6129/6133/6135/6142/6144/6152/6154/6155/6156/6157/6161/6165/6167/6168/6169/6170/6181/6187/6191/6194/6205/6207/6217/6218/6222/6228/6229/6230/6232/6234/6235/64960/64969/64976/7311/78988/79590/9349	53
black	CC	GO:0005840	ribosome	55/467	272/19717	2.96487e-35	7.47147e-33	6.38227e-33	11224/115416/116541/122704/25873/28973/29088/29093/328/4690/4736/51065/51258/51318/51642/51650/55052/6129/6133/6135/6142/6144/6152/6154/6155/6156/6157/6161/6165/6167/6168/6169/6170/6181/6187/6191/6194/6205/6207/6217/6218/6222/6228/6229/6230/6232/6234/6235/64960/64969/64976/7311/78988/79590/9349	55
black	CC	GO:0022626	cytosolic ribosome	37/467	112/19717	1.97206e-32	3.31306e-30	2.83008e-30	11224/25873/4736/51065/6129/6133/6135/6142/6144/6152/6154/6155/6156/6157/6161/6165/6167/6168/6169/6170/6181/6187/6191/6194/6205/6207/6217/6218/6222/6228/6229/6230/6232/6234/6235/7311/9349	37
black	CC	GO:0098798	mitochondrial protein complex	47/467	262/19717	8.73765e-28	1.10094e-25	9.40447e-26	100188893/10476/115416/116541/122704/131118/140823/28973/29088/29093/29796/440567/4537/4580/4694/4696/4707/4709/4710/4715/4716/4717/4726/4729/4731/51258/51318/514/51642/51650/517/521/522/54539/55052/55967/64960/64969/64976/7381/7386/78988/790955/79135/79590/84419/9551	47
black	CC	GO:0015934	large ribosomal subunit	34/467	121/19717	3.21217e-27	3.23787e-25	2.76585e-25	11224/115416/116541/122704/25873/29088/29093/4736/51258/51318/51642/55052/6129/6133/6135/6142/6144/6152/6154/6155/6156/6157/6161/6165/6167/6168/6169/6170/6181/64976/7311/78988/79590/9349	34
black	CC	GO:0044445	cytosolic part	43/467	247/19717	6.02516e-25	5.06114e-23	4.32332e-23	11224/22861/23557/25873/338321/3551/4736/51065/51647/6129/6133/6135/6142/6144/6152/6154/6155/6156/6157/6161/6165/6167/6168/6169/6170/6181/6187/6191/6194/6205/6207/6217/6218/6222/6228/6229/6230/6232/6234/6235/63915/7311/9349	43
black	CC	GO:0005743	mitochondrial inner membrane	56/467	473/19717	1.53975e-23	1.10862e-21	9.47007e-22	10229/10476/116541/122704/131118/134145/1345/1349/140823/25994/284427/28973/29088/29093/29796/440567/4537/4694/4696/4707/4709/4710/4715/4716/4717/4726/4729/4731/5009/51258/51318/514/51642/51650/517/521/522/54539/54675/55052/55967/647087/64960/64969/64976/7381/7386/78988/790955/79135/79590/79751/84419/91942/9551/9941	56
black	CC	GO:0022625	cytosolic large ribosomal subunit	22/467	63/19717	2.28199e-20	1.43766e-18	1.22807e-18	11224/25873/4736/6129/6133/6135/6142/6144/6152/6154/6155/6156/6157/6161/6165/6167/6168/6169/6170/6181/7311/9349	22
black	CC	GO:0098800	inner mitochondrial membrane protein complex	29/467	135/19717	8.03911e-20	4.5019e-18	3.84561e-18	10476/131118/140823/29796/440567/4537/4694/4696/4707/4709/4710/4715/4716/4717/4726/4729/4731/514/517/521/522/54539/55967/7381/7386/790955/79135/84419/9551	29
black	CC	GO:0044455	mitochondrial membrane part	35/467	229/19717	1.31714e-18	6.63838e-17	5.67063e-17	100188893/10229/10476/131118/134145/1349/140823/29796/440567/4537/4580/4694/4696/4707/4709/4710/4715/4716/4717/4726/4729/4731/514/517/521/522/54539/55967/647087/7381/7386/790955/79135/84419/9551	35
black	CC	GO:0005746	mitochondrial respiratory chain	22/467	88/19717	7.59718e-17	3.48089e-15	2.97344e-15	1349/29796/440567/4537/4694/4696/4707/4709/4710/4715/4716/4717/4726/4729/4731/54539/55967/647087/7381/7386/790955/84419	22
black	CC	GO:0070469	respiratory chain	23/467	100/19717	1.10739e-16	4.65104e-15	3.973e-15	1349/25994/29796/440567/4537/4694/4696/4707/4709/4710/4715/4716/4717/4726/4729/4731/54539/55967/647087/7381/7386/790955/84419	23
black	CC	GO:0015935	small ribosomal subunit	20/467	72/19717	2.06691e-16	8.01324e-15	6.84506e-15	28973/51065/51650/6187/6191/6194/6205/6207/6217/6218/6222/6228/6229/6230/6232/6234/6235/64960/64969/7311	20
black	CC	GO:0098803	respiratory chain complex	21/467	85/19717	5.02416e-16	1.8087e-14	1.54502e-14	1349/29796/440567/4537/4694/4696/4707/4709/4710/4715/4716/4717/4726/4729/4731/54539/55967/7381/7386/790955/84419	21
black	CC	GO:0022627	cytosolic small ribosomal subunit	16/467	44/19717	1.72383e-15	5.79205e-14	4.94768e-14	51065/6187/6191/6194/6205/6207/6217/6218/6222/6228/6229/6230/6232/6234/6235/7311	16
black	CC	GO:1990204	oxidoreductase complex	20/467	112/19717	1.80405e-12	5.68275e-11	4.85431e-11	1535/29796/440567/4537/4694/4696/4707/4709/4710/4715/4716/4717/4726/4729/4731/54539/55967/7381/7386/790955	20
black	CC	GO:0042788	polysomal ribosome	12/467	32/19717	3.98112e-12	1.18029e-10	1.00822e-10	25873/4736/6135/6142/6152/6156/6161/6169/6170/6228/6234/6235	12
black	CC	GO:0005747	mitochondrial respiratory chain complex I	14/467	50/19717	6.20179e-12	1.56285e-10	1.33502e-10	4537/4694/4696/4707/4709/4710/4715/4716/4717/4726/4729/4731/54539/55967	14
black	CC	GO:0030964	NADH dehydrogenase complex	14/467	50/19717	6.20179e-12	1.56285e-10	1.33502e-10	4537/4694/4696/4707/4709/4710/4715/4716/4717/4726/4729/4731/54539/55967	14
black	CC	GO:0045271	respiratory chain complex I	14/467	50/19717	6.20179e-12	1.56285e-10	1.33502e-10	4537/4694/4696/4707/4709/4710/4715/4716/4717/4726/4729/4731/54539/55967	14
black	CC	GO:0000313	organellar ribosome	16/467	87/19717	1.92359e-10	4.40676e-09	3.76434e-09	115416/116541/122704/28973/29088/29093/51258/51318/51642/51650/55052/64960/64969/64976/78988/79590	16
black	CC	GO:0005761	mitochondrial ribosome	16/467	87/19717	1.92359e-10	4.40676e-09	3.76434e-09	115416/116541/122704/28973/29088/29093/51258/51318/51642/51650/55052/64960/64969/64976/78988/79590	16
black	CC	GO:0005681	spliceosomal complex	22/467	185/19717	5.50561e-10	1.20645e-08	1.03057e-08	10450/10465/11066/11157/1153/144983/220988/27238/3183/4236/4904/51634/51639/51691/55110/6631/6635/6636/6637/8233/8559/9092	22
black	CC	GO:0005844	polysome	14/467	72/19717	1.22771e-09	2.57819e-08	2.20234e-08	25873/4736/6135/6142/6152/6156/6161/6169/6170/6191/6194/6228/6234/6235	14
black	CC	GO:0000315	organellar large ribosomal subunit	12/467	57/19717	7.28858e-09	1.41286e-07	1.2069e-07	115416/116541/122704/29088/29093/51258/51318/51642/55052/64976/78988/79590	12
black	CC	GO:0005762	mitochondrial large ribosomal subunit	12/467	57/19717	7.28858e-09	1.41286e-07	1.2069e-07	115416/116541/122704/29088/29093/51258/51318/51642/55052/64976/78988/79590	12
black	CC	GO:0005684	U2-type spliceosomal complex	12/467	90/19717	1.3921e-06	2.59859e-05	2.21976e-05	10450/11157/4236/51634/51691/55110/6631/6635/6636/6637/8559/9092	12
black	CC	GO:0071005	U2-type precatalytic spliceosome	9/467	50/19717	2.29759e-06	4.09193e-05	3.4954e-05	11157/4236/51634/51691/55110/6635/6636/6637/9092	9
black	CC	GO:0005689	U12-type spliceosomal complex	7/467	27/19717	2.35448e-06	4.09193e-05	3.4954e-05	11066/4904/51639/6635/6636/6637/8233	7
black	CC	GO:0071011	precatalytic spliceosome	9/467	51/19717	2.73202e-06	4.5898e-05	3.92069e-05	11157/4236/51634/51691/55110/6635/6636/6637/9092	9
black	CC	GO:0000276	mitochondrial proton-transporting ATP synthase complex, coupling factor F(o)	5/467	11/19717	2.99629e-06	4.87139e-05	4.16123e-05	10476/517/521/522/9551	5
black	CC	GO:0046540	U4/U6 x U5 tri-snRNP complex	8/467	42/19717	5.4267e-06	8.28806e-05	7.07981e-05	10465/11157/51691/6635/6636/6637/8559/9092	8
black	CC	GO:0097526	spliceosomal tri-snRNP complex	8/467	42/19717	5.4267e-06	8.28806e-05	7.07981e-05	10465/11157/51691/6635/6636/6637/8559/9092	8
black	CC	GO:0005759	mitochondrial matrix	28/467	469/19717	8.02163e-06	0.000115561	9.87142e-05	10588/11019/115416/116541/122704/131118/142827/1666/27165/28973/29088/29093/4287/5009/51258/51318/514/51642/51650/5303/55052/64960/64969/64976/7015/78988/79590/8802	28
black	CC	GO:0045263	proton-transporting ATP synthase complex, coupling factor F(o)	5/467	13/19717	8.02505e-06	0.000115561	9.87142e-05	10476/517/521/522/9551	5
black	CC	GO:0005753	mitochondrial proton-transporting ATP synthase complex	6/467	22/19717	9.24055e-06	0.000129368	0.000110508	10476/514/517/521/522/9551	6
black	CC	GO:0005750	mitochondrial respiratory chain complex III	5/467	14/19717	1.22406e-05	0.000151908	0.000129762	29796/440567/7381/7386/790955	5
black	CC	GO:0045275	respiratory chain complex III	5/467	14/19717	1.22406e-05	0.000151908	0.000129762	29796/440567/7381/7386/790955	5
black	CC	GO:0033177	proton-transporting two-sector ATPase complex, proton-transporting domain	6/467	23/19717	1.22529e-05	0.000151908	0.000129762	10476/23545/517/521/522/9551	6
black	CC	GO:0045259	proton-transporting ATP synthase complex	6/467	23/19717	1.22529e-05	0.000151908	0.000129762	10476/514/517/521/522/9551	6
black	CC	GO:0070069	cytochrome complex	7/467	34/19717	1.23576e-05	0.000151908	0.000129762	1349/29796/440567/7381/7386/790955/84419	7
black	CC	GO:0120114	Sm-like protein family complex	12/467	116/19717	2.00691e-05	0.000240829	0.000205721	10465/11157/51634/51639/51691/6607/6631/6635/6636/6637/8559/9092	12
black	CC	GO:0097525	spliceosomal snRNP complex	11/467	99/19717	2.26129e-05	0.000265044	0.000226405	10465/11157/51634/51639/51691/6631/6635/6636/6637/8559/9092	11
black	CC	GO:0016469	proton-transporting two-sector ATPase complex	8/467	51/19717	2.42942e-05	0.000278279	0.000237711	10476/23545/514/517/521/522/9296/9551	8
black	CC	GO:0030532	small nuclear ribonucleoprotein complex	11/467	105/19717	3.93595e-05	0.000440827	0.000376562	10465/11157/51634/51639/51691/6631/6635/6636/6637/8559/9092	11
black	CC	GO:0071013	catalytic step 2 spliceosome	9/467	87/19717	0.000217122	0.0023789	0.0020321	10450/220988/3183/51639/55110/6635/6636/6637/9092	9
black	CC	GO:0005925	focal adhesion	22/467	405/19717	0.000286086	0.00306782	0.00262059	1535/4736/567/6129/6133/6155/6156/6168/6169/6181/6187/6191/6205/6207/6217/6218/6222/6235/7184/7532/8936/9349	22
black	CC	GO:0005924	cell-substrate adherens junction	22/467	408/19717	0.000316662	0.00332495	0.00284023	1535/4736/567/6129/6133/6155/6156/6168/6169/6181/6187/6191/6205/6207/6217/6218/6222/6235/7184/7532/8936/9349	22
black	CC	GO:0030055	cell-substrate junction	22/467	412/19717	0.000361872	0.00372211	0.0031795	1535/4736/567/6129/6133/6155/6156/6168/6169/6181/6187/6191/6205/6207/6217/6218/6222/6235/7184/7532/8936/9349	22
black	CC	GO:0034719	SMN-Sm protein complex	4/467	18/19717	0.000730157	0.00735998	0.00628704	6607/6635/6636/6637	4
black	CC	GO:0005697	telomerase holoenzyme complex	4/467	21/19717	0.00135001	0.0133413	0.0113964	3183/55505/6635/7015	4
black	CC	GO:0034709	methylosome	3/467	12/19717	0.00247649	0.0240029	0.0205038	6635/6636/6637	3
black	CC	GO:0030867	rough endoplasmic reticulum membrane	4/467	26/19717	0.00307147	0.0289865	0.0247608	6155/6234/6235/6748	4
black	CC	GO:0005687	U4 snRNP	3/467	13/19717	0.00316321	0.0289865	0.0247608	6635/6636/6637	3
black	CC	GO:0008250	oligosaccharyltransferase complex	3/467	13/19717	0.00316321	0.0289865	0.0247608	100128731/1603/200185	3
black	CC	GO:0005686	U2 snRNP	4/467	27/19717	0.00353908	0.0318517	0.0272083	51634/51639/6635/6637	4
black	CC	GO:0000314	organellar small ribosomal subunit	4/467	28/19717	0.00405276	0.0352171	0.0300831	28973/51650/64960/64969	4
black	CC	GO:0005763	mitochondrial small ribosomal subunit	4/467	28/19717	0.00405276	0.0352171	0.0300831	28973/51650/64960/64969	4
black	CC	GO:0005665	RNA polymerase II, core complex	3/467	15/19717	0.00485845	0.0401419	0.03429	5435/5439/5441	3
black	CC	GO:0035102	PRC1 complex	3/467	15/19717	0.00485845	0.0401419	0.03429	23492/6015/84108	3
black	CC	GO:0098554	cytoplasmic side of endoplasmic reticulum membrane	3/467	15/19717	0.00485845	0.0401419	0.03429	6155/6234/6235	3
black	CC	GO:0071007	U2-type catalytic step 2 spliceosome	4/467	30/19717	0.00522643	0.0424858	0.0362922	10450/6635/6636/6637	4
black	MF	GO:0003735	structural constituent of ribosome	50/455	202/17697	5.23135e-35	3.28006e-32	3.07824e-32	11224/116541/122704/25873/28973/29088/29093/4736/51065/51258/51318/51650/55052/6129/6133/6135/6142/6144/6152/6154/6155/6156/6157/6161/6165/6167/6168/6169/6170/6181/6187/6191/6194/6205/6207/6217/6218/6222/6228/6229/6230/6232/6234/6235/64960/64969/7311/78988/79590/9349	50
black	MF	GO:0003954	NADH dehydrogenase activity	14/455	46/17697	5.11727e-12	8.02132e-10	7.52777e-10	4537/4694/4696/4707/4709/4710/4715/4716/4717/4726/4729/4731/55967/91942	14
black	MF	GO:0008137	NADH dehydrogenase (ubiquinone) activity	14/455	46/17697	5.11727e-12	8.02132e-10	7.52777e-10	4537/4694/4696/4707/4709/4710/4715/4716/4717/4726/4729/4731/55967/91942	14
black	MF	GO:0050136	NADH dehydrogenase (quinone) activity	14/455	46/17697	5.11727e-12	8.02132e-10	7.52777e-10	4537/4694/4696/4707/4709/4710/4715/4716/4717/4726/4729/4731/55967/91942	14
black	MF	GO:0016655	oxidoreductase activity, acting on NAD(P)H, quinone or similar compound as acceptor	14/455	60/17697	2.66305e-10	3.33947e-08	3.13399e-08	4537/4694/4696/4707/4709/4710/4715/4716/4717/4726/4729/4731/55967/91942	14
black	MF	GO:0016651	oxidoreductase activity, acting on NAD(P)H	17/455	107/17697	1.92846e-09	2.01524e-07	1.89124e-07	1535/4537/4694/4696/4707/4709/4710/4715/4716/4717/4726/4729/4731/55586/55967/84817/91942	17
black	MF	GO:0019843	rRNA binding	11/455	63/17697	5.30873e-07	4.75511e-05	4.46253e-05	10436/1153/55052/6133/6135/6167/6191/6205/6207/6222/9349	11
black	MF	GO:0009055	electron transfer activity	13/455	114/17697	7.4015e-06	0.000580093	0.0005444	1345/1349/1528/1535/29796/440567/4726/4729/55967/7381/7386/84419/91942	13
black	MF	GO:0055106	ubiquitin-protein transferase regulator activity	5/455	17/17697	5.26607e-05	0.0036687	0.00344296	28951/6015/6135/7332/9349	5
black	MF	GO:0008121	ubiquinol-cytochrome-c reductase activity	4/455	10/17697	8.0075e-05	0.00456428	0.00428344	29796/440567/7381/7386	4
black	MF	GO:0016681	oxidoreductase activity, acting on diphenols and related substances as donors, cytochrome as acceptor	4/455	10/17697	8.0075e-05	0.00456428	0.00428344	29796/440567/7381/7386	4
black	MF	GO:0016679	oxidoreductase activity, acting on diphenols and related substances as donors	4/455	11/17697	0.000123279	0.00608073	0.00570659	29796/440567/7381/7386	4
black	MF	GO:0004536	deoxyribonuclease activity	8/455	59/17697	0.000126076	0.00608073	0.00570659	10111/11219/1773/328/4830/7517/83940/9941	8
black	MF	GO:0015078	proton transmembrane transporter activity	12/455	133/17697	0.000166735	0.00746736	0.0070079	10476/1345/1349/1528/23545/50651/514/517/521/522/84419/9296	12
black	MF	GO:0004520	endodeoxyribonuclease activity	6/455	41/17697	0.000585753	0.0244845	0.0229779	10111/1773/328/7517/83940/9941	6
blue	BP	GO:0001889	liver development	25/1263	135/18670	3.62086e-06	0.0109663	0.010119	100/10419/1361/144455/1460/1956/2487/255738/25807/3162/3172/3673/4124/51599/5311/538/55897/570/5727/65985/6662/7040/7049/7448/9480	25
blue	BP	GO:0061008	hepaticobiliary system development	25/1263	138/18670	5.44773e-06	0.0109663	0.010119	100/10419/1361/144455/1460/1956/2487/255738/25807/3162/3172/3673/4124/51599/5311/538/55897/570/5727/65985/6662/7040/7049/7448/9480	25
blue	BP	GO:0008202	steroid metabolic process	45/1263	331/18670	5.92668e-06	0.0109663	0.010119	10948/114881/133/134429/1581/1586/1609/174/19/2053/2224/23780/255738/29881/31/338/341/3638/39/3988/4036/4047/47/4800/51083/51144/5156/55004/5562/570/5978/6307/6319/6342/6609/6653/6667/7367/8542/866/8720/8879/8912/9784/9885	45
blue	BP	GO:0008203	cholesterol metabolic process	26/1263	150/18670	8.20907e-06	0.0113921	0.0105119	10948/1581/1609/19/2053/2224/23780/255738/29881/31/338/341/3638/39/4047/47/4800/5562/6307/6319/6609/6653/6667/8542/8720/9784	26
blue	BP	GO:0048732	gland development	54/1263	434/18670	1.04632e-05	0.0116162	0.0107187	100/10272/10419/1361/144455/1460/1605/171023/1723/1956/207/2119/2263/2487/255738/25807/2625/3099/3162/3172/326/3673/374/4040/4124/4487/472/5021/5156/51599/5270/5311/538/540/5423/55727/55870/55897/5591/570/5727/5896/6239/65985/6662/7040/7046/7049/7448/79152/8792/8829/9113/9480	54
blue	BP	GO:1902652	secondary alcohol metabolic process	26/1263	155/18670	1.50279e-05	0.0139033	0.0128291	10948/1581/1609/19/2053/2224/23780/255738/29881/31/338/341/3638/39/4047/47/4800/5562/6307/6319/6609/6653/6667/8542/8720/9784	26
blue	BP	GO:0016125	sterol metabolic process	27/1263	166/18670	1.84783e-05	0.0146533	0.0135211	10948/1581/1609/19/2053/2224/23780/255738/29881/31/338/341/3638/39/3988/4047/47/4800/5562/6307/6319/6609/6653/6667/8542/8720/9784	27
blue	BP	GO:0046916	cellular transition metal ion homeostasis	20/1263	108/18670	3.31423e-05	0.0219924	0.0202932	1317/148867/22/23516/2495/3162/3163/4493/4494/4499/4501/4502/48/4891/538/540/5621/7036/7037/7782	20
blue	BP	GO:0019216	regulation of lipid metabolic process	50/1263	410/18670	3.74174e-05	0.0219924	0.0202932	100287171/10464/10499/128486/133/134429/1581/1609/19/2053/207/2224/23179/23309/25942/29095/31/3172/338/341/3417/345/3638/3667/4047/4800/4862/51083/5140/5156/51599/5165/5166/5295/55004/55512/5562/5747/5919/5934/5978/6319/6653/6667/6907/7040/80205/8651/8720/9555	50
blue	BP	GO:0036314	response to sterol	10/1263	33/18670	4.25767e-05	0.0219924	0.0202932	114881/1581/1605/19/3638/4040/5727/65985/7040/7046	10
blue	BP	GO:0006903	vesicle targeting	18/1263	93/18670	4.40359e-05	0.0219924	0.0202932	10652/1075/10802/10948/1294/2153/22872/23122/23256/254263/374/51399/5861/60412/7109/9342/9632/9919	18
blue	BP	GO:0006900	vesicle budding from membrane	19/1263	102/18670	4.75425e-05	0.0219924	0.0202932	1075/10802/1294/1759/2153/22872/23256/254263/26052/302/3638/374/51399/5861/7109/8301/9217/9632/9919	19
blue	BP	GO:0055076	transition metal ion homeostasis	22/1263	131/18670	6.51909e-05	0.0278365	0.0256857	1317/148867/22/23516/2495/3162/3163/4493/4494/4499/4501/4502/48/4891/538/540/5621/7036/7037/7782/79689/8301	22
blue	BP	GO:0090114	COPII-coated vesicle budding	15/1263	72/18670	7.78234e-05	0.0290537	0.0268088	1075/10802/1294/2153/22872/23256/254263/3638/374/51399/5861/7109/9217/9632/9919	15
blue	BP	GO:0070723	response to cholesterol	9/1263	29/18670	8.37432e-05	0.0290537	0.0268088	114881/1581/1605/19/4040/5727/65985/7040/7046	9
blue	BP	GO:0071280	cellular response to copper ion	9/1263	29/18670	8.37432e-05	0.0290537	0.0268088	1616/26/4493/4494/4499/4501/4502/538/5621	9
blue	BP	GO:0044262	cellular carbohydrate metabolic process	37/1263	286/18670	0.000111499	0.0352083	0.0324879	10499/114897/114899/1609/207/221937/256356/2585/26471/2931/2932/2998/3099/3417/3425/3667/378884/3795/5031/51548/5165/5166/5167/5500/55276/56623/6526/7157/84002/84197/84572/8473/8604/8789/8850/8908/89801	37
blue	BP	GO:0036315	cellular response to sterol	8/1263	24/18670	0.000118561	0.0352083	0.0324879	114881/1581/1605/19/3638/4040/5727/65985	8
blue	BP	GO:0071276	cellular response to cadmium ion	10/1263	37/18670	0.000124984	0.0352083	0.0324879	1616/1956/207/3162/4493/4494/4499/4501/4502/538	10
blue	BP	GO:0006695	cholesterol biosynthetic process	15/1263	75/18670	0.000126854	0.0352083	0.0324879	1581/2224/29881/31/338/3638/39/4047/47/4800/5562/6307/6319/6667/8720	15
blue	BP	GO:1902653	secondary alcohol biosynthetic process	15/1263	76/18670	0.000148301	0.0392009	0.036172	1581/2224/29881/31/338/3638/39/4047/47/4800/5562/6307/6319/6667/8720	15
blue	BP	GO:0045926	negative regulation of growth	33/1263	249/18670	0.000162433	0.0409848	0.0378181	10505/11007/131566/1654/2487/2719/27296/2931/3172/393/4487/4493/4494/4499/4501/4502/51083/51265/5167/5270/5600/56649/5727/5747/5802/583/64218/694/7040/7157/8737/8829/91	33
blue	BP	GO:0005978	glycogen biosynthetic process	11/1263	46/18670	0.000191939	0.0441975	0.0407826	207/2931/2932/2998/3667/378884/5167/5500/55276/8908/89801	11
blue	BP	GO:0009250	glucan biosynthetic process	11/1263	46/18670	0.000191939	0.0441975	0.0407826	207/2931/2932/2998/3667/378884/5167/5500/55276/8908/89801	11
blue	BP	GO:0071248	cellular response to metal ion	27/1263	190/18670	0.000199052	0.0441975	0.0407826	10272/1616/1894/1956/207/221184/23208/23385/25932/26/27101/3162/4493/4494/4499/4501/4502/4776/5311/538/55512/5562/5621/7036/7226/79085/8912	27
blue	BP	GO:0048511	rhythmic process	37/1263	295/18670	0.000209952	0.0447849	0.0413246	100/10419/10499/148523/1644/174/1956/2069/23064/23077/23239/25942/2673/2776/2932/3172/4783/4791/4800/4862/5021/5156/5500/55124/55366/5562/5591/5971/6667/687/7150/7157/8239/8473/8792/8850/8879	37
blue	BP	GO:0010675	regulation of cellular carbohydrate metabolic process	22/1263	142/18670	0.000219593	0.0447849	0.0413246	10499/114897/114899/1609/207/221937/26471/2931/2932/3667/3795/5031/51548/5165/5166/5167/5500/7157/8473/8604/8850/89801	22
blue	BP	GO:0071397	cellular response to cholesterol	7/1263	20/18670	0.000225901	0.0447849	0.0413246	114881/1581/1605/19/4040/5727/65985	7
blue	BP	GO:0048194	Golgi vesicle budding	15/1263	80/18670	0.00026863	0.0498828	0.0460286	1075/10802/1294/2153/22872/23256/254263/3638/374/51399/5861/7109/9217/9632/9919	15
blue	BP	GO:0010273	detoxification of copper ion	6/1263	15/18670	0.000278574	0.0498828	0.0460286	4493/4494/4499/4501/4502/538	6
blue	BP	GO:1990169	stress response to copper ion	6/1263	15/18670	0.000278574	0.0498828	0.0460286	4493/4494/4499/4501/4502/538	6
brown	CC	GO:0000932	P-body	15/1064	84/19717	3.8637e-05	0.0237617	0.0227348	149041/167227/1977/23019/23112/26523/27161/27258/342977/5433/54464/54542/55802/57819/9698	15
cyan	BP	GO:0006119	oxidative phosphorylation	14/166	145/18670	4.41997e-11	9.23331e-08	9.06791e-08	4508/4509/4512/4513/4514/4519/4535/4536/4538/4539/4540/4541/4704/7415	14
cyan	BP	GO:0042775	mitochondrial ATP synthesis coupled electron transport	11/166	97/18670	1.01186e-09	7.87638e-07	7.73529e-07	4512/4513/4514/4519/4535/4536/4538/4539/4540/4541/4704	11
cyan	BP	GO:0042773	ATP synthesis coupled electron transport	11/166	98/18670	1.13112e-09	7.87638e-07	7.73529e-07	4512/4513/4514/4519/4535/4536/4538/4539/4540/4541/4704	11
cyan	BP	GO:0022904	respiratory electron transport chain	11/166	117/18670	7.57574e-09	3.95643e-06	3.88556e-06	4512/4513/4514/4519/4535/4536/4538/4539/4540/4541/4704	11
cyan	BP	GO:0009205	purine ribonucleoside triphosphate metabolic process	16/166	335/18670	5.34561e-08	2.12119e-05	2.08319e-05	3704/4508/4509/4512/4513/4514/4519/4535/4536/4538/4539/4540/4541/4704/7415/83440	16
cyan	BP	GO:0009199	ribonucleoside triphosphate metabolic process	16/166	341/18670	6.82733e-08	2.12119e-05	2.08319e-05	3704/4508/4509/4512/4513/4514/4519/4535/4536/4538/4539/4540/4541/4704/7415/83440	16
cyan	BP	GO:0009144	purine nucleoside triphosphate metabolic process	16/166	342/18670	7.10786e-08	2.12119e-05	2.08319e-05	3704/4508/4509/4512/4513/4514/4519/4535/4536/4538/4539/4540/4541/4704/7415/83440	16
cyan	BP	GO:0046034	ATP metabolic process	15/166	305/18670	9.72912e-08	2.49137e-05	2.44674e-05	4508/4509/4512/4513/4514/4519/4535/4536/4538/4539/4540/4541/4704/7415/83440	15
cyan	BP	GO:0022900	electron transport chain	12/166	186/18670	1.07335e-07	2.49137e-05	2.44674e-05	4512/4513/4514/4519/4535/4536/4538/4539/4540/4541/4704/57019	12
cyan	BP	GO:0009141	nucleoside triphosphate metabolic process	16/166	362/18670	1.54493e-07	3.0507e-05	2.99605e-05	3704/4508/4509/4512/4513/4514/4519/4535/4536/4538/4539/4540/4541/4704/7415/83440	16
cyan	BP	GO:0045333	cellular respiration	12/166	193/18670	1.6064e-07	3.0507e-05	2.99605e-05	4512/4513/4514/4519/4535/4536/4538/4539/4540/4541/4704/7415	12
cyan	BP	GO:0009167	purine ribonucleoside monophosphate metabolic process	15/166	340/18670	3.9381e-07	6.56893e-05	6.45125e-05	4508/4509/4512/4513/4514/4519/4535/4536/4538/4539/4540/4541/4704/7415/83440	15
cyan	BP	GO:0009126	purine nucleoside monophosphate metabolic process	15/166	341/18670	4.08789e-07	6.56893e-05	6.45125e-05	4508/4509/4512/4513/4514/4519/4535/4536/4538/4539/4540/4541/4704/7415/83440	15
cyan	BP	GO:0006120	mitochondrial electron transport, NADH to ubiquinone	7/166	55/18670	5.48525e-07	8.18478e-05	8.03816e-05	4535/4536/4538/4539/4540/4541/4704	7
cyan	BP	GO:0009161	ribonucleoside monophosphate metabolic process	15/166	354/18670	6.56238e-07	9.13921e-05	8.97549e-05	4508/4509/4512/4513/4514/4519/4535/4536/4538/4539/4540/4541/4704/7415/83440	15
cyan	BP	GO:0006399	tRNA metabolic process	11/166	193/18670	1.26774e-06	0.00016552	0.000162555	22928/23016/23438/283459/441250/51654/54859/54920/55278/55687/81890	11
cyan	BP	GO:0009123	nucleoside monophosphate metabolic process	15/166	375/18670	1.34915e-06	0.000165787	0.000162817	4508/4509/4512/4513/4514/4519/4535/4536/4538/4539/4540/4541/4704/7415/83440	15
cyan	BP	GO:0015980	energy derivation by oxidation of organic compounds	13/166	285/18670	1.672e-06	0.000194045	0.000190569	4512/4513/4514/4519/4535/4536/4538/4539/4540/4541/4704/7415/83931	13
cyan	BP	GO:1902600	proton transmembrane transport	9/166	163/18670	1.5522e-05	0.00170661	0.00167604	113655/4508/4509/4512/4513/4514/4519/4538/533	9
cyan	BP	GO:0010257	NADH dehydrogenase complex assembly	6/166	64/18670	2.20894e-05	0.00219737	0.002158	4535/4536/4538/4540/4541/4704	6
cyan	BP	GO:0032981	mitochondrial respiratory chain complex I assembly	6/166	64/18670	2.20894e-05	0.00219737	0.002158	4535/4536/4538/4540/4541/4704	6
cyan	BP	GO:0006400	tRNA modification	6/166	86/18670	0.000117926	0.0111976	0.010997	22928/51654/54859/54920/55687/81890	6
cyan	BP	GO:0009060	aerobic respiration	6/166	87/18670	0.000125739	0.0114204	0.0112158	4512/4513/4514/4535/4538/7415	6
cyan	BP	GO:0008033	tRNA processing	7/166	130/18670	0.000163538	0.0142346	0.0139796	22928/441250/51654/54859/54920/55687/81890	7
cyan	BP	GO:0033108	mitochondrial respiratory chain complex assembly	6/166	96/18670	0.000216153	0.0180617	0.0177382	4535/4536/4538/4540/4541/4704	6
cyan	CC	GO:0070469	respiratory chain	11/174	100/19717	1.32116e-09	4.0956e-07	3.78269e-07	4512/4513/4514/4519/4535/4536/4538/4539/4540/4541/4704	11
cyan	CC	GO:0098803	respiratory chain complex	10/174	85/19717	3.90753e-09	6.05667e-07	5.59394e-07	4512/4513/4514/4519/4535/4536/4538/4539/4540/4704	10
cyan	CC	GO:0098800	inner mitochondrial membrane protein complex	10/174	135/19717	3.36673e-07	3.47896e-05	3.21316e-05	4508/4509/4512/4519/4535/4536/4538/4539/4540/4704	10
cyan	CC	GO:0044455	mitochondrial membrane part	12/174	229/19717	9.42116e-07	6.84329e-05	6.32046e-05	401505/4508/4509/4512/4519/4535/4536/4538/4539/4540/4704/79594	12
cyan	CC	GO:0005746	mitochondrial respiratory chain	8/174	88/19717	1.10376e-06	6.84329e-05	6.32046e-05	4512/4519/4535/4536/4538/4539/4540/4704	8
cyan	CC	GO:0005747	mitochondrial respiratory chain complex I	6/174	50/19717	4.9901e-06	0.000193367	0.000178593	4535/4536/4538/4539/4540/4704	6
cyan	CC	GO:0030964	NADH dehydrogenase complex	6/174	50/19717	4.9901e-06	0.000193367	0.000178593	4535/4536/4538/4539/4540/4704	6
cyan	CC	GO:0045271	respiratory chain complex I	6/174	50/19717	4.9901e-06	0.000193367	0.000178593	4535/4536/4538/4539/4540/4704	6
cyan	CC	GO:1990204	oxidoreductase complex	8/174	112/19717	6.82383e-06	0.000235043	0.000217086	4512/4519/4535/4536/4538/4539/4540/4704	8
cyan	CC	GO:0005743	mitochondrial inner membrane	15/174	473/19717	2.05191e-05	0.000621154	0.000573698	3052/4508/4509/4512/4513/4514/4519/4535/4536/4538/4539/4540/4541/4704/81554	15
cyan	CC	GO:0098798	mitochondrial protein complex	11/174	262/19717	2.2041e-05	0.000621154	0.000573698	401505/4508/4509/4512/4519/4535/4536/4538/4539/4540/4704	11
cyan	CC	GO:1905368	peptidase complex	6/174	89/19717	0.000137388	0.00354919	0.00327803	10213/55578/5706/5719/5886/7415	6
cyan	CC	GO:0070069	cytochrome complex	4/174	34/19717	0.000220961	0.00519952	0.00480227	4512/4513/4514/4519	4
cyan	CC	GO:0000502	proteasome complex	5/174	63/19717	0.000234817	0.00519952	0.00480227	10213/5706/5719/5886/7415	5
cyan	CC	GO:1905369	endopeptidase complex	5/174	64/19717	0.000252915	0.00522691	0.00482757	10213/5706/5719/5886/7415	5
cyan	CC	GO:0045277	respiratory chain complex IV	3/174	20/19717	0.000689508	0.0133592	0.0123386	4512/4513/4514	3
cyan	CC	GO:0005838	proteasome regulatory particle	3/174	21/19717	0.000799229	0.0145742	0.0134607	10213/5706/5719	3
cyan	CC	GO:0033177	proton-transporting two-sector ATPase complex, proton-transporting domain	3/174	23/19717	0.00105054	0.0180926	0.0167103	4508/4509/533	3
cyan	CC	GO:0022624	proteasome accessory complex	3/174	24/19717	0.00119287	0.0194626	0.0179756	10213/5706/5719	3
cyan	MF	GO:0003954	NADH dehydrogenase activity	7/172	46/17697	2.81959e-07	3.46809e-05	3.33404e-05	4535/4536/4538/4539/4540/4541/4704	7
cyan	MF	GO:0008137	NADH dehydrogenase (ubiquinone) activity	7/172	46/17697	2.81959e-07	3.46809e-05	3.33404e-05	4535/4536/4538/4539/4540/4541/4704	7
cyan	MF	GO:0050136	NADH dehydrogenase (quinone) activity	7/172	46/17697	2.81959e-07	3.46809e-05	3.33404e-05	4535/4536/4538/4539/4540/4541/4704	7
cyan	MF	GO:0016655	oxidoreductase activity, acting on NAD(P)H, quinone or similar compound as acceptor	7/172	60/17697	1.81476e-06	0.000167412	0.000160941	4535/4536/4538/4539/4540/4541/4704	7
cyan	MF	GO:0015078	proton transmembrane transporter activity	8/172	133/17697	4.72607e-05	0.00348784	0.00335302	113655/4508/4509/4512/4513/4514/533/85414	8
cyan	MF	GO:0016651	oxidoreductase activity, acting on NAD(P)H	7/172	107/17697	8.35806e-05	0.0051402	0.00494152	4535/4536/4538/4539/4540/4541/4704	7
cyan	MF	GO:0051539	4 iron, 4 sulfur cluster binding	4/172	41/17697	0.000659141	0.0347461	0.0334031	441250/4913/51654/57019	4
green	CC	GO:0044441	ciliary part	29/532	462/19717	2.48897e-05	0.0132164	0.0128902	10806/112942/114327/123016/137392/144406/1452/219670/22863/25776/25924/26074/26256/374654/4867/5289/55036/55212/5567/611/64399/7283/79363/79989/80217/84140/84455/8632/9368	29
magenta	BP	GO:0015711	organic anion transport	28/413	482/18670	3.63227e-06	0.0126483	0.0121603	10347/10560/10815/114884/116369/135/1374/1375/215/2180/219855/26154/366/375611/3783/54977/55089/55117/6256/6616/6622/6804/7442/83733/8648/9194/9311/949	28
magenta	BP	GO:0015850	organic hydroxy compound transport	19/413	262/18670	6.42863e-06	0.0126483	0.0121603	10347/10928/114884/135/225689/23461/26154/366/4790/57655/6256/6532/6622/6804/84947/8648/9194/9311/949	19
magenta	BP	GO:0015849	organic acid transport	21/413	333/18670	1.81364e-05	0.0178417	0.0171532	10560/10815/116369/135/1374/1375/215/2180/366/375611/54977/55089/55117/6256/6616/6622/6804/7442/83733/8648/9194	21
magenta	BP	GO:0046942	carboxylic acid transport	21/413	333/18670	1.81364e-05	0.0178417	0.0171532	10560/10815/116369/135/1374/1375/215/2180/366/375611/54977/55089/55117/6256/6616/6622/6804/7442/83733/8648/9194	21
magenta	BP	GO:0006835	dicarboxylic acid transport	10/413	96/18670	5.21621e-05	0.0410515	0.0394675	10560/10815/116369/135/375611/6616/6622/6804/7442/83733	10
magenta	BP	GO:0006681	galactosylceramide metabolic process	4/413	11/18670	6.88496e-05	0.0451539	0.0434115	7368/7915/8707/8708	4
midnightblue	CC	GO:0034663	endoplasmic reticulum chaperone complex	3/80	11/19717	1.0367e-05	0.00180385	0.00162598	10130/23753/5034	3
pink	CC	GO:0098798	mitochondrial protein complex	19/445	262/19717	8.64334e-06	0.0043476	0.00393045	10632/126328/1337/26519/28957/374291/4714/4722/51079/513/539/54460/57129/6150/63899/64975/65993/90580/92609	19
pink	CC	GO:0098800	inner mitochondrial membrane protein complex	12/445	135/19717	5.69192e-05	0.0143152	0.0129416	10632/126328/1337/26519/374291/4714/4722/51079/513/539/90580/92609	12
red	CC	GO:0032580	Golgi cisterna membrane	11/518	92/19717	2.91529e-05	0.0132063	0.0125204	2523/2530/338707/51172/54480/57531/643699/6483/6487/653519/8853	11
red	CC	GO:0005795	Golgi stack	13/518	149/19717	0.00015816	0.0358232	0.0339628	2523/2530/338707/51125/51172/54480/55959/57531/643699/6483/6487/653519/8853	13
red	CC	GO:0031985	Golgi cisterna	11/518	116/19717	0.00024239	0.0366008	0.0347	2523/2530/338707/51172/54480/57531/643699/6483/6487/653519/8853	11
salmon	BP	GO:0007088	regulation of mitotic nuclear division	12/242	164/18670	1.57747e-06	0.00264294	0.00244959	1062/1063/10735/23137/25836/324/348654/3552/546/55023/7175/9585	12
salmon	BP	GO:0140014	mitotic nuclear division	15/242	264/18670	1.95498e-06	0.00264294	0.00244959	10592/1062/1063/10735/2059/23137/25836/324/348654/3552/546/55023/55143/7175/9585	15
salmon	BP	GO:0033047	regulation of mitotic sister chromatid segregation	8/242	68/18670	2.6841e-06	0.00264294	0.00244959	1062/1063/23137/25836/324/348654/546/7175	8
salmon	BP	GO:0051783	regulation of nuclear division	12/242	188/18670	6.52155e-06	0.00481617	0.00446383	1062/1063/10735/23137/25836/324/348654/3552/546/55023/7175/9585	12
salmon	BP	GO:0033045	regulation of sister chromatid segregation	8/242	80/18670	9.20936e-06	0.00544089	0.00504285	1062/1063/23137/25836/324/348654/546/7175	8
salmon	BP	GO:0048285	organelle fission	18/242	449/18670	2.43646e-05	0.0103567	0.00959901	10592/1062/1063/10735/2059/23137/25836/324/348654/3552/51024/546/55023/55143/675/7175/83990/9585	18
salmon	BP	GO:0000280	nuclear division	17/242	407/18670	2.45419e-05	0.0103567	0.00959901	10592/1062/1063/10735/2059/23137/25836/324/348654/3552/546/55023/55143/675/7175/83990/9585	17
salmon	BP	GO:0000070	mitotic sister chromatid segregation	10/242	151/18670	2.82043e-05	0.0104144	0.00965253	10592/1062/1063/23137/25836/324/348654/546/55143/7175	10
salmon	BP	GO:0000819	sister chromatid segregation	11/242	189/18670	3.73637e-05	0.0116533	0.0108008	10592/1062/1063/10735/23137/25836/324/348654/546/55143/7175	11
salmon	BP	GO:0098813	nuclear chromosome segregation	13/242	262/18670	3.97598e-05	0.0116533	0.0108008	10592/1062/1063/10735/23137/25836/324/348654/546/55143/57082/7175/83990	13
salmon	BP	GO:0000281	mitotic cytokinesis	7/242	73/18670	4.43649e-05	0.0116533	0.0108008	1058/324/55521/6093/675/9475/9585	7
salmon	BP	GO:0061640	cytoskeleton-dependent cytokinesis	8/242	100/18670	4.73391e-05	0.0116533	0.0108008	1058/324/346288/55521/6093/675/9475/9585	8
salmon	BP	GO:0051983	regulation of chromosome segregation	8/242	103/18670	5.85043e-05	0.0132746	0.0123035	1062/1063/23137/25836/324/348654/546/7175	8
salmon	BP	GO:0006260	DNA replication	13/242	274/18670	6.29128e-05	0.0132746	0.0123035	10535/10735/259282/348654/4774/546/55704/5980/63967/6749/675/79915/83990	13
salmon	BP	GO:0030010	establishment of cell polarity	9/242	135/18670	6.74478e-05	0.0132827	0.012311	1058/154810/23150/253260/6093/64398/89958/9475/9585	9
salmon	BP	GO:0007059	chromosome segregation	14/242	321/18670	8.16004e-05	0.0150655	0.0139633	10592/1062/1063/10735/23137/25836/324/348654/546/55143/57082/7175/83990/9874	14
salmon	BP	GO:0044241	lipid digestion	4/242	19/18670	9.15756e-05	0.0159126	0.0147485	335/336/337/56624	4
salmon	BP	GO:0097709	connective tissue replacement	4/242	20/18670	0.000113309	0.0185952	0.0172349	3552/5530/6093/9475	4
salmon	BP	GO:0051383	kinetochore organization	4/242	21/18670	0.000138551	0.020464	0.0189669	1058/10592/1062/1063	4
salmon	BP	GO:2000114	regulation of establishment of cell polarity	4/242	21/18670	0.000138551	0.020464	0.0189669	253260/6093/9475/9585	4
salmon	BP	GO:0090068	positive regulation of cell cycle process	13/242	298/18670	0.000146001	0.0205374	0.019035	23137/25836/348654/3552/546/55023/55835/5586/7175/79915/85459/9475/9585	13
salmon	BP	GO:0070507	regulation of microtubule cytoskeleton organization	10/242	186/18670	0.000162143	0.0217714	0.0201786	10142/10735/1859/324/348654/55521/55835/7175/85459/9475	10
salmon	BP	GO:0045787	positive regulation of cell cycle	15/242	389/18670	0.000178684	0.0229493	0.0212704	23137/25836/348654/3552/4331/546/55023/55835/5586/675/7175/79915/85459/9475/9585	15
salmon	BP	GO:0033048	negative regulation of mitotic sister chromatid segregation	5/242	42/18670	0.000201922	0.0248532	0.0230351	1063/324/348654/546/7175	5
salmon	BP	GO:0032878	regulation of establishment or maintenance of cell polarity	4/242	24/18670	0.00023859	0.027417	0.0254112	253260/6093/9475/9585	4
salmon	BP	GO:0034378	chylomicron assembly	3/242	10/18670	0.000241314	0.027417	0.0254112	335/336/337	3
salmon	BP	GO:0033046	negative regulation of sister chromatid segregation	5/242	44/18670	0.000252413	0.0276159	0.0255956	1063/324/348654/546/7175	5
salmon	BP	GO:0051985	negative regulation of chromosome segregation	5/242	45/18670	0.000280992	0.0287432	0.0266404	1063/324/348654/546/7175	5
salmon	BP	GO:0045931	positive regulation of mitotic cell cycle	9/242	163/18670	0.000282177	0.0287432	0.0266404	23137/25836/348654/3552/55023/5586/675/7175/9585	9
salmon	BP	GO:0046607	positive regulation of centrosome cycle	3/242	11/18670	0.000328634	0.0323595	0.0299922	55835/85459/9475	3
salmon	BP	GO:0031023	microtubule organizing center organization	8/242	133/18670	0.000345837	0.0329549	0.030544	23224/348654/54875/55835/675/85459/9475/9648	8
salmon	BP	GO:0000910	cytokinesis	9/242	171/18670	0.000401525	0.0356114	0.0330062	1058/324/346288/55521/5586/6093/675/9475/9585	9
salmon	BP	GO:0033700	phospholipid efflux	3/242	12/18670	0.000433991	0.0356114	0.0330062	335/336/337	3
salmon	BP	GO:0034086	maintenance of sister chromatid cohesion	3/242	12/18670	0.000433991	0.0356114	0.0330062	23137/25836/546	3
salmon	BP	GO:0034088	maintenance of mitotic sister chromatid cohesion	3/242	12/18670	0.000433991	0.0356114	0.0330062	23137/25836/546	3
salmon	BP	GO:0034372	very-low-density lipoprotein particle remodeling	3/242	12/18670	0.000433991	0.0356114	0.0330062	335/336/337	3
salmon	BP	GO:0051642	centrosome localization	4/242	29/18670	0.000506869	0.0394309	0.0365462	10142/23224/3799/5903	4
salmon	BP	GO:0030071	regulation of mitotic metaphase/anaphase transition	5/242	51/18670	0.000507235	0.0394309	0.0365462	1062/1063/324/348654/7175	5
salmon	BP	GO:0045839	negative regulation of mitotic nuclear division	5/242	52/18670	0.000555334	0.0407189	0.0377401	1063/324/348654/546/7175	5
salmon	BP	GO:0010872	regulation of cholesterol esterification	3/242	13/18670	0.000558801	0.0407189	0.0377401	335/336/337	3
salmon	BP	GO:0032886	regulation of microtubule-based process	10/242	218/18670	0.00057447	0.0407189	0.0377401	10142/10735/1859/324/348654/55521/55835/7175/85459/9475	10
salmon	BP	GO:0061842	microtubule organizing center localization	4/242	30/18670	0.000578942	0.0407189	0.0377401	10142/23224/3799/5903	4
salmon	BP	GO:1902099	regulation of metaphase/anaphase transition of cell cycle	5/242	53/18670	0.000606777	0.0416842	0.0386347	1062/1063/324/348654/7175	5
salmon	BP	GO:0006354	DNA-templated transcription, elongation	7/242	112/18670	0.000643827	0.0432242	0.040062	10102/1022/25920/27125/4331/51755/6749	7
salmon	BP	GO:0007091	metaphase/anaphase transition of mitotic cell cycle	5/242	54/18670	0.000661712	0.0434377	0.0402599	1062/1063/324/348654/7175	5
salmon	BP	GO:0034370	triglyceride-rich lipoprotein particle remodeling	3/242	14/18670	0.000704413	0.0442731	0.0410342	335/336/337	3
salmon	BP	GO:1905205	positive regulation of connective tissue replacement	3/242	14/18670	0.000704413	0.0442731	0.0410342	5530/6093/9475	3
salmon	BP	GO:0031297	replication fork processing	4/242	32/18670	0.000744413	0.0458124	0.0424609	259282/348654/546/675	4
salmon	BP	GO:0006368	transcription elongation from RNA polymerase II promoter	6/242	84/18670	0.0007797	0.0461685	0.0427909	1022/25920/27125/4331/51755/6749	6
salmon	BP	GO:0044784	metaphase/anaphase transition of cell cycle	5/242	56/18670	0.000782649	0.0461685	0.0427909	1062/1063/324/348654/7175	5
salmon	BP	GO:0010965	regulation of mitotic sister chromatid separation	5/242	57/18670	0.000848955	0.0461685	0.0427909	1062/1063/324/348654/7175	5
salmon	BP	GO:0018158	protein oxidation	3/242	15/18670	0.000872118	0.0461685	0.0427909	335/336/54495	3
salmon	BP	GO:0030299	intestinal cholesterol absorption	3/242	15/18670	0.000872118	0.0461685	0.0427909	335/336/337	3
salmon	BP	GO:0034380	high-density lipoprotein particle assembly	3/242	15/18670	0.000872118	0.0461685	0.0427909	335/336/337	3
salmon	BP	GO:1905203	regulation of connective tissue replacement	3/242	15/18670	0.000872118	0.0461685	0.0427909	5530/6093/9475	3
salmon	BP	GO:0006261	DNA-dependent DNA replication	8/242	153/18670	0.000875231	0.0461685	0.0427909	10535/10735/259282/348654/546/5980/675/79915	8
salmon	BP	GO:0007094	mitotic spindle assembly checkpoint	4/242	34/18670	0.000940772	0.0463173	0.0429289	1063/324/348654/7175	4
salmon	BP	GO:0031577	spindle checkpoint	4/242	34/18670	0.000940772	0.0463173	0.0429289	1063/324/348654/7175	4
salmon	BP	GO:0071173	spindle assembly checkpoint	4/242	34/18670	0.000940772	0.0463173	0.0429289	1063/324/348654/7175	4
salmon	BP	GO:0071174	mitotic spindle checkpoint	4/242	34/18670	0.000940772	0.0463173	0.0429289	1063/324/348654/7175	4
salmon	CC	GO:0000793	condensed chromosome	11/251	223/19717	0.000141322	0.0229039	0.0207033	1058/10592/1062/1063/10735/23137/259282/546/55183/57082/675	11
salmon	CC	GO:0098687	chromosomal region	14/251	349/19717	0.000163907	0.0229039	0.0207033	1058/1062/1063/10735/23137/259282/324/546/55143/55183/57082/57187/675/7175	14
salmon	CC	GO:0000775	chromosome, centromeric region	10/251	193/19717	0.000190337	0.0229039	0.0207033	1058/1062/1063/10735/259282/324/546/55143/57082/7175	10
salmon	CC	GO:0019908	nuclear cyclin-dependent protein kinase holoenzyme complex	3/251	12/19717	0.000411922	0.037176	0.0336042	1022/4331/51755	3
salmon	CC	GO:0042627	chylomicron	3/251	13/19717	0.000530474	0.0383002	0.0346204	335/336/337	3
salmon	CC	GO:0045120	pronucleus	3/251	15/19717	0.000828186	0.0454174	0.0410538	1063/200424/55183	3
salmon	CC	GO:0051233	spindle midzone	4/251	34/19717	0.00088067	0.0454174	0.0410538	1062/55143/55183/9585	4
tan	BP	GO:0006614	SRP-dependent cotranslational protein targeting to membrane	26/268	105/18670	3.8879e-25	1.09678e-21	1.02231e-21	10952/23521/3921/6125/6128/6130/6132/6138/6146/6147/6159/6160/6164/6171/6175/6176/6188/6189/6193/6201/6202/6206/6223/6224/6227/6233	26
tan	BP	GO:0006613	cotranslational protein targeting to membrane	26/268	109/18670	1.11912e-24	1.57852e-21	1.47135e-21	10952/23521/3921/6125/6128/6130/6132/6138/6146/6147/6159/6160/6164/6171/6175/6176/6188/6189/6193/6201/6202/6206/6223/6224/6227/6233	26
tan	BP	GO:0045047	protein targeting to ER	26/268	118/18670	1.02814e-23	9.6679e-21	9.01152e-21	10952/23521/3921/6125/6128/6130/6132/6138/6146/6147/6159/6160/6164/6171/6175/6176/6188/6189/6193/6201/6202/6206/6223/6224/6227/6233	26
tan	BP	GO:0000184	nuclear-transcribed mRNA catabolic process, nonsense-mediated decay	26/268	120/18670	1.6376e-23	1.15492e-20	1.07651e-20	23521/3921/6125/6128/6130/6132/6138/6146/6147/6159/6160/6164/6171/6175/6176/6188/6189/6193/6201/6202/6206/6223/6224/6227/6233/9811	26
tan	BP	GO:0072599	establishment of protein localization to endoplasmic reticulum	26/268	122/18670	2.58463e-23	1.45825e-20	1.35924e-20	10952/23521/3921/6125/6128/6130/6132/6138/6146/6147/6159/6160/6164/6171/6175/6176/6188/6189/6193/6201/6202/6206/6223/6224/6227/6233	26
tan	BP	GO:0006413	translational initiation	30/268	193/18670	1.63966e-22	7.70913e-20	7.18574e-20	10289/10987/23521/28985/3921/6125/6128/6130/6132/6138/6146/6147/6159/6160/6164/6171/6175/6176/6188/6189/6193/6201/6202/6206/6223/6224/6227/6233/9470/9811	30
tan	BP	GO:0000956	nuclear-transcribed mRNA catabolic process	30/268	207/18670	1.33228e-21	5.3691e-19	5.00458e-19	23521/23658/27257/3921/51690/6125/6128/6130/6132/6138/6146/6147/6159/6160/6164/6171/6175/6176/6188/6189/6193/6201/6202/6206/6223/6224/6227/6233/80349/9811	30
tan	BP	GO:0070972	protein localization to endoplasmic reticulum	26/268	147/18670	4.03965e-21	1.42448e-18	1.32777e-18	10952/23521/3921/6125/6128/6130/6132/6138/6146/6147/6159/6160/6164/6171/6175/6176/6188/6189/6193/6201/6202/6206/6223/6224/6227/6233	26
tan	BP	GO:0019080	viral gene expression	28/268	191/18670	2.30472e-20	7.224e-18	6.73354e-18	100101267/23521/28985/3921/6125/6128/6130/6132/6138/6146/6147/6159/6160/6164/6171/6175/6176/6188/6189/6193/6201/6202/6206/6223/6224/6227/6233/6396	28
tan	BP	GO:0019083	viral transcription	27/268	177/18670	3.88719e-20	1.09658e-17	1.02213e-17	100101267/23521/3921/6125/6128/6130/6132/6138/6146/6147/6159/6160/6164/6171/6175/6176/6188/6189/6193/6201/6202/6206/6223/6224/6227/6233/6396	27
tan	BP	GO:0006402	mRNA catabolic process	36/268	364/18670	5.01696e-20	1.28662e-17	1.19927e-17	10949/23521/23658/27257/3921/51690/5691/5693/5695/5710/5716/6125/6128/6130/6132/6138/6146/6147/6159/6160/6164/6171/6175/6176/6188/6189/6193/6201/6202/6206/6223/6224/6227/6233/80349/9811	36
tan	BP	GO:0006401	RNA catabolic process	36/268	397/18670	8.84442e-19	2.07917e-16	1.93801e-16	10949/23521/23658/27257/3921/51690/5691/5693/5695/5710/5716/6125/6128/6130/6132/6138/6146/6147/6159/6160/6164/6171/6175/6176/6188/6189/6193/6201/6202/6206/6223/6224/6227/6233/80349/9811	36
tan	BP	GO:0006612	protein targeting to membrane	27/268	202/18670	1.31717e-18	2.85825e-16	2.66419e-16	10519/10952/23521/3921/6125/6128/6130/6132/6138/6146/6147/6159/6160/6164/6171/6175/6176/6188/6189/6193/6201/6202/6206/6223/6224/6227/6233	27
tan	BP	GO:0090150	establishment of protein localization to membrane	30/268	332/18670	9.35924e-16	1.88589e-13	1.75785e-13	10519/10952/23521/26088/3921/6125/6128/6130/6132/6138/6146/6147/6159/6160/6164/6171/6175/6176/6188/6189/6193/6201/6202/6206/6223/6224/6227/6233/64112/6844	30
tan	BP	GO:0006119	oxidative phosphorylation	21/268	145/18670	1.93044e-15	3.63051e-13	3.38403e-13	11315/1327/1329/1340/1347/1350/27089/4695/4697/4702/4706/4708/4712/4718/4724/4725/515/516/518/7384/7388	21
tan	BP	GO:0006605	protein targeting	33/268	432/18670	4.33515e-15	7.64342e-13	7.12448e-13	10519/10901/10952/23521/26521/3921/54543/59286/6125/6128/6130/6132/6138/6146/6147/6159/6160/6164/6171/6175/6176/6188/6189/6193/6201/6202/6206/6223/6224/6227/6233/7879/89781	33
tan	BP	GO:0042775	mitochondrial ATP synthesis coupled electron transport	17/268	97/18670	3.79972e-14	6.30529e-12	5.87721e-12	11315/1327/1329/1340/1350/27089/4695/4697/4702/4706/4708/4712/4718/4724/4725/7384/7388	17
tan	BP	GO:0042773	ATP synthesis coupled electron transport	17/268	98/18670	4.53872e-14	7.11319e-12	6.63025e-12	11315/1327/1329/1340/1350/27089/4695/4697/4702/4706/4708/4712/4718/4724/4725/7384/7388	17
tan	BP	GO:0022904	respiratory electron transport chain	17/268	117/18670	9.30978e-13	1.38226e-10	1.28841e-10	11315/1327/1329/1340/1350/27089/4695/4697/4702/4706/4708/4712/4718/4724/4725/7384/7388	17
tan	BP	GO:0009144	purine nucleoside triphosphate metabolic process	25/268	342/18670	2.85109e-11	4.02146e-09	3.74843e-09	100101267/11315/1327/1329/1340/1347/1350/27089/4521/4695/4697/4702/4706/4708/4712/4718/4724/4725/4832/515/516/518/6396/7384/7388	25
tan	BP	GO:0009141	nucleoside triphosphate metabolic process	25/268	362/18670	9.62838e-11	1.26431e-08	1.17847e-08	100101267/11315/1327/1329/1340/1347/1350/27089/4521/4695/4697/4702/4706/4708/4712/4718/4724/4725/4832/515/516/518/6396/7384/7388	25
tan	BP	GO:0046034	ATP metabolic process	23/268	305/18670	9.85989e-11	1.26431e-08	1.17847e-08	100101267/11315/1327/1329/1340/1347/1350/27089/4695/4697/4702/4706/4708/4712/4718/4724/4725/515/516/518/6396/7384/7388	23
tan	BP	GO:0009205	purine ribonucleoside triphosphate metabolic process	24/268	335/18670	1.09636e-10	1.34471e-08	1.25341e-08	100101267/11315/1327/1329/1340/1347/1350/27089/4695/4697/4702/4706/4708/4712/4718/4724/4725/4832/515/516/518/6396/7384/7388	24
tan	BP	GO:0009199	ribonucleoside triphosphate metabolic process	24/268	341/18670	1.57891e-10	1.85588e-08	1.72988e-08	100101267/11315/1327/1329/1340/1347/1350/27089/4695/4697/4702/4706/4708/4712/4718/4724/4725/4832/515/516/518/6396/7384/7388	24
tan	BP	GO:0022900	electron transport chain	18/268	186/18670	2.0816e-10	2.34887e-08	2.1894e-08	11315/1327/1329/1340/1347/1350/27089/4695/4697/4702/4706/4708/4712/4718/4724/4725/7384/7388	18
tan	BP	GO:0045333	cellular respiration	18/268	193/18670	3.82022e-10	4.14494e-08	3.86352e-08	11315/1327/1329/1340/1350/27089/4695/4697/4702/4706/4708/4712/4718/4724/4725/5162/7384/7388	18
tan	BP	GO:0009167	purine ribonucleoside monophosphate metabolic process	23/268	340/18670	8.39126e-10	8.76731e-08	8.17207e-08	100101267/11315/1327/1329/1340/1347/1350/27089/4695/4697/4702/4706/4708/4712/4718/4724/4725/515/516/518/6396/7384/7388	23
tan	BP	GO:0009126	purine nucleoside monophosphate metabolic process	23/268	341/18670	8.88398e-10	8.95061e-08	8.34292e-08	100101267/11315/1327/1329/1340/1347/1350/27089/4695/4697/4702/4706/4708/4712/4718/4724/4725/515/516/518/6396/7384/7388	23
tan	BP	GO:0009123	nucleoside monophosphate metabolic process	24/268	375/18670	1.08135e-09	1.05189e-07	9.80475e-08	100101267/10591/11315/1327/1329/1340/1347/1350/27089/4695/4697/4702/4706/4708/4712/4718/4724/4725/515/516/518/6396/7384/7388	24
tan	BP	GO:0009161	ribonucleoside monophosphate metabolic process	23/268	354/18670	1.83055e-09	1.72132e-07	1.60446e-07	100101267/11315/1327/1329/1340/1347/1350/27089/4695/4697/4702/4706/4708/4712/4718/4724/4725/515/516/518/6396/7384/7388	23
tan	BP	GO:0006120	mitochondrial electron transport, NADH to ubiquinone	10/268	55/18670	5.20454e-09	4.73613e-07	4.41458e-07	11315/4695/4697/4702/4706/4708/4712/4718/4724/4725	10
tan	BP	GO:0002181	cytoplasmic translation	12/268	100/18670	2.05019e-08	1.80737e-06	1.68466e-06	23521/28985/3921/6128/6132/6138/6159/6160/6171/6175/6176/6227	12
tan	BP	GO:0015980	energy derivation by oxidation of organic compounds	19/268	285/18670	3.28234e-08	2.80591e-06	2.6154e-06	11315/1327/1329/1340/1350/27089/4504/4695/4697/4702/4706/4708/4712/4718/4724/4725/5162/7384/7388	19
tan	BP	GO:0042255	ribosome assembly	9/268	63/18670	2.72153e-07	2.25807e-05	2.10476e-05	26609/3921/5822/6125/6128/6147/6175/6193/6223	9
tan	BP	GO:0010257	NADH dehydrogenase complex assembly	8/268	64/18670	3.58672e-06	0.00028106	0.000261978	4695/4702/4706/4708/4712/4718/4724/4725	8
tan	BP	GO:0032981	mitochondrial respiratory chain complex I assembly	8/268	64/18670	3.58672e-06	0.00028106	0.000261978	4695/4702/4706/4708/4712/4718/4724/4725	8
tan	BP	GO:1902600	proton transmembrane transport	12/268	163/18670	4.25556e-06	0.000324457	0.000302429	11315/1327/1329/1340/1347/1350/4697/515/516/518/6549/9914	12
tan	BP	GO:0033108	mitochondrial respiratory chain complex assembly	9/268	96/18670	9.87247e-06	0.000698045	0.000650653	4695/4702/4706/4708/4712/4718/4724/4725/84987	9
tan	BP	GO:0006123	mitochondrial electron transport, cytochrome c to oxygen	5/268	21/18670	9.89784e-06	0.000698045	0.000650653	1327/1329/1340/1350/4697	5
tan	BP	GO:0019646	aerobic electron transport chain	5/268	21/18670	9.89784e-06	0.000698045	0.000650653	1327/1329/1340/1350/4697	5
tan	BP	GO:0006839	mitochondrial transport	14/268	256/18670	2.1195e-05	0.00145832	0.00135931	10651/1329/25874/26521/292/515/516/518/54543/54978/59286/64112/89781/91689	14
tan	BP	GO:0042254	ribosome biogenesis	15/268	297/18670	2.73827e-05	0.0018392	0.00171433	26609/3921/404672/55651/5822/6125/6128/6130/6147/6175/6193/6201/6202/6223/6227	15
tan	BP	GO:0006521	regulation of cellular amino acid metabolic process	7/268	62/18670	2.91114e-05	0.00190984	0.00178018	11315/4947/5691/5693/5695/5710/5716	7
tan	BP	GO:0009060	aerobic respiration	8/268	87/18670	3.56347e-05	0.00228467	0.00212956	1327/1329/1340/1350/4697/5162/7384/7388	8
tan	BP	GO:0042274	ribosomal small subunit biogenesis	7/268	67/18670	4.84324e-05	0.00303617	0.00283004	3921/5822/6193/6201/6202/6223/6227	7
tan	BP	GO:0022618	ribonucleoprotein complex assembly	14/268	277/18670	5.03148e-05	0.00308561	0.00287612	11273/23521/26609/28985/3921/5822/6125/6128/6147/6175/6193/6223/6633/8683	14
tan	BP	GO:0043618	regulation of transcription from RNA polymerase II promoter in response to stress	9/268	121/18670	6.30073e-05	0.00378178	0.00352502	4504/5691/5693/5695/5710/5716/6233/6921/84699	9
tan	BP	GO:0051444	negative regulation of ubiquitin-protein transferase activity	4/268	16/18670	6.5955e-05	0.00387623	0.00361306	11315/6125/6201/84101	4
tan	BP	GO:0071826	ribonucleoprotein complex subunit organization	14/268	291/18670	8.5366e-05	0.00491464	0.00458097	11273/23521/26609/28985/3921/5822/6125/6128/6147/6175/6193/6223/6633/8683	14
tan	BP	GO:0043620	regulation of DNA-templated transcription in response to stress	9/268	127/18670	9.17406e-05	0.00517601	0.00482459	4504/5691/5693/5695/5710/5716/6233/6921/84699	9
tan	BP	GO:0061418	regulation of transcription from RNA polymerase II promoter in response to hypoxia	7/268	77/18670	0.000118569	0.00655851	0.00611323	5691/5693/5695/5710/5716/6233/6921	7
tan	BP	GO:0000028	ribosomal small subunit assembly	4/268	19/18670	0.000135775	0.00736579	0.0068657	3921/5822/6193/6223	4
tan	BP	GO:0071453	cellular response to oxygen levels	12/268	234/18670	0.000150973	0.00803576	0.00749019	2168/26355/355/4504/51142/5691/5693/5695/5710/5716/6233/6921	12
tan	BP	GO:0031145	anaphase-promoting complex-dependent catabolic process	7/268	81/18670	0.000163302	0.0083759	0.00780723	51529/5691/5693/5695/5710/5716/6233	7
tan	BP	GO:0033238	regulation of cellular amine metabolic process	7/268	81/18670	0.000163302	0.0083759	0.00780723	11315/4947/5691/5693/5695/5710/5716	7
tan	BP	GO:0071456	cellular response to hypoxia	11/268	207/18670	0.000208429	0.0104996	0.00978675	2168/26355/4504/51142/5691/5693/5695/5710/5716/6233/6921	11
tan	BP	GO:0002478	antigen processing and presentation of exogenous peptide antigen	10/268	175/18670	0.000225325	0.0111516	0.0103945	10437/11127/3797/5691/5693/5695/5710/5716/6396/7879	10
tan	BP	GO:0042776	mitochondrial ATP synthesis coupled proton transport	4/268	23/18670	0.000296484	0.0144204	0.0134413	1329/515/516/518	4
tan	BP	GO:0010821	regulation of mitochondrion organization	10/268	182/18670	0.000308777	0.0144676	0.0134854	11315/26355/292/54543/54978/5716/59286/64112/7249/89781	10
tan	BP	GO:0019884	antigen processing and presentation of exogenous antigen	10/268	182/18670	0.000308777	0.0144676	0.0134854	10437/11127/3797/5691/5693/5695/5710/5716/6396/7879	10
tan	BP	GO:0036294	cellular response to decreased oxygen levels	11/268	217/18670	0.000312841	0.0144676	0.0134854	2168/26355/4504/51142/5691/5693/5695/5710/5716/6233/6921	11
tan	BP	GO:2000117	negative regulation of cysteine-type endopeptidase activity	7/268	92/18670	0.000359964	0.0163784	0.0152664	1032/10935/11315/2168/25824/4504/8530	7
tan	BP	GO:0048002	antigen processing and presentation of peptide antigen	10/268	189/18670	0.000416622	0.0186554	0.0173888	10437/11127/3797/5691/5693/5695/5710/5716/6396/7879	10
tan	BP	GO:0002474	antigen processing and presentation of peptide antigen via MHC class I	7/268	96/18670	0.000466555	0.0205649	0.0191687	10437/5691/5693/5695/5710/5716/6396	7
tan	BP	GO:0015985	energy coupled proton transport, down electrochemical gradient	4/268	26/18670	0.000483906	0.0206833	0.0192791	1329/515/516/518	4
tan	BP	GO:0015986	ATP synthesis coupled proton transport	4/268	26/18670	0.000483906	0.0206833	0.0192791	1329/515/516/518	4
tan	BP	GO:0042273	ribosomal large subunit biogenesis	6/268	71/18670	0.000542653	0.0228481	0.0212969	55651/6125/6128/6130/6147/6175	6
tan	BP	GO:1990542	mitochondrial transmembrane transport	7/268	101/18670	0.000633664	0.0262877	0.024503	1329/25874/515/516/518/54543/91689	7
tan	BP	GO:0006414	translational elongation	8/268	133/18670	0.000678596	0.0277438	0.0258602	118487/1933/1937/28998/6176/64928/92259/9553	8
tan	BP	GO:2000116	regulation of cysteine-type endopeptidase activity	11/268	239/18670	0.000703599	0.0283551	0.0264299	1032/10935/11315/2168/25824/26355/3146/355/4504/6188/8530	11
tan	BP	GO:0006294	nucleotide-excision repair, preincision complex assembly	4/268	29/18670	0.00074324	0.0294616	0.0274614	2073/404672/6119/6233	4
tan	BP	GO:0043248	proteasome assembly	3/268	13/18670	0.000751944	0.0294616	0.0274614	51371/5710/5716	3
tan	BP	GO:0000027	ribosomal large subunit assembly	4/268	30/18670	0.00084799	0.0327696	0.0305448	6125/6128/6147/6175	4
tan	BP	GO:0042590	antigen processing and presentation of exogenous peptide antigen via MHC class I	6/268	79/18670	0.000957447	0.0364994	0.0340214	10437/5691/5693/5695/5710/5716	6
tan	BP	GO:0042744	hydrogen peroxide catabolic process	4/268	32/18670	0.00108796	0.040922	0.0381437	10549/10935/25824/4504	4
tan	BP	GO:0050821	protein stabilization	9/268	178/18670	0.00110769	0.0411156	0.0383241	10575/11315/23673/3009/4504/5479/6125/6201/89781	9
tan	BP	GO:0043281	regulation of cysteine-type endopeptidase activity involved in apoptotic process	10/268	215/18670	0.0011267	0.0412781	0.0384756	1032/10935/11315/2168/25824/26355/3146/355/4504/6188	10
tan	BP	GO:0006122	mitochondrial electron transport, ubiquinol to cytochrome c	3/268	15/18670	0.00117112	0.0423554	0.0394798	27089/7384/7388	3
tan	BP	GO:0043928	exonucleolytic nuclear-transcribed mRNA catabolic process involved in deadenylation-dependent decay	4/268	33/18670	0.0012242	0.0437147	0.0407468	23658/27257/51690/80349	4
tan	BP	GO:0043154	negative regulation of cysteine-type endopeptidase activity involved in apoptotic process	6/268	84/18670	0.0013193	0.0462342	0.0430952	1032/10935/11315/2168/25824/4504	6
tan	BP	GO:0042743	hydrogen peroxide metabolic process	5/268	57/18670	0.00133712	0.0462342	0.0430952	10549/10935/11315/25824/4504	5
tan	BP	GO:0038061	NIK/NF-kappaB signaling	9/268	183/18670	0.00134392	0.0462342	0.0430952	238/3146/5531/5691/5693/5695/5710/5716/6188	9
tan	BP	GO:0017001	antibiotic catabolic process	5/268	58/18670	0.00144636	0.0491589	0.0458214	10007/10549/10935/25824/4504	5
tan	CC	GO:0022626	cytosolic ribosome	27/284	112/19717	1.18256e-25	4.96675e-23	4.26966e-23	23521/28985/3921/6125/6128/6130/6132/6138/6146/6147/6159/6160/6164/6166/6171/6175/6176/6188/6189/6193/6201/6202/6206/6223/6224/6227/6233	27
tan	CC	GO:0044391	ribosomal subunit	32/284	190/19717	5.39664e-25	1.13329e-22	9.74236e-23	23521/28985/28998/3921/4706/6125/6128/6130/6132/6138/6146/6147/6159/6160/6164/6166/6171/6175/6176/6188/6189/6193/6201/6202/6206/6223/6224/6227/6233/64928/92259/9553	32
tan	CC	GO:0044445	cytosolic part	33/284	247/19717	1.93841e-22	2.71378e-20	2.3329e-20	10575/148022/23521/23673/28985/3921/6125/6128/6130/6132/6138/6146/6147/6159/6160/6164/6166/6171/6175/6176/6188/6189/6193/6201/6202/6206/6223/6224/6227/6233/7249/729991/89781	33
tan	CC	GO:0005840	ribosome	34/284	272/19717	3.87151e-22	4.06509e-20	3.49455e-20	118487/23521/28985/28998/3921/4504/4706/6125/6128/6130/6132/6138/6146/6147/6159/6160/6164/6166/6171/6175/6176/6188/6189/6193/6201/6202/6206/6223/6224/6227/6233/64928/92259/9553	34
tan	CC	GO:0098798	mitochondrial protein complex	28/284	262/19717	1.37339e-16	1.15365e-14	9.9173e-15	10651/118487/1327/26521/27089/28998/3030/4695/4697/4702/4706/4708/4712/4718/4724/4725/515/516/518/54543/64928/7384/7388/84833/91689/92259/9553/9556	28
tan	CC	GO:0015934	large ribosomal subunit	19/284	121/19717	1.04092e-14	6.49467e-13	5.58314e-13	23521/28998/4706/6125/6128/6130/6132/6138/6146/6147/6159/6160/6164/6166/6171/6175/6176/64928/9553	19
tan	CC	GO:0022625	cytosolic large ribosomal subunit	15/284	63/19717	1.08244e-14	6.49467e-13	5.58314e-13	23521/6125/6128/6130/6132/6138/6146/6147/6159/6160/6164/6166/6171/6175/6176	15
tan	CC	GO:0005743	mitochondrial inner membrane	33/284	473/19717	6.87484e-14	3.60929e-12	3.10272e-12	118487/1327/1329/1340/1347/1350/25874/26521/27089/28998/292/3030/4695/4697/4702/4706/4708/4712/4718/4724/4725/515/516/518/6188/64928/7384/7388/84833/91689/92259/9553/9556	33
tan	CC	GO:0098800	inner mitochondrial membrane protein complex	19/284	135/19717	8.18598e-14	3.82012e-12	3.28396e-12	1327/27089/4695/4697/4702/4706/4708/4712/4718/4724/4725/515/516/518/7384/7388/84833/91689/9556	19
tan	CC	GO:0044455	mitochondrial membrane part	23/284	229/19717	2.97828e-13	1.25088e-11	1.07532e-11	10651/1327/1347/25874/27089/4695/4697/4702/4706/4708/4712/4718/4724/4725/515/516/518/54543/7384/7388/84833/91689/9556	23
tan	CC	GO:0022627	cytosolic small ribosomal subunit	12/284	44/19717	8.84764e-13	3.37819e-11	2.90406e-11	28985/3921/6188/6189/6193/6201/6202/6206/6223/6224/6227/6233	12
tan	CC	GO:0070469	respiratory chain	15/284	100/19717	1.39427e-11	4.87995e-10	4.19505e-10	1327/1340/1347/27089/4695/4697/4702/4706/4708/4712/4718/4724/4725/7384/7388	15
tan	CC	GO:0098803	respiratory chain complex	14/284	85/19717	1.82919e-11	5.9097e-10	5.08027e-10	1327/1340/27089/4695/4697/4702/4706/4708/4712/4718/4724/4725/7384/7388	14
tan	CC	GO:0015935	small ribosomal subunit	13/284	72/19717	2.90006e-11	8.34211e-10	7.17129e-10	28985/3921/6188/6189/6193/6201/6202/6206/6223/6224/6227/6233/92259	13
tan	CC	GO:0005746	mitochondrial respiratory chain	14/284	88/19717	2.97933e-11	8.34211e-10	7.17129e-10	1327/1347/27089/4695/4697/4702/4706/4708/4712/4718/4724/4725/7384/7388	14
tan	CC	GO:1990204	oxidoreductase complex	14/284	112/19717	8.17434e-10	2.14576e-08	1.8446e-08	27089/4695/4697/4702/4706/4708/4712/4718/4724/4725/5162/7384/7388/92259	14
tan	CC	GO:0005747	mitochondrial respiratory chain complex I	9/284	50/19717	3.51336e-08	7.76638e-07	6.67636e-07	4695/4697/4702/4706/4708/4712/4718/4724/4725	9
tan	CC	GO:0030964	NADH dehydrogenase complex	9/284	50/19717	3.51336e-08	7.76638e-07	6.67636e-07	4695/4697/4702/4706/4708/4712/4718/4724/4725	9
tan	CC	GO:0045271	respiratory chain complex I	9/284	50/19717	3.51336e-08	7.76638e-07	6.67636e-07	4695/4697/4702/4706/4708/4712/4718/4724/4725	9
tan	CC	GO:0042788	polysomal ribosome	6/284	32/19717	5.60227e-06	0.000117648	0.000101136	6128/6130/6132/6160/6171/6227	6
tan	CC	GO:0005925	focal adhesion	19/284	405/19717	7.20261e-06	0.000144052	0.000123834	10094/23521/3927/5479/6125/6128/6130/6132/6146/6160/6175/6176/6188/6189/6193/6201/6202/6223/9404	19
tan	CC	GO:0005924	cell-substrate adherens junction	19/284	408/19717	7.99801e-06	0.000148202	0.000127402	10094/23521/3927/5479/6125/6128/6130/6132/6146/6160/6175/6176/6188/6189/6193/6201/6202/6223/9404	19
tan	CC	GO:0070069	cytochrome complex	6/284	34/19717	8.11583e-06	0.000148202	0.000127402	1327/1340/27089/4697/7384/7388	6
tan	CC	GO:0005844	polysome	8/284	72/19717	9.04604e-06	0.000154249	0.0001326	6128/6130/6132/6160/6171/6188/6227/84316	8
tan	CC	GO:0030055	cell-substrate junction	19/284	412/19717	9.1815e-06	0.000154249	0.0001326	10094/23521/3927/5479/6125/6128/6130/6132/6146/6160/6175/6176/6188/6189/6193/6201/6202/6223/9404	19
tan	CC	GO:0005753	mitochondrial proton-transporting ATP synthase complex	5/284	22/19717	1.28933e-05	0.000208277	0.000179045	515/516/518/84833/9556	5
tan	CC	GO:0045259	proton-transporting ATP synthase complex	5/284	23/19717	1.62815e-05	0.000253268	0.000217721	515/516/518/84833/9556	5
tan	CC	GO:0000276	mitochondrial proton-transporting ATP synthase complex, coupling factor F(o)	3/284	11/19717	0.000447846	0.00648605	0.00557573	515/516/518	3
tan	CC	GO:0019774	proteasome core complex, beta-subunit complex	3/284	11/19717	0.000447846	0.00648605	0.00557573	5691/5693/5695	3
tan	CC	GO:0005759	mitochondrial matrix	17/284	469/19717	0.000488629	0.00684081	0.0058807	10935/11315/118487/25824/28998/292/3030/38/4521/4706/515/5162/6188/64928/91689/92259/9553	17
tan	CC	GO:0045263	proton-transporting ATP synthase complex, coupling factor F(o)	3/284	13/19717	0.000759855	0.0102948	0.00884992	515/516/518	3
tan	CC	GO:0016469	proton-transporting two-sector ATPase complex	5/284	51/19717	0.00081802	0.0107365	0.00922963	515/516/518/84833/9556	5
tan	CC	GO:0005750	mitochondrial respiratory chain complex III	3/284	14/19717	0.00095682	0.0117176	0.010073	27089/7384/7388	3
tan	CC	GO:0045275	respiratory chain complex III	3/284	14/19717	0.00095682	0.0117176	0.010073	27089/7384/7388	3
tan	CC	GO:0005758	mitochondrial intermembrane space	6/284	79/19717	0.000976463	0.0117176	0.010073	11315/1340/26521/4702/4725/51142	6
tan	CC	GO:0000313	organellar ribosome	6/284	87/19717	0.00161233	0.0183022	0.0157334	118487/28998/4706/64928/92259/9553	6
tan	CC	GO:0005761	mitochondrial ribosome	6/284	87/19717	0.00161233	0.0183022	0.0157334	118487/28998/4706/64928/92259/9553	6
tan	CC	GO:0031970	organelle envelope lumen	6/284	88/19717	0.00170979	0.0188977	0.0162454	11315/1340/26521/4702/4725/51142	6
tan	CC	GO:0000502	proteasome complex	5/284	63/19717	0.00212788	0.0229156	0.0196994	5691/5693/5695/5710/5716	5
tan	CC	GO:1905369	endopeptidase complex	5/284	64/19717	0.0022815	0.0239557	0.0205935	5691/5693/5695/5710/5716	5
tan	CC	GO:0005839	proteasome core complex	3/284	20/19717	0.00281119	0.0281119	0.0241664	5691/5693/5695	3
tan	CC	GO:0045277	respiratory chain complex IV	3/284	20/19717	0.00281119	0.0281119	0.0241664	1327/1340/4697	3
tan	CC	GO:0033177	proton-transporting two-sector ATPase complex, proton-transporting domain	3/284	23/19717	0.00423036	0.0413198	0.0355205	515/516/518	3
tan	CC	GO:0097386	glial cell projection	3/284	24/19717	0.00478373	0.0456629	0.039254	2706/4504/6332	3
tan	MF	GO:0003735	structural constituent of ribosome	30/272	202/17697	4.38361e-21	2.19181e-18	2.02569e-18	23521/28998/3921/6125/6128/6130/6132/6138/6146/6147/6159/6160/6164/6166/6171/6175/6176/6188/6189/6193/6201/6202/6206/6223/6224/6227/6233/64928/92259/9553	30
tan	MF	GO:0016655	oxidoreductase activity, acting on NAD(P)H, quinone or similar compound as acceptor	10/272	60/17697	2.39058e-08	2.81031e-06	2.59732e-06	10901/4695/4697/4702/4706/4708/4712/4718/4724/4725	10
tan	MF	GO:0003954	NADH dehydrogenase activity	9/272	46/17697	2.81031e-08	2.81031e-06	2.59732e-06	4695/4697/4702/4706/4708/4712/4718/4724/4725	9
tan	MF	GO:0008137	NADH dehydrogenase (ubiquinone) activity	9/272	46/17697	2.81031e-08	2.81031e-06	2.59732e-06	4695/4697/4702/4706/4708/4712/4718/4724/4725	9
tan	MF	GO:0050136	NADH dehydrogenase (quinone) activity	9/272	46/17697	2.81031e-08	2.81031e-06	2.59732e-06	4695/4697/4702/4706/4708/4712/4718/4724/4725	9
tan	MF	GO:0016651	oxidoreductase activity, acting on NAD(P)H	11/272	107/17697	7.76973e-07	6.47477e-05	5.98405e-05	10901/10935/4695/4697/4702/4706/4708/4712/4718/4724/4725	11
tan	MF	GO:0004129	cytochrome-c oxidase activity	6/272	28/17697	3.53731e-06	0.000196517	0.000181623	1327/1329/1340/1347/1350/4697	6
tan	MF	GO:0015002	heme-copper terminal oxidase activity	6/272	28/17697	3.53731e-06	0.000196517	0.000181623	1327/1329/1340/1347/1350/4697	6
tan	MF	GO:0016676	oxidoreductase activity, acting on a heme group of donors, oxygen as acceptor	6/272	28/17697	3.53731e-06	0.000196517	0.000181623	1327/1329/1340/1347/1350/4697	6
tan	MF	GO:0016675	oxidoreductase activity, acting on a heme group of donors	6/272	29/17697	4.40289e-06	0.000220145	0.00020346	1327/1329/1340/1347/1350/4697	6
tan	MF	GO:0015078	proton transmembrane transporter activity	11/272	133/17697	6.65407e-06	0.000302458	0.000279535	1327/1329/1340/1347/1350/4697/515/516/518/6549/9914	11
tan	MF	GO:0009055	electron transfer activity	9/272	114/17697	6.65707e-05	0.00277378	0.00256355	1327/1329/1340/1347/1350/27089/4697/7384/7388	9
tan	MF	GO:0015077	monovalent inorganic cation transmembrane transporter activity	17/272	382/17697	9.27763e-05	0.00356832	0.00329788	1327/1329/1340/1347/1350/3742/3782/4697/515/516/518/53373/56660/6332/6534/6549/9914	17
tan	MF	GO:0008121	ubiquinol-cytochrome-c reductase activity	3/272	10/17697	0.000397807	0.0127148	0.0117511	27089/7384/7388	3
tan	MF	GO:0016681	oxidoreductase activity, acting on diphenols and related substances as donors, cytochrome as acceptor	3/272	10/17697	0.000397807	0.0127148	0.0117511	27089/7384/7388	3
tan	MF	GO:0019843	rRNA binding	6/272	63/17697	0.000406873	0.0127148	0.0117511	6125/6132/6147/6175/6188/6193	6
tan	MF	GO:0048027	mRNA 5'-UTR binding	4/272	25/17697	0.000535342	0.014231	0.0131525	6125/6171/6189/6201	4
tan	MF	GO:0016679	oxidoreductase activity, acting on diphenols and related substances as donors	3/272	11/17697	0.000540779	0.014231	0.0131525	27089/7384/7388	3
tan	MF	GO:0050786	RAGE receptor binding	3/272	11/17697	0.000540779	0.014231	0.0131525	3146/6284/6286	3
tan	MF	GO:0045296	cadherin binding	13/272	331/17697	0.00191075	0.0471015	0.0435317	11273/11315/1937/3927/55833/56924/6128/6130/6138/6147/6159/6164/6286	13
tan	MF	GO:0008135	translation factor activity, RNA binding	6/272	85/17697	0.00197826	0.0471015	0.0435317	10289/10987/1933/1937/28985/9470	6
tan	MF	GO:0016209	antioxidant activity	6/272	86/17697	0.00209977	0.0477221	0.0441053	10549/10935/11315/2168/25824/4504	6
turquoise	BP	GO:0034470	ncRNA processing	134/4155	384/18670	7.56576e-09	4.82695e-05	4.59042e-05	10199/102724159/10438/10521/10528/10556/10799/10898/10940/112858/113179/114034/115708/115939/120379/123263/126789/130916/144233/152992/153443/154743/16/1736/192669/192670/2091/221078/22984/23160/23212/23246/23318/23378/23404/23481/23560/25879/25926/27042/27292/27340/27341/283742/283989/29777/3181/348180/3669/4234/4839/5036/50628/51018/51119/51154/51202/51531/51575/51728/54433/54517/54680/54802/54…	134
turquoise	BP	GO:0042254	ribosome biogenesis	106/4155	297/18670	7.46696e-08	0.000238196	0.000226524	10199/102724159/10438/10514/10521/10528/10556/10799/115939/120379/124995/130916/153443/154743/1736/2091/220064/22868/22984/23160/23212/23246/23378/23404/23481/23560/25879/25926/26155/26284/27042/27292/27340/27341/29777/29889/3669/3692/4839/5036/50628/51018/51119/51154/51202/51388/51491/51575/54433/54475/54680/54853/55003/55011/55035/55226/55299/55636/55646/55695/55720/55759/55794/57050/57109/5728…	106
turquoise	BP	GO:0006364	rRNA processing	81/4155	214/18670	1.54426e-07	0.000328413	0.00031232	10199/102724159/10438/10521/10528/10556/10799/115939/120379/130916/153443/154743/1736/2091/22984/23160/23212/23246/23378/23404/23481/23560/25879/25926/27042/27292/27340/27341/29777/3669/4839/5036/50628/51018/51119/51154/51202/51575/54433/54680/54853/55011/55035/55226/55636/55646/55695/55720/55759/57050/57109/57602/57647/64216/65008/65083/6839/705/79033/79050/79707/79863/79922/79954/83732/84128/84…	81
turquoise	BP	GO:0016072	rRNA metabolic process	89/4155	253/18670	1.61949e-06	0.00250843	0.00238552	10199/102724159/10438/10521/10528/10556/10799/10849/115752/115939/120379/130916/153443/154743/1736/2091/22984/23160/23212/23246/23378/23404/23481/23560/25879/25926/27042/27292/27340/27341/283/29777/3669/4691/4839/5036/50628/51018/51119/51154/51202/51575/54433/54680/54853/55011/55035/55226/55636/55646/55695/55720/55759/57050/57109/57602/57647/64216/64425/65008/65083/6839/6949/705/79033/79050/79707…	89
turquoise	BP	GO:0051188	cofactor biosynthetic process	109/4155	326/18670	1.96586e-06	0.00250843	0.00238552	10058/10135/10891/109703458/11097/129401/1352/1371/1497/1543/1544/195827/200205/200895/210/2103/2182/2194/2203/2232/2235/226/230/23205/23475/2356/23590/23636/255027/2584/25974/26330/2646/27010/27235/2729/2730/2821/283209/2937/29914/3091/3098/32/3418/3643/3692/387712/3939/405/405753/4129/4143/4258/4337/4522/471/4837/494143/4967/50506/5092/51085/51422/51562/5163/5164/51805/5210/5214/5223/5230/5236/…	109
turquoise	BP	GO:0006805	xenobiotic metabolic process	51/4155	125/18670	2.38877e-06	0.00254006	0.00241559	10/1036/1066/10720/10728/10858/113612/116285/120227/13/1543/1544/1548/1551/1555/1557/1558/1573/1577/1800/2052/2690/29104/2938/2939/2948/29785/30/3326/348158/405/4257/4258/4835/5446/54575/54578/54657/54658/54659/54905/6095/6770/6776/6799/6818/7366/8824/8856/9/91703	51
turquoise	BP	GO:0006732	coenzyme metabolic process	127/4155	403/18670	8.94972e-06	0.00815703	0.00775732	10135/10891/109703458/11097/116285/117145/123876/129401/134526/195827/200035/200895/2103/2182/2194/2203/2232/226/22934/230/23205/23382/2346/23475/2348/2356/23590/23597/23636/2539/2584/26027/26330/2646/27010/27035/27232/27235/2729/2821/283209/29914/3091/3098/3155/32/3418/348158/3643/3692/387712/3939/405/4143/4199/4200/4337/4522/4552/471/4837/4967/5092/5096/51085/51166/51248/51268/51422/51562/5163/…	127
turquoise	BP	GO:0098742	cell-cell adhesion via plasma-membrane adhesion molecules	91/4155	273/18670	1.52314e-05	0.0114486	0.0108876	1002/1003/1004/1010/1013/1015/10205/10893/120114/120425/1366/145581/149461/1600/1828/1946/1952/2196/22865/22883/22920/23562/23654/23705/25930/26025/286204/2895/306/3383/3556/3678/3683/389118/4072/421/4359/49861/5068/5097/5099/5101/51208/51294/5175/5365/53834/53841/54825/5598/5607/56097/56098/56100/56102/56103/56107/56108/56109/56110/56112/56113/56114/56125/56128/56144/56145/57463/57717/5789/5792/…	91
turquoise	BP	GO:0032259	methylation	116/4155	366/18670	1.61501e-05	0.0114486	0.0108876	10196/10269/10322/10919/11091/11107/11108/114826/115708/118881/130916/133383/138199/144233/1499/152992/1544/154743/196410/196483/2091/220074/221078/221143/23168/23378/23512/254013/25895/26038/26097/2672/27037/27232/27292/275/2778/283742/285051/28989/29104/29890/29947/3176/3720/4000/4143/4204/4234/4255/4552/4602/4837/4839/5079/5110/51409/51451/51531/51603/51805/54069/5409/54093/54514/54790/54888/5…	116
turquoise	BP	GO:0042445	hormone metabolic process	79/4155	232/18670	2.32616e-05	0.0146562	0.013938	10269/10404/1066/10720/1081/10858/10891/1109/112724/112812/120227/126/127/1428/1543/1544/1551/1558/157506/1577/1583/1589/1594/2028/216/2230/2232/25976/2672/2690/27122/2784/29785/30/3091/3249/3291/3294/405/405753/4204/5046/50506/51171/5122/51301/51478/5446/54658/54659/55809/56605/57016/57665/59338/6447/64577/650/654/6696/6715/6716/6770/6934/7276/7364/7421/7533/79154/79644/80736/83539/84649/84909/8…	79
turquoise	BP	GO:0072330	monocarboxylic acid biosynthetic process	109/4155	343/18670	2.52693e-05	0.0146562	0.013938	10728/10858/10891/11001/1109/11097/112817/113189/11343/114876/114883/116285/123876/127281/129401/134526/1463/1543/1544/1558/157506/1906/195827/2103/2194/2203/226/230/23038/23636/241/242/246/2571/2584/26027/26063/26330/2646/2821/283209/283985/2948/301/3091/3098/32/33/340895/348158/3643/3692/387712/3939/3992/3995/405/4282/440/4967/51085/51094/51102/51141/51422/5210/5214/5223/5230/5236/5319/54529/54…	109
turquoise	BP	GO:0009108	coenzyme biosynthetic process	86/4155	261/18670	4.14503e-05	0.0220377	0.0209579	10135/10891/109703458/11097/129401/195827/200895/2103/2182/2194/2203/2232/226/230/23205/23475/2356/23590/23636/2584/26330/2646/27010/27235/2821/283209/29914/3091/3098/32/3418/3643/3692/387712/3939/405/4143/4337/4522/471/4837/4967/5092/51085/51422/5163/5164/51805/5210/5214/5223/5230/5236/54981/55034/55163/55328/5538/55739/5740/5805/60490/64834/65220/669/6697/6774/7167/79071/79717/79966/79993/80308…	86
turquoise	BP	GO:0043200	response to amino acid	44/4155	113/18670	4.49175e-05	0.0220441	0.0209639	1036/1051/10891/1277/1278/1282/1291/1307/1373/1385/1490/153129/1906/210/2155/22849/23304/23677/26012/26291/2729/2730/2742/2743/2937/3383/352954/383/4067/440/4976/53335/57463/57521/5764/58528/598/64121/729438/7494/8649/9131/9148/9804	44
turquoise	BP	GO:0071466	cellular response to xenobiotic stimulus	63/4155	180/18670	6.00257e-05	0.0273546	0.0260141	10/1036/1066/10720/10728/10858/10891/11200/113612/116285/120227/1244/13/1543/1544/1548/1551/1555/1557/1558/1573/1577/1800/199/2052/2690/29104/2938/2939/2948/29785/30/3326/3383/348158/383/405/4257/4258/4835/5138/5446/54575/54578/54657/54658/54659/54905/5925/6095/64754/6715/6770/6776/6799/6818/7023/7366/84687/8824/8856/9/91703	63
turquoise	BP	GO:0046394	carboxylic acid biosynthetic process	137/4155	462/18670	0.000108143	0.0419034	0.0398501	10057/102724560/1036/10728/10858/10891/11001/1109/11097/112817/113189/11343/114876/114883/116285/123876/127281/129401/134526/1373/1463/1543/1544/1558/157506/162417/1906/195827/200895/2103/2194/2203/226/230/23038/2346/2356/23636/241/242/246/2571/2584/26027/26063/2628/26330/2646/2805/2821/283209/283985/2875/2948/301/3091/3098/32/33/340895/348158/3643/3692/387712/3939/3992/3995/405/4258/4282/440/443…	137
turquoise	BP	GO:0034330	cell junction organization	92/4155	290/18670	0.0001113	0.0419034	0.0398501	1002/1003/1004/1010/1013/1015/10207/10266/11187/125111/129446/1307/1445/149461/1499/151306/1613/1828/183/1845/1946/1969/2149/2150/23114/2316/2318/23705/25861/25930/2697/283/287/2889/3273/347/3655/3678/3909/3914/3918/402/4092/421/4323/5175/55679/56288/56940/5728/57555/5817/5818/5906/5908/60/6281/64065/654/6548/6591/6624/6714/6904/7057/7094/7122/7205/7414/7422/79778/81/81671/8394/84962/8506/857/865…	92
turquoise	BP	GO:0033559	unsaturated fatty acid metabolic process	42/4155	110/18670	0.000111655	0.0419034	0.0398501	10728/1109/11343/113612/127281/145482/1543/1544/1548/1555/1557/1558/1573/1906/2166/221955/22949/241/242/246/26063/2938/29785/30/301/3992/3995/4051/4282/5740/59344/64834/747/79071/7920/79966/79993/8605/8824/9373/9415/972	42
turquoise	BP	GO:0016053	organic acid biosynthetic process	137/4155	463/18670	0.000120383	0.042669	0.0405781	10057/102724560/1036/10728/10858/10891/11001/1109/11097/112817/113189/11343/114876/114883/116285/123876/127281/129401/134526/1373/1463/1543/1544/1558/157506/162417/1906/195827/200895/2103/2194/2203/226/230/23038/2346/2356/23636/241/242/246/2571/2584/26027/26063/2628/26330/2646/2805/2821/283209/283985/2875/2948/301/3091/3098/32/33/340895/348158/3643/3692/387712/3939/3992/3995/405/4258/4282/440/443…	137
turquoise	BP	GO:0006631	fatty acid metabolic process	116/4155	383/18670	0.000139402	0.044944	0.0427416	10478/1066/10728/10891/109703458/11000/11001/1109/11343/113612/114757/116285/117145/123876/126129/1268/127281/132949/134526/1384/145482/150763/151176/1543/1544/1548/1555/1557/1558/1573/1891/1906/2166/2182/2194/221955/224/22880/22949/23038/23205/23409/23659/241/242/246/254013/26027/26063/2693/27163/27329/283985/2938/2948/29785/30/301/3032/32/33/34/348158/3692/376497/390916/3992/3995/4051/4282/4405…	116
turquoise	BP	GO:0044282	small molecule catabolic process	132/4155	445/18670	0.00014089	0.044944	0.0427416	1036/10478/10858/10894/10930/11001/11164/112817/123688/126129/1268/127/137872/138199/1384/1428/151531/1543/1594/1610/1891/2098/216/2166/217/2184/219/224/226/22875/230/23475/23659/2524/2527/2528/254013/2571/2584/259307/25953/26063/26330/2710/2720/27233/27350/275/2805/2821/283209/2875/30/3032/3098/3155/3176/32/3251/33/34/383/390916/4051/4143/414328/4245/4357/440503/443/4552/4843/493/4967/501/5053/5…	132
turquoise	BP	GO:1903894	regulation of IRE1-mediated unfolded protein response	9/4155	12/18670	0.000150138	0.0456134	0.0433783	10018/10551/11153/153090/3309/4189/51283/55161/578	9
turquoise	BP	GO:1901605	alpha-amino acid metabolic process	73/4155	222/18670	0.000162679	0.047177	0.0448653	102724560/1036/112399/112817/1159/123688/1373/137872/138199/1428/1503/159/1610/162417/1800/2184/23382/23409/2356/2571/259307/2628/27232/2729/2730/275/2805/2875/3155/3176/383/4143/4204/4357/440/443/4522/4552/4843/493/4953/4967/501/5033/50507/5053/5092/51166/51268/51582/5198/5352/54529/54583/548596/55256/56605/58478/6301/635/63826/64577/6472/65263/80017/80150/81034/8659/875/8942/9056/92292/9971	73
turquoise	CC	GO:0030684	preribosome	36/4340	76/19717	8.72072e-07	0.000663647	0.000601271	10199/102724159/10528/153443/2091/22984/23212/23246/23481/25879/26155/27042/27340/27341/3692/51018/51154/51388/55720/55759/57050/65083/705/79050/79954/83732/84261/84549/84916/84946/8568/8602/8780/9136/9277/92856	36
turquoise	CC	GO:0031301	integral component of organelle membrane	76/4340	214/19717	4.01417e-06	0.00152739	0.00138383	100131801/10058/10228/10282/10452/10478/10559/10791/10939/11001/124872/1268/129293/153129/169714/199953/220441/22883/22987/23400/23456/23592/246213/253832/2583/259230/25972/261729/27235/29914/340061/387990/388630/400916/51566/53947/54332/54896/54927/54968/5498/55013/55331/55454/55501/55624/55670/55744/55790/56947/57134/578/5828/60386/6341/637/64921/6536/664/7781/79188/80775/81552/83460/84188/8460…	76
turquoise	CC	GO:0005741	mitochondrial outer membrane	65/4340	178/19717	6.86997e-06	0.00174268	0.00157889	10018/10058/10452/10953/10981/116151/126129/1268/1386/140707/150763/1594/1610/192111/2182/22877/2309/23098/26056/2697/2710/3032/3098/32/340061/3429/383/387990/4129/4170/4257/4976/51309/5138/51566/5414/54332/55139/55154/55177/5521/55326/55626/55847/56895/56947/578/5894/598/637/664/665/666/6663/7316/79671/80179/8165/8303/84134/84709/84816/84895/9804/9830	65
turquoise	CC	GO:0044452	nucleolar part	64/4340	178/19717	1.42824e-05	0.00271723	0.00246184	10199/102724159/10421/10528/10556/10799/10849/10940/123169/125476/1736/177/1875/2091/219736/221468/221830/221895/23034/23160/23212/23246/23481/23594/25926/26091/27063/27341/30851/4092/4782/5079/5195/54433/54862/55269/55759/63901/64425/65083/6875/6949/7296/79991/80709/84135/84172/84261/84280/8480/84916/8615/9013/9020/9136/9221/92856/9419/9533/9682/9807/9875/9891/9937	64
turquoise	CC	GO:0062023	collagen-containing extracellular matrix	124/4340	406/19717	3.36585e-05	0.0046058	0.0041729	10085/10516/12/1277/1278/1282/1284/1288/1291/1297/1298/1299/1301/1303/1307/1310/1311/131873/1490/1514/151887/1520/165/183/1946/1992/2152/2155/2192/2199/2202/221914/2243/2254/2266/2331/27286/2817/283/284018/30008/301/307/3263/3273/333/3383/346007/3490/3491/350/3574/3655/3697/3698/3700/375790/3827/389084/3898/3909/3912/3913/3914/3918/3958/3959/3960/3998/4016/4017/4059/4060/4146/4147/4239/439921/448…	124
turquoise	CC	GO:0031300	intrinsic component of organelle membrane	79/4340	237/19717	3.63138e-05	0.0046058	0.0041729	100131801/10058/10228/10282/10452/10478/10559/10791/10939/11001/11021/124872/1268/129293/153129/169714/199953/220441/22883/22987/23400/23456/23592/246213/253832/2583/259230/25972/261729/27235/29914/340061/387990/388630/400916/51566/53947/54332/54896/54927/54968/5498/55013/55331/55454/55501/55624/55670/55686/55744/55790/56947/57134/578/5828/5867/60386/6341/637/64921/6536/664/7781/79188/80775/81552…	79
turquoise	CC	GO:0031430	M band	16/4340	28/19717	5.71865e-05	0.00621699	0.00563266	10324/127294/1410/200845/202333/219537/226/23363/23676/287/4077/442721/4604/5525/84033/8736	16
turquoise	CC	GO:0001650	fibrillar center	48/4340	132/19717	0.000116258	0.011059	0.0100196	10421/10528/10849/123169/125476/1736/177/1875/2091/219736/221468/221895/23034/23160/23212/23594/26091/27063/30851/4092/4782/5079/5195/54433/54862/55269/63901/64425/6875/6949/7296/79991/80709/84135/84280/8480/84916/8615/9013/9020/9221/92856/9419/9682/9807/9875/9891/9937	48
turquoise	CC	GO:0031968	organelle outer membrane	65/4340	201/19717	0.000439469	0.0371595	0.0336669	10018/10058/10452/10953/10981/116151/126129/1268/1386/140707/150763/1594/1610/192111/2182/22877/2309/23098/26056/2697/2710/3032/3098/32/340061/3429/383/387990/4129/4170/4257/4976/51309/5138/51566/5414/54332/55139/55154/55177/5521/55326/55626/55847/56895/56947/578/5894/598/637/664/665/666/6663/7316/79671/80179/8165/8303/84134/84709/84816/84895/9804/9830	65
turquoise	CC	GO:0019867	outer membrane	65/4340	203/19717	0.000592097	0.040949	0.0371002	10018/10058/10452/10953/10981/116151/126129/1268/1386/140707/150763/1594/1610/192111/2182/22877/2309/23098/26056/2697/2710/3032/3098/32/340061/3429/383/387990/4129/4170/4257/4976/51309/5138/51566/5414/54332/55139/55154/55177/5521/55326/55626/55847/56895/56947/578/5894/598/637/664/665/666/6663/7316/79671/80179/8165/8303/84134/84709/84816/84895/9804/9830	65
turquoise	CC	GO:0043292	contractile fiber	73/4340	234/19717	0.000660654	0.040949	0.0371002	10049/10324/1073/11155/113146/11344/127294/129446/1410/1465/1499/200845/202333/219537/226/2274/2280/2281/22927/22954/2316/2317/2318/23363/23676/26548/2697/27063/287/288/29780/29895/29964/3880/4077/442721/4604/4621/4629/4635/4636/493/51164/5175/54545/5525/5532/5664/57159/6341/64236/7079/7125/7134/7138/7168/7169/7414/775/776/800/801/81/81493/84033/84665/8470/87/8736/8878/9659/9722/9759	73
turquoise	CC	GO:0005923	bicellular tight junction	43/4340	123/19717	0.000671507	0.040949	0.0371002	1003/1019/10207/11149/117583/120425/1366/149461/1499/154796/23562/288/357/4072/49861/51208/51421/54566/5590/56288/58494/595/64130/6904/7122/79778/8189/83481/83700/8531/9069/9074/9075/90952/9181/91862/9223/92359/9265/9267/9414/9618/9863	43
turquoise	CC	GO:0031672	A band	18/4340	39/19717	0.000699523	0.040949	0.0371002	10324/127294/1410/200845/202333/219537/226/23363/23676/287/4077/442721/4604/4635/5525/84033/8736/9759	18
turquoise	CC	GO:0030688	preribosome, small subunit precursor	9/4340	14/19717	0.000806613	0.0438452	0.0397242	27340/55720/705/79050/83732/84946/8568/8602/8780	9
turquoise	CC	GO:0070160	tight junction	44/4340	128/19717	0.000874856	0.0443844	0.0402127	1003/1019/10207/11149/117583/120425/1366/149461/1499/154796/1969/23562/288/357/4072/49861/51208/51421/54566/5590/56288/58494/595/64130/6904/7122/79778/8189/83481/83700/8531/9069/9074/9075/90952/9181/91862/9223/92359/9265/9267/9414/9618/9863	44
turquoise	CC	GO:0030686	90S preribosome	15/4340	31/19717	0.00105506	0.0490104	0.0444039	10199/102724159/153443/23246/23481/26155/27340/27341/55759/65083/79050/84261/84916/8602/92856	15
turquoise	CC	GO:0097440	apical dendrite	10/4340	17/19717	0.00109485	0.0490104	0.0444039	10891/124925/22849/2316/23762/246213/26012/4131/4133/9148	10
turquoise	MF	GO:0016741	transferase activity, transferring one-carbon groups	81/4185	226/17697	2.25279e-05	0.0214117	0.0204652	10196/10322/10919/11091/11107/11108/114826/115708/118881/123263/133383/138199/144233/152992/154743/196410/196483/2091/220074/221078/221143/23378/23512/254013/25895/2628/27037/27232/27292/275/283742/28989/29104/3176/4234/4255/471/4837/4839/5110/51409/51451/51531/51603/51805/5409/54093/54888/55039/55621/55695/55798/56981/57570/57604/60487/635/6419/64216/6472/64754/653333/6839/728464/751071/79723/79…	81
turquoise	MF	GO:0008168	methyltransferase activity	77/4185	215/17697	3.64765e-05	0.0214117	0.0204652	10196/10322/10919/11091/11107/11108/114826/115708/118881/133383/138199/144233/152992/154743/196410/196483/2091/220074/221078/221143/23378/23512/254013/25895/27037/27232/27292/275/283742/28989/29104/3176/4234/4255/4837/4839/5110/51409/51451/51531/51603/51805/5409/54093/54888/55039/55621/55695/55798/56981/57570/57604/60487/635/6419/64216/64754/653333/6839/728464/751071/79723/79823/79828/79922/79979…	77
yellow	BP	GO:0006260	DNA replication	34/838	274/18670	8.10445e-08	0.000211498	0.000203028	10432/11284/1663/201973/254394/26271/2956/4173/4174/4175/4928/51455/51514/5426/5428/5429/54465/55294/5557/580/5884/5888/5965/5983/79733/79892/80119/84515/898/9093/9134/9156/91603/92667	34
yellow	BP	GO:0006261	DNA-dependent DNA replication	24/838	153/18670	8.54192e-08	0.000211498	0.000203028	11284/1663/201973/254394/26271/2956/4173/4174/4175/5426/5428/54465/55294/5557/5888/5965/5983/79733/79892/898/9093/9134/91603/92667	24
yellow	BP	GO:0044843	cell cycle G1/S phase transition	32/838	298/18670	4.7289e-06	0.00585665	0.0056221	10217/1030/10657/10769/1869/26271/28984/3275/4173/4174/4175/4193/4850/4863/51339/5310/5371/5426/55294/5557/56241/571/5777/7832/79447/79733/79960/81610/84515/8558/898/9134	32
yellow	BP	GO:0007052	mitotic spindle organization	17/838	106/18670	4.73073e-06	0.00585665	0.0056221	10460/10769/22974/24137/29127/3303/3304/3833/5310/5347/6491/6905/7272/79598/79866/84722/991	17
yellow	BP	GO:0042770	signal transduction in response to DNA damage	19/838	133/18670	7.69431e-06	0.00645325	0.00619481	10769/1655/1869/23411/28984/3090/399473/4193/4850/51343/51514/5347/5366/5371/65975/7832/79733/8444/8493	19
yellow	BP	GO:0051085	chaperone cofactor-dependent protein refolding	9/838	32/18670	7.81896e-06	0.00645325	0.00619481	11080/25822/3303/3304/3305/3306/3312/3337/51182	9
yellow	BP	GO:0048545	response to steroid hormone	37/838	385/18670	1.16234e-05	0.00822273	0.00789343	10013/10081/10432/114131/114907/1407/1655/20/2104/2308/23411/2353/3169/3275/3301/3557/4193/445/5066/51569/5176/5207/552/55885/6294/6755/7026/7043/706/7538/79447/808/811/8204/8431/898/9667	37
yellow	BP	GO:1902850	microtubule cytoskeleton organization involved in mitosis	18/838	131/18670	2.27931e-05	0.0133728	0.0128372	10460/10769/22974/24137/29127/3303/3304/3833/5310/5347/6491/6905/7272/79598/79866/84722/9183/991	18
yellow	BP	GO:0051084	'de novo' posttranslational protein folding	9/838	37/18670	2.8339e-05	0.0133728	0.0128372	11080/25822/3303/3304/3305/3306/3312/3337/51182	9
yellow	BP	GO:0060236	regulation of mitotic spindle organization	9/838	37/18670	2.8339e-05	0.0133728	0.0128372	10460/22974/3303/3304/5310/5347/79598/79866/84722	9
yellow	BP	GO:1901987	regulation of cell cycle phase transition	42/838	480/18670	2.97052e-05	0.0133728	0.0128372	10217/1030/10393/10537/10733/10769/1869/22974/26271/28984/3161/3275/3306/3550/4193/4850/51339/51343/51514/5310/5347/5371/55294/56241/5777/5884/7272/7832/79447/79733/79960/81610/8444/8558/898/91603/9183/9738/9787/9814/991/996	42
yellow	BP	GO:0070841	inclusion body assembly	7/838	23/18670	4.66534e-05	0.0189433	0.0181847	10013/10537/3300/3303/3304/3306/3337	7
yellow	BP	GO:0061077	chaperone-mediated protein folding	11/838	59/18670	5.41738e-05	0.0189433	0.0181847	11080/25822/26973/3300/3303/3304/3305/3306/3312/3337/51182	11
yellow	BP	GO:0000082	G1/S transition of mitotic cell cycle	28/838	279/18670	6.19491e-05	0.0189433	0.0181847	10217/1030/10657/10769/1869/26271/28984/3275/4173/4174/4175/4193/4850/4863/51339/5310/5371/5426/5557/571/5777/7832/79733/79960/84515/8558/898/9134	28
yellow	BP	GO:0090084	negative regulation of inclusion body assembly	5/838	11/18670	6.63272e-05	0.0189433	0.0181847	3300/3303/3304/3306/3337	5
yellow	BP	GO:0006458	'de novo' protein folding	9/838	41/18670	6.79274e-05	0.0189433	0.0181847	11080/25822/3303/3304/3305/3306/3312/3337/51182	9
yellow	BP	GO:0090224	regulation of spindle organization	9/838	41/18670	6.79274e-05	0.0189433	0.0181847	10460/22974/3303/3304/5310/5347/79598/79866/84722	9
yellow	BP	GO:0044786	cell cycle DNA replication	12/838	71/18670	6.88569e-05	0.0189433	0.0181847	26271/2956/4173/4174/4175/5426/55294/5557/5888/5983/79733/91603	12
yellow	BP	GO:0030330	DNA damage response, signal transduction by p53 class mediator	15/838	107/18670	8.51983e-05	0.0222054	0.0213161	10769/1655/1869/23411/28984/3090/399473/4193/4850/5366/5371/7832/79733/8444/8493	15
yellow	BP	GO:2001020	regulation of response to DNA damage stimulus	23/838	214/18670	9.8378e-05	0.0237893	0.0228366	115004/1407/1655/1663/2187/23411/26271/3090/399473/4193/51588/5366/5371/5429/54465/57007/5888/5893/7398/7515/8444/8870/9025	23
yellow	BP	GO:0045746	negative regulation of Notch signaling pathway	9/838	43/18670	0.000100883	0.0237893	0.0228366	1745/1950/3955/408/4792/51441/55294/79094/81544	9
yellow	BP	GO:1903320	regulation of protein modification by small protein conjugation or removal	24/838	231/18670	0.000119134	0.0262107	0.025161	10318/10625/1407/1958/2295/26271/284/3300/3301/3303/3304/408/51343/51588/5347/54552/55208/55294/706/7466/84930/8864/9683/991	24
yellow	BP	GO:0000819	sister chromatid segregation	21/838	189/18670	0.000121738	0.0262107	0.025161	10460/11004/1663/24137/25936/26271/29127/3550/3619/3833/5347/55294/7153/7272/79892/84722/8678/9183/9787/991/996	21
yellow	BP	GO:0032781	positive regulation of ATPase activity	10/838	55/18670	0.000146582	0.0302447	0.0290334	10126/11080/11345/150274/3300/3301/3306/3337/5359/5864	10
yellow	BP	GO:0071383	cellular response to steroid hormone stimulus	25/838	250/18670	0.000159248	0.0315438	0.0302805	10013/10432/114907/1407/1655/2104/2308/23411/3169/3275/3301/445/51569/5176/55885/6294/6755/7026/7538/79447/811/8204/8431/898/9667	25
yellow	BP	GO:1901990	regulation of mitotic cell cycle phase transition	37/838	444/18670	0.000232727	0.0434858	0.0417443	10217/1030/10393/10537/10733/10769/1869/22974/26271/28984/3161/3275/3306/3550/4193/4850/51339/51343/51514/5310/5347/5371/5777/5884/7272/7832/79733/79960/8558/898/91603/9183/9738/9787/9814/991/996	37
yellow	BP	GO:0006457	protein folding	23/838	227/18670	0.0002371	0.0434858	0.0417443	11080/25822/26973/3300/3301/3303/3304/3305/3306/3312/3337/5082/51182/53938/55664/6905/7466/79087/811/81562/8195/84750/9093	23
yellow	CC	GO:0042555	MCM complex	6/881	12/19717	5.73484e-06	0.0034237	0.00339865	254394/4173/4174/4175/79892/84515	6
yellow	CC	GO:0031461	cullin-RING ubiquitin ligase complex	19/881	158/19717	8.38034e-05	0.0250153	0.0248323	10393/114907/222235/26224/51343/51514/54620/54876/55294/554251/64410/79269/80344/8816/899/90864/93611/991/996	19
yellow	MF	GO:0140097	catalytic activity, acting on DNA	26/840	213/17697	9.76645e-06	0.00827218	0.00796736	1108/1663/1788/201973/254394/4173/4174/4175/51455/51567/5426/5428/5429/55775/5888/5965/5983/6996/7153/7515/80119/8438/84515/9156/92667/93973	26
yellow	MF	GO:0044183	protein binding involved in protein folding	7/840	23/17697	6.65016e-05	0.0281634	0.0271256	3303/3304/3305/3306/3312/51182/811	7
yellow	MF	GO:0051787	misfolded protein binding	7/840	26/17697	0.000157509	0.0444699	0.0428313	10013/3303/3304/3305/3306/3312/51182	7

## Sheet: C
Supplemental Table S6(C). Genes contained in each co-expression modules during stage 2 (12-24 hpi).
Huh7
gene_ID	Module
1	turquoise
10	turquoise
100	turquoise
1000	red
10000	turquoise
10003	blue
100037417	grey
10004	blue
10007	purple
10008	turquoise
10009	red
10010	red
100101267	turquoise
100101467	blue
10011	yellow
100113407	turquoise
100125288	yellow
100127206	turquoise
100127983	grey
100128071	blue
100128338	turquoise
100128569	blue
100128731	purple
100128908	blue
100128927	turquoise
100128966	black
100129216	blue
100129250	yellow
100129278	turquoise
100129361	turquoise
100129385	grey
100129480	grey
100129543	blue
100129583	grey
100129792	grey
100129842	blue
100129924	blue
10013	brown
100130207	pink
100130311	grey
100130348	grey
100130519	grey
100130705	turquoise
100130733	grey
100130742	salmon
100130771	blue
100130827	grey
100130890	turquoise
100130958	pink
100131017	magenta
100131187	yellow
100131211	pink
100131378	turquoise
100131390	blue
100131539	grey
100131755	yellow
100131801	brown
100131827	turquoise
100132074	turquoise
100132247	turquoise
100132406	grey
100132596	grey
100132916	grey
100133941	turquoise
100134934	grey
100134938	turquoise
100137049	grey
100142659	blue
100144748	yellow
100151643	turquoise
10016	turquoise
10017	turquoise
100170229	blue
100170841	magenta
10018	blue
100188893	black
10019	purple
100191040	grey
1002	turquoise
10020	turquoise
10021	turquoise
10023	blue
10024	turquoise
10025	magenta
100271715	blue
100271849	green
100271927	yellow
100272147	turquoise
100287171	red
100287284	grey
100287482	blue
100287520	turquoise
100288142	grey
100288287	blue
100288323	blue
100288332	turquoise
100288695	grey
100289187	grey
100289255	grey
100289635	blue
100289678	turquoise
100293516	turquoise
100302652	turquoise
100302736	turquoise
100303453	green
100303755	turquoise
100310812	green
100310846	blue
100316904	turquoise
10036	turquoise
100379661	turquoise
100381270	blue
10039	turquoise
1004	turquoise
10040	blue
10042	black
10044	grey
10045	turquoise
10046	grey
100463285	brown
10049	brown
100499483	blue
10050	turquoise
100505385	blue
100505555	brown
100505573	brown
100505576	yellow
100505585	magenta
100505741	turquoise
100505876	turquoise
100506012	turquoise
100506084	turquoise
100506127	yellow
100506144	turquoise
100506243	turquoise
100506374	black
100506403	black
100506540	turquoise
100506658	turquoise
100507050	grey
100507203	turquoise
100507290	turquoise
100507341	grey
100507421	yellow
100507436	turquoise
100507537	blue
100507588	turquoise
100507607	grey
100507650	turquoise
10051	blue
10052	turquoise
100526693	greenyellow
100526694	turquoise
100526737	red
100526739	blue
100526740	turquoise
100526760	blue
100526772	turquoise
100527963	tan
100527964	brown
100527978	grey
100528017	turquoise
100528020	grey
100528021	purple
100528030	tan
100528032	red
100528062	greenyellow
100529063	turquoise
100529097	grey
100529215	grey
100529240	turquoise
100529241	blue
100529251	purple
10053	black
100532731	yellow
100532736	turquoise
100532737	brown
100532746	green
100533106	turquoise
100533111	brown
100533183	turquoise
100533464	grey
100533467	turquoise
100533496	turquoise
100533952	purple
100534012	turquoise
100534593	green
100534595	grey
100534612	blue
10054	turquoise
10057	pink
10058	red
1006	turquoise
10060	turquoise
10061	turquoise
10062	grey
10063	purple
100631383	blue
100652824	turquoise
10066	turquoise
10067	turquoise
10068	green
10069	turquoise
1007	grey
10071	greenyellow
10072	pink
10075	black
10078	blue
10079	brown
10081	magenta
10082	brown
10083	greenyellow
10084	purple
10085	turquoise
100861412	turquoise
100862671	greenyellow
10087	turquoise
100874261	black
100885848	turquoise
100885850	turquoise
10089	grey
10092	blue
10093	turquoise
10094	turquoise
10095	pink
10097	turquoise
10098	turquoise
10099	brown
100996492	greenyellow
100996709	turquoise
100996717	grey
100996763	grey
100996939	blue
101	green
1010	grey
10101	tan
10102	blue
10103	grey
10105	turquoise
101059915	purple
101059918	black
101059938	turquoise
101059948	grey
101059953	turquoise
10106	turquoise
101060321	salmon
101060351	grey
101060376	turquoise
101060389	purple
101060684	blue
10107	grey
10109	blue
10110	turquoise
10111	blue
10113	grey
10114	blue
10117	turquoise
10120	blue
10121	yellow
10123	turquoise
10124	blue
10125	turquoise
10127	blue
10128	brown
10129	blue
1013	grey
10130	turquoise
10131	blue
10133	brown
10134	blue
10135	turquoise
10137	brown
10138	grey
10139	blue
1014	grey
10140	greenyellow
101410538	turquoise
10142	blue
10144	greenyellow
10147	brown
10148	grey
10149	blue
1015	turquoise
10150	blue
10152	red
10154	blue
10155	red
10156	grey
10157	blue
10158	grey
10160	brown
10161	turquoise
10163	tan
10168	blue
10169	yellow
10170	grey
10171	yellow
10172	brown
10174	magenta
10175	yellow
10179	turquoise
1018	green
10181	brown
10184	grey
10188	turquoise
10189	salmon
1019	black
101927057	grey
101927178	turquoise
101927423	grey
101927601	yellow
101927685	turquoise
101928160	brown
101928527	turquoise
101928603	grey
101928917	grey
101929469	turquoise
101929777	purple
10193	brown
101930112	green
10194	grey
10195	turquoise
10196	brown
10197	black
102	blue
1020	magenta
10201	blue
10203	turquoise
10204	turquoise
10205	greenyellow
10206	pink
10207	turquoise
10208	pink
10209	yellow
1021	blue
10210	turquoise
10211	brown
10212	black
10213	yellow
10216	turquoise
10217	turquoise
10218	blue
10219	blue
1022	black
10220	yellow
10221	blue
10224	brown
10225	grey
10226	turquoise
10227	turquoise
10228	magenta
102288414	blue
10229	blue
10231	brown
10233	blue
10234	brown
10235	black
10236	turquoise
10239	turquoise
10240	turquoise
10243	brown
10244	yellow
10246	turquoise
10247	yellow
10248	yellow
10250	tan
10251	blue
10252	grey
10253	turquoise
10256	turquoise
10257	red
1026	brown
10260	blue
10261	brown
10262	turquoise
10263	brown
10265	green
10266	turquoise
10267	blue
1027	red
10272	turquoise
102723728	turquoise
102723849	blue
102723859	blue
102723899	turquoise
102723996	blue
102724023	turquoise
102724159	turquoise
102724307	turquoise
102724334	green
102724428	yellow
102724560	black
102724594	greenyellow
102724788	grey
102724993	turquoise
102725035	grey
102725191	blue
10273	blue
10276	brown
10277	blue
1028	turquoise
10282	turquoise
10283	turquoise
10284	yellow
10286	black
10289	turquoise
1029	blue
10291	turquoise
10293	turquoise
10294	brown
10295	magenta
10297	grey
10298	magenta
10299	blue
103	blue
1030	turquoise
10302	purple
10307	green
10308	turquoise
10309	turquoise
1031	black
10311	brown
10312	green
10314	tan
10316	turquoise
10318	turquoise
1032	blue
10322	turquoise
10324	turquoise
10325	pink
10326	purple
10327	pink
10328	blue
10329	blue
1033	turquoise
10330	turquoise
10333	grey
10336	yellow
10343	brown
10344	turquoise
10346	blue
10347	green
10349	turquoise
10350	grey
10351	turquoise
10352	blue
1036	turquoise
10360	blue
10361	turquoise
10363	turquoise
10365	turquoise
103689915	grey
10370	yellow
10371	blue
10379	brown
10380	turquoise
10381	blue
10382	red
10383	blue
10384	brown
10385	turquoise
10388	pink
10389	turquoise
1039	turquoise
103910	blue
10392	brown
10393	turquoise
10395	greenyellow
10396	turquoise
10397	brown
10398	turquoise
104	brown
1040	turquoise
10400	turquoise
10401	black
10402	turquoise
10404	turquoise
10410	turquoise
10411	blue
10412	turquoise
10413	blue
10417	turquoise
10418	turquoise
10420	purple
10421	blue
10422	red
10423	turquoise
10428	red
10430	red
10432	yellow
10435	turquoise
10436	blue
10437	turquoise
10438	yellow
10440	yellow
10443	blue
10444	black
10445	blue
10446	brown
10447	black
10449	red
1045	turquoise
10450	pink
10451	turquoise
10452	brown
10455	pink
10456	yellow
10457	grey
10458	turquoise
10459	grey
10460	turquoise
10461	pink
10462	turquoise
10464	blue
10465	black
10466	turquoise
10467	blue
10468	red
1047	turquoise
10471	yellow
10472	turquoise
10473	blue
10475	brown
10476	purple
10477	red
10478	black
10479	turquoise
10480	blue
10482	yellow
10484	magenta
10485	grey
10486	tan
10488	blue
10489	turquoise
10490	red
10491	turquoise
10493	pink
10498	magenta
10499	blue
1050	salmon
10500	brown
10501	turquoise
10507	grey
1051	turquoise
10512	blue
10513	turquoise
10514	turquoise
10516	turquoise
10517	blue
10518	turquoise
10519	pink
1052	turquoise
10521	blue
10522	blue
10523	turquoise
10524	turquoise
10527	pink
10528	purple
10531	turquoise
10533	tan
10534	blue
10535	salmon
10536	turquoise
105369209	brown
105369550	grey
105369632	black
10537	turquoise
105371045	turquoise
105371348	greenyellow
105372240	turquoise
105372280	grey
105372440	grey
105374836	turquoise
105378220	grey
10538	red
1054	green
10540	black
10541	blue
10542	yellow
10544	grey
10548	magenta
10549	yellow
10550	turquoise
10551	red
10552	yellow
10553	tan
10554	turquoise
10555	turquoise
10557	grey
10559	turquoise
1056	green
10560	brown
10564	red
10565	blue
10566	grey
10567	tan
10568	turquoise
10570	green
10572	yellow
10573	purple
10575	yellow
10576	black
10577	yellow
10579	turquoise
1058	turquoise
10581	turquoise
10584	grey
10586	turquoise
10587	tan
10588	turquoise
10589	red
1059	red
10590	blue
10591	turquoise
10594	blue
10597	yellow
10598	black
1060	blue
10603	magenta
10606	turquoise
10607	magenta
10608	turquoise
10609	turquoise
10612	brown
10616	magenta
10617	turquoise
1062	yellow
10621	black
10622	turquoise
10623	brown
10625	turquoise
10626	blue
10628	turquoise
10629	blue
1063	turquoise
10632	turquoise
10633	yellow
10634	magenta
10636	turquoise
10637	greenyellow
10640	red
10642	blue
10643	blue
10644	black
10650	blue
10651	yellow
10653	yellow
10654	purple
10656	turquoise
10657	blue
10658	blue
10663	brown
10666	grey
10668	black
10669	turquoise
10670	turquoise
10671	brown
10672	brown
10673	blue
10675	purple
10677	turquoise
10678	red
10681	turquoise
10682	blue
106821730	turquoise
10683	turquoise
10686	brown
10687	turquoise
1069	turquoise
10691	blue
10692	turquoise
10693	brown
10694	yellow
10695	turquoise
10699	blue
107	magenta
1070	yellow
107080638	pink
107080644	grey
1071	red
10712	magenta
10713	blue
10714	grey
10715	turquoise
10717	blue
10718	brown
1072	turquoise
10721	blue
10723	black
10724	brown
10725	blue
10726	blue
10728	yellow
107282092	black
1073	greenyellow
10730	turquoise
10732	turquoise
10734	purple
10735	blue
10736	pink
10738	black
10739	black
10741	turquoise
10742	turquoise
10743	black
10745	turquoise
10746	blue
10747	green
1075	red
10753	grey
10758	yellow
10761	purple
10763	red
10765	turquoise
10767	red
10769	turquoise
10771	turquoise
10776	yellow
10777	turquoise
10780	grey
10781	pink
10782	brown
10783	turquoise
10785	grey
10786	turquoise
10788	blue
10791	turquoise
10793	turquoise
10794	black
10795	greenyellow
10797	turquoise
107983990	turquoise
107983993	grey
107984345	grey
107984640	salmon
107985317	grey
107987155	green
107987373	salmon
107987425	grey
107987457	turquoise
107987462	grey
107987478	turquoise
107987479	turquoise
10799	turquoise
1080	black
10801	turquoise
10802	blue
10807	turquoise
10808	brown
10809	salmon
1081	turquoise
10810	yellow
10811	green
10813	brown
10815	brown
10817	turquoise
10818	red
10825	blue
10826	turquoise
10827	turquoise
10840	black
10841	green
10845	turquoise
10847	black
10848	turquoise
10849	turquoise
10850	brown
10855	blue
10857	black
10858	turquoise
10861	turquoise
10863	turquoise
10864	red
10865	turquoise
10868	blue
10870	turquoise
10873	turquoise
10877	turquoise
10880	turquoise
10882	turquoise
10884	turquoise
10885	turquoise
10888	greenyellow
10891	turquoise
10892	red
10893	turquoise
10897	red
10899	pink
10900	green
10903	turquoise
10904	turquoise
10905	red
10907	greenyellow
10908	brown
10910	black
10911	blue
10912	turquoise
10913	turquoise
10914	blue
10915	tan
10916	turquoise
10919	magenta
10921	turquoise
10922	brown
10924	turquoise
10926	turquoise
10927	blue
10929	magenta
10930	turquoise
10933	turquoise
10935	yellow
10936	pink
10938	turquoise
10939	black
10940	brown
10941	grey
10947	grey
10948	red
10949	purple
109504726	blue
10951	green
10952	turquoise
10953	turquoise
10954	turquoise
10957	turquoise
10961	purple
10962	turquoise
10964	green
10965	blue
10966	blue
10969	blue
10970	turquoise
109703458	grey
10972	turquoise
10973	blue
10974	grey
10978	yellow
10981	black
10982	turquoise
10983	green
10987	yellow
10991	turquoise
10992	salmon
10993	yellow
10994	blue
10998	grey
11000	turquoise
11001	magenta
11005	green
11007	salmon
110091775	turquoise
1101	brown
11010	turquoise
11011	turquoise
110116772	turquoise
11013	blue
11014	turquoise
11016	blue
11017	turquoise
11018	yellow
11019	yellow
1102	blue
11020	pink
11025	grey
11030	turquoise
11031	turquoise
11033	turquoise
110354863	blue
11037	turquoise
110384692	brown
1104	blue
11040	red
11041	turquoise
11043	turquoise
11044	yellow
11045	blue
11046	turquoise
11047	turquoise
11054	blue
11057	blue
110599564	turquoise
110599588	pink
1106	blue
11061	grey
11062	turquoise
11064	brown
11065	turquoise
11066	pink
11067	turquoise
11068	blue
11069	brown
1107	brown
11070	magenta
11072	green
11076	turquoise
11078	greenyellow
1108	turquoise
11080	brown
110806298	greenyellow
110806299	grey
11083	blue
1109	turquoise
11092	grey
11093	green
11094	red
11096	turquoise
11097	brown
11098	turquoise
11099	turquoise
111	grey
11100	turquoise
11101	black
11102	turquoise
11103	turquoise
11104	yellow
11108	turquoise
111089941	pink
1111	turquoise
11112	blue
11113	turquoise
11117	turquoise
11118	turquoise
11119	brown
1112	black
11123	turquoise
11124	brown
111240474	turquoise
11127	turquoise
11129	green
11132	brown
11135	turquoise
11136	grey
11138	turquoise
1114	turquoise
11141	blue
11142	turquoise
11143	turquoise
11144	grey
11147	blue
11148	turquoise
11149	turquoise
11151	blue
11153	turquoise
11154	turquoise
11156	turquoise
11157	yellow
11158	greenyellow
11159	brown
1116	greenyellow
11161	pink
11163	blue
11164	turquoise
11165	turquoise
11167	turquoise
11168	blue
11169	blue
1117	grey
11171	yellow
11173	turquoise
11174	turquoise
11176	blue
11177	turquoise
11179	magenta
11181	brown
11182	red
111822955	turquoise
11183	blue
11184	turquoise
11186	grey
11187	blue
11188	yellow
11189	grey
1119	greenyellow
11193	grey
11194	greenyellow
11197	turquoise
112	black
1120	green
11201	turquoise
11212	blue
11213	turquoise
11214	blue
11215	blue
11219	purple
1122	green
11221	magenta
11224	purple
11226	grey
112267859	green
112267931	turquoise
112268148	blue
11227	turquoise
11228	blue
1123	turquoise
11230	pink
11231	salmon
11234	turquoise
11236	greenyellow
11237	turquoise
11238	turquoise
112398	tan
112399	turquoise
1124	turquoise
11240	turquoise
11243	magenta
11244	blue
112441434	yellow
11245	turquoise
112464	grey
11247	brown
112476	turquoise
112479	turquoise
11248	turquoise
112483	red
112487	pink
11249	turquoise
112495	black
11250	brown
11251	brown
11253	turquoise
11254	turquoise
112574	grey
11258	blue
11259	blue
112611	turquoise
112616	turquoise
11262	black
11266	black
11267	purple
11269	turquoise
112694756	turquoise
11270	turquoise
112703	brown
112714	grey
11272	pink
112724	turquoise
11273	turquoise
11274	blue
112752	turquoise
112755	brown
11276	pink
11277	turquoise
112770	turquoise
11278	blue
11280	grey
11281	yellow
112812	turquoise
11282	turquoise
11284	green
112858	turquoise
112869	magenta
112936	turquoise
112939	turquoise
112942	turquoise
112950	blue
112970	turquoise
113	turquoise
1130	blue
113000	turquoise
113026	turquoise
11309	turquoise
1131	blue
11311	turquoise
113115	black
113130	turquoise
113146	blue
11315	yellow
11316	tan
11317	blue
113174	black
113178	turquoise
113179	grey
11318	pink
113189	blue
1132	grey
11320	turquoise
113201	turquoise
11322	turquoise
113220	green
113230	turquoise
113246	blue
113251	red
113263	blue
113277	grey
11328	turquoise
1133	turquoise
11332	turquoise
11334	blue
11335	turquoise
11336	red
11339	yellow
1134	green
11340	purple
113402	yellow
11341	grey
113419	blue
11342	blue
11343	blue
11344	yellow
113444	purple
11345	turquoise
113451	grey
113452	turquoise
113455421	brown
113457	blue
11346	turquoise
113510	purple
113523636	turquoise
1136	turquoise
113612	turquoise
113622	turquoise
113655	blue
113675	pink
113730	turquoise
113763	blue
113791	turquoise
1138	brown
113835	turquoise
113878	turquoise
1140	turquoise
114034	turquoise
114049	yellow
114088	turquoise
1141	grey
114112	grey
114131	blue
114134	blue
114294	turquoise
114327	turquoise
1145	green
114569	turquoise
114571	turquoise
1146	grey
114609	turquoise
114625	turquoise
114659	turquoise
1147	brown
114757	blue
114769	turquoise
114770	blue
114780	brown
114783	turquoise
114785	yellow
114787	brown
114788	turquoise
114789	grey
114790	turquoise
114792	grey
114793	black
114794	blue
114799	salmon
114801	turquoise
114803	blue
114818	turquoise
114821	turquoise
114822	green
114823	green
114826	turquoise
114876	brown
114880	turquoise
114881	green
114882	blue
114884	turquoise
114885	turquoise
114898	grey
114899	grey
114900	turquoise
114902	turquoise
114904	blue
114907	tan
114908	greenyellow
114926	yellow
114928	greenyellow
114971	blue
114984	greenyellow
114987	green
114990	turquoise
114991	black
115	yellow
115004	turquoise
115024	blue
115098	turquoise
115106	yellow
115111	tan
115123	turquoise
115196	turquoise
1152	brown
115201	brown
115207	blue
115209	brown
115265	blue
115273	turquoise
115286	blue
115290	turquoise
115294	salmon
1153	purple
115330	turquoise
115353	blue
115399	yellow
1154	brown
115416	blue
115426	brown
1155	blue
115548	salmon
115557	brown
115560	grey
115572	turquoise
115584	turquoise
115650	turquoise
115677	turquoise
115701	blue
115703	green
115704	brown
115708	turquoise
115727	grey
115749	brown
115795	grey
1158	purple
115811	turquoise
115817	brown
115825	turquoise
115827	turquoise
1159	blue
115908	turquoise
115939	salmon
115948	turquoise
115992	turquoise
116	blue
1160	black
116028	turquoise
116039	turquoise
116064	red
116068	blue
116071	grey
116092	blue
1161	yellow
116113	magenta
116115	turquoise
116143	black
116150	green
116151	turquoise
116224	turquoise
116225	blue
116228	turquoise
116236	turquoise
116238	blue
116254	yellow
116255	turquoise
116285	turquoise
1163	blue
116337	black
116362	yellow
116369	grey
116372	turquoise
1164	yellow
116412	salmon
116441	turquoise
116442	blue
116443	grey
116444	green
116447	salmon
116449	turquoise
116461	yellow
116496	grey
116519	turquoise
116535	turquoise
116540	blue
116541	blue
116729	grey
116832	turquoise
116835	turquoise
116840	turquoise
116841	blue
116842	blue
116843	yellow
116844	turquoise
116931	black
116983	green
116984	blue
116985	brown
116986	turquoise
116987	pink
116988	turquoise
117143	turquoise
117145	turquoise
117155	blue
117157	grey
117166	grey
117177	turquoise
117178	green
117245	turquoise
117247	turquoise
117248	black
117289	turquoise
1174	turquoise
1175	blue
117532	blue
117583	turquoise
117584	blue
1176	yellow
117608	yellow
117854	tan
118	brown
1180	turquoise
1181	green
1183	turquoise
1184	grey
118424	salmon
118426	turquoise
118427	turquoise
118429	turquoise
118460	salmon
118472	black
118487	yellow
118490	turquoise
118491	brown
1185	yellow
1186	turquoise
118663	turquoise
118672	black
1187	blue
118738	grey
118788	turquoise
1188	turquoise
118812	blue
118813	turquoise
118856	turquoise
118881	blue
118924	tan
118980	grey
119016	green
1191	magenta
1192	black
1193	turquoise
119391	green
119467	brown
1195	turquoise
119504	turquoise
119559	blue
1196	green
119710	pink
1198	brown
12	turquoise
120	blue
120071	yellow
1201	purple
120103	red
120114	turquoise
120224	turquoise
120227	turquoise
1203	turquoise
120376	blue
120379	brown
120406	grey
120425	turquoise
120526	salmon
1207	turquoise
120863	grey
1209	turquoise
120935	grey
120939	turquoise
121006	grey
121053	blue
1211	blue
1212	red
121214	grey
121260	grey
121268	turquoise
121274	yellow
1213	green
1215	turquoise
121504	blue
121506	grey
121512	blue
121551	turquoise
121601	turquoise
121643	black
121665	blue
121793	grey
122060	grey
122416	magenta
122481	turquoise
122509	pink
122525	turquoise
122553	greenyellow
122616	blue
122622	green
122664	turquoise
122704	purple
122769	turquoise
122773	blue
122786	turquoise
122809	salmon
122830	blue
122945	turquoise
122953	red
122961	green
122970	turquoise
123	brown
1230	grey
123016	green
123036	turquoise
123096	turquoise
123103	grey
123207	turquoise
123228	grey
123263	brown
123264	turquoise
1233	yellow
1234	green
1235	red
123606	red
123688	turquoise
123720	turquoise
123722	turquoise
123745	grey
123775	grey
1238	turquoise
123803	pink
123811	blue
123872	green
123876	turquoise
123879	magenta
123904	green
123920	turquoise
124	grey
124044	turquoise
124045	turquoise
124056	grey
124093	green
1241	turquoise
124220	grey
124222	turquoise
124245	turquoise
124359	turquoise
1244	turquoise
124401	brown
124402	greenyellow
124404	turquoise
124411	turquoise
124446	pink
124454	turquoise
124491	turquoise
124512	yellow
124540	blue
124565	brown
124637	grey
124641	turquoise
124739	black
124751	turquoise
124773	grey
124783	grey
124790	blue
124801	turquoise
124808	brown
124817	green
124872	blue
124923	green
124925	brown
124930	turquoise
124935	turquoise
124976	yellow
124989	green
124995	brown
124997	turquoise
125	turquoise
125058	grey
125111	purple
125150	yellow
125170	blue
125206	pink
125228	yellow
125476	brown
125488	yellow
125875	turquoise
125893	blue
1259	turquoise
125919	red
125931	turquoise
125972	grey
125988	blue
126	blue
126006	grey
126017	turquoise
126068	yellow
126069	grey
126070	turquoise
126074	purple
126075	green
126119	pink
126129	grey
126133	pink
126147	turquoise
1262	pink
126208	blue
126231	blue
126248	brown
126272	brown
126282	blue
126295	turquoise
126298	grey
126299	blue
1263	turquoise
126306	turquoise
126308	turquoise
126321	turquoise
126326	turquoise
126328	yellow
126353	turquoise
126374	red
126375	turquoise
126382	red
126393	turquoise
1264	turquoise
126432	grey
126433	grey
1265	turquoise
126520	brown
126526	turquoise
126567	blue
126626	grey
126661	pink
126668	pink
126669	grey
126695	turquoise
126731	turquoise
126789	blue
126792	salmon
126820	turquoise
126823	green
126859	purple
126868	turquoise
126961	turquoise
126969	greenyellow
127	turquoise
1270	red
127002	green
127003	yellow
127018	yellow
1272	turquoise
127255	blue
127262	black
127281	turquoise
127294	grey
127396	turquoise
127428	turquoise
127435	turquoise
127495	yellow
127544	turquoise
127550	grey
127579	blue
127602	green
127687	blue
1277	red
127700	turquoise
127703	grey
1278	turquoise
127829	turquoise
127833	turquoise
127845	turquoise
127933	magenta
127943	blue
128	yellow
1280	red
128025	blue
128061	turquoise
128077	turquoise
1281	brown
128153	turquoise
128178	turquoise
1282	grey
128229	turquoise
128239	turquoise
128240	blue
128272	brown
128308	red
128312	turquoise
128338	turquoise
128344	grey
128346	turquoise
128387	turquoise
128486	brown
128497	turquoise
1285	yellow
128553	turquoise
1286	grey
1287	turquoise
128710	turquoise
1288	turquoise
128817	blue
128853	turquoise
128864	black
128866	black
128869	yellow
128876	grey
128977	blue
1290	turquoise
129025	black
129049	salmon
129080	yellow
1291	red
129138	turquoise
1292	turquoise
129293	turquoise
129303	blue
1294	green
129401	yellow
129446	grey
129450	turquoise
129530	grey
129563	turquoise
1296	grey
129607	blue
129685	grey
1297	turquoise
129787	turquoise
1298	turquoise
129804	turquoise
129807	magenta
129831	brown
129880	blue
129881	turquoise
1299	turquoise
13	black
130	turquoise
1300	grey
130013	turquoise
130026	blue
130074	pink
130075	grey
1301	grey
130120	grey
130132	black
130162	pink
1302	green
130271	black
1303	greenyellow
130340	grey
130355	yellow
130367	blue
130399	grey
130502	turquoise
130507	red
130535	turquoise
130540	blue
130574	turquoise
130576	turquoise
130589	green
130612	grey
130617	turquoise
1307	turquoise
130733	green
130749	grey
130752	grey
1308	grey
130814	purple
130827	magenta
130888	turquoise
130916	black
130940	blue
130951	turquoise
1310	turquoise
131034	grey
131076	blue
131096	blue
1311	turquoise
131118	purple
1312	turquoise
131368	grey
131405	turquoise
131408	black
131450	blue
131474	brown
1315	turquoise
131540	turquoise
131544	blue
131583	turquoise
1316	turquoise
131601	turquoise
131616	grey
1317	turquoise
1318	turquoise
131831	turquoise
131870	turquoise
131873	grey
131890	blue
131965	turquoise
132	magenta
132014	turquoise
132158	turquoise
132160	turquoise
132200	turquoise
132228	pink
132320	blue
132321	grey
132430	blue
1325	blue
1326	turquoise
132660	pink
1327	yellow
132720	black
132789	red
132864	blue
132884	blue
1329	yellow
132946	yellow
132949	turquoise
133	turquoise
133015	turquoise
133022	turquoise
133121	grey
133308	black
133383	purple
133396	pink
133418	yellow
133482	blue
133522	blue
133558	grey
133584	yellow
133686	turquoise
133688	red
1337	turquoise
133746	blue
133923	grey
133957	greenyellow
1340	yellow
134111	grey
134147	blue
134265	turquoise
134266	grey
134353	turquoise
134359	brown
134429	red
134430	salmon
134492	turquoise
1345	yellow
134510	turquoise
134548	salmon
134549	brown
134553	turquoise
1346	grey
134637	grey
1347	yellow
134728	turquoise
1349	yellow
134957	blue
135	brown
1350	yellow
1351	yellow
135112	turquoise
135114	grey
135152	turquoise
135154	purple
1352	turquoise
135228	grey
135293	pink
135295	turquoise
1353	magenta
135398	turquoise
135458	salmon
1355	magenta
1356	turquoise
135644	pink
1357	blue
1358	blue
135892	turquoise
135932	turquoise
135946	yellow
136	turquoise
1360	blue
1361	turquoise
1362	turquoise
136227	turquoise
136259	grey
1363	turquoise
136306	blue
136319	turquoise
136332	blue
1364	blue
1365	blue
1366	grey
136647	turquoise
1368	turquoise
136853	turquoise
136895	red
1370	turquoise
137075	red
1371	turquoise
137209	turquoise
1373	turquoise
137392	turquoise
1374	brown
137492	red
1375	green
1376	blue
137682	turquoise
137695	black
137872	pink
137902	grey
137994	red
138046	turquoise
138050	green
138065	turquoise
138151	yellow
138162	turquoise
138199	blue
1382	turquoise
138311	turquoise
1384	yellow
138428	turquoise
138429	blue
1385	blue
1386	red
138639	turquoise
1387	yellow
138716	turquoise
138724	yellow
1388	green
1389	turquoise
139189	pink
139221	turquoise
139231	blue
139285	blue
139341	blue
1395	turquoise
1397	turquoise
139728	turquoise
139760	blue
1398	red
1399	blue
14	blue
1400	turquoise
1401	turquoise
140459	turquoise
140460	turquoise
140461	turquoise
140462	turquoise
140465	tan
140467	magenta
140469	blue
140545	pink
140576	brown
140606	pink
140609	red
140612	grey
140680	green
140683	grey
140685	black
140686	grey
140687	blue
140688	turquoise
140691	turquoise
140699	turquoise
1407	turquoise
140700	turquoise
140701	turquoise
140706	blue
140707	turquoise
140710	yellow
140711	grey
140733	turquoise
140735	black
140738	turquoise
140739	blue
140775	blue
1408	turquoise
140801	turquoise
140803	turquoise
140809	brown
140823	purple
140825	green
140831	turquoise
140836	green
140862	turquoise
140876	turquoise
140883	blue
140885	turquoise
140890	blue
140894	blue
140901	turquoise
140902	blue
141	turquoise
1410	turquoise
1411	tan
1415	turquoise
1417	turquoise
1420	grey
142678	green
142679	turquoise
142680	greenyellow
142683	turquoise
142684	grey
142685	grey
142686	turquoise
1427	yellow
1428	turquoise
142891	blue
1429	turquoise
142910	turquoise
143098	grey
143162	grey
143187	brown
1432	turquoise
143241	blue
143244	yellow
143282	grey
143384	red
143458	turquoise
1435	turquoise
143570	black
1436	grey
143630	green
143662	blue
143678	turquoise
143684	blue
143686	blue
143689	turquoise
143872	pink
143879	turquoise
143888	greenyellow
143903	blue
143941	blue
144097	turquoise
1441	turquoise
144100	turquoise
144108	blue
144110	blue
144132	purple
144165	brown
144193	turquoise
144195	blue
144233	turquoise
144245	blue
144321	grey
144347	turquoise
144348	blue
144363	red
144402	pink
144404	turquoise
144423	turquoise
144453	turquoise
144455	yellow
144577	turquoise
144608	green
144699	turquoise
144715	grey
144717	magenta
144811	blue
1452	red
145226	turquoise
145264	grey
145270	blue
145282	turquoise
1453	green
145376	yellow
145389	grey
1454	pink
145407	turquoise
145447	blue
145482	turquoise
145483	pink
145501	brown
145508	turquoise
145553	turquoise
145567	turquoise
145581	turquoise
1456	turquoise
145645	red
145741	brown
145748	blue
145773	brown
145781	grey
145788	green
145853	black
145864	magenta
145873	grey
1459	turquoise
145957	turquoise
146	red
1460	black
146057	blue
146059	turquoise
146167	turquoise
146177	turquoise
1462	turquoise
146206	brown
146212	blue
146223	blue
146225	blue
146227	tan
146279	grey
1463	grey
146310	brown
146325	grey
146330	grey
1464	brown
146429	turquoise
[truncated: 10,897 more rows]

## Sheet: D
Supplemental Table S6(D). GO enrichment analysis of the Huh7 gene modules in stage 2.
Cluster	ONTOLOGY	ID	Description	GeneRatio	BgRatio	pvalue	p.adjust	qvalue	geneID	Count
black	BP	GO:0032543	mitochondrial translation	15/391	135/18670	1.56862e-07	0.000543333	0.000517621	130916/219927/22868/26995/28958/3396/55052/55173/55278/6183/64965/64983/708/84881/85476	15
black	BP	GO:1904874	positive regulation of telomerase RNA localization to Cajal body	6/391	15/18670	3.46397e-07	0.000543333	0.000517621	10576/1736/22948/6950/8607/908	6
black	BP	GO:1903405	protein localization to nuclear body	5/391	10/18670	9.07677e-07	0.000543333	0.000517621	10576/1736/22948/6950/908	5
black	BP	GO:1904851	positive regulation of establishment of protein localization to telomere	5/391	10/18670	9.07677e-07	0.000543333	0.000517621	10576/1736/22948/6950/908	5
black	BP	GO:1904867	protein localization to Cajal body	5/391	10/18670	9.07677e-07	0.000543333	0.000517621	10576/1736/22948/6950/908	5
black	BP	GO:1904872	regulation of telomerase RNA localization to Cajal body	6/391	18/18670	1.21808e-06	0.000543333	0.000517621	10576/1736/22948/6950/8607/908	6
black	BP	GO:0070203	regulation of establishment of protein localization to telomere	5/391	11/18670	1.63546e-06	0.000543333	0.000517621	10576/1736/22948/6950/908	5
black	BP	GO:0140053	mitochondrial gene expression	15/391	162/18670	1.6633e-06	0.000543333	0.000517621	130916/219927/22868/26995/28958/3396/55052/55173/55278/6183/64965/64983/708/84881/85476	15
black	BP	GO:0090670	RNA localization to Cajal body	6/391	19/18670	1.74893e-06	0.000543333	0.000517621	10576/1736/22948/6950/8607/908	6
black	BP	GO:0090671	telomerase RNA localization to Cajal body	6/391	19/18670	1.74893e-06	0.000543333	0.000517621	10576/1736/22948/6950/8607/908	6
black	BP	GO:0090672	telomerase RNA localization	6/391	19/18670	1.74893e-06	0.000543333	0.000517621	10576/1736/22948/6950/8607/908	6
black	BP	GO:0090685	RNA localization to nucleus	6/391	19/18670	1.74893e-06	0.000543333	0.000517621	10576/1736/22948/6950/8607/908	6
black	BP	GO:0070202	regulation of establishment of protein localization to chromosome	5/391	12/18670	2.75547e-06	0.000684825	0.000652417	10576/1736/22948/6950/908	5
black	BP	GO:1904816	positive regulation of protein localization to chromosome, telomeric region	5/391	12/18670	2.75547e-06	0.000684825	0.000652417	10576/1736/22948/6950/908	5
black	BP	GO:1990173	protein localization to nucleoplasm	5/391	12/18670	2.75547e-06	0.000684825	0.000652417	10576/1736/22948/6950/908	5
black	BP	GO:1904814	regulation of protein localization to chromosome, telomeric region	5/391	14/18670	6.72802e-06	0.00156763	0.00149344	10576/1736/22948/6950/908	5
black	BP	GO:0070200	establishment of protein localization to telomere	5/391	16/18670	1.41799e-05	0.00310957	0.00296241	10576/1736/22948/6950/908	5
black	BP	GO:0070131	positive regulation of mitochondrial translation	5/391	17/18670	1.97438e-05	0.00406193	0.0038697	22868/26995/28958/708/84881	5
black	BP	GO:0070198	protein localization to chromosome, telomeric region	6/391	28/18670	2.07019e-05	0.00406193	0.0038697	10576/1736/22948/54984/6950/908	6
black	BP	GO:1900182	positive regulation of protein localization to nucleus	9/391	74/18670	2.34955e-05	0.00437955	0.0041723	10576/1736/22948/54984/5901/6950/7545/908/983	9
black	BP	GO:1900180	regulation of protein localization to nucleus	11/391	116/18670	3.24704e-05	0.00576427	0.00549148	10576/1736/22948/51208/54984/5901/6950/705/7545/908/983	11
black	BP	GO:0042254	ribosome biogenesis	18/391	297/18670	5.91171e-05	0.0100177	0.00954359	130916/1736/22868/25983/29777/3669/51018/51096/51202/51491/5393/54680/55052/5901/64965/705/708/9045	18
black	BP	GO:0070129	regulation of mitochondrial translation	5/391	25/18670	0.000147661	0.0229366	0.0218512	22868/26995/28958/708/84881	5
black	BP	GO:0070199	establishment of protein localization to chromosome	5/391	25/18670	0.000147661	0.0229366	0.0218512	10576/1736/22948/6950/908	5
black	BP	GO:0000086	G2/M transition of mitotic cell cycle	15/391	247/18670	0.000235734	0.0351527	0.0334892	1019/10197/1022/10540/1112/22919/54984/5700/5715/79621/80321/891/902/983/9861	15
black	BP	GO:0010389	regulation of G2/M transition of mitotic cell cycle	13/391	196/18670	0.000260413	0.0373392	0.0355722	1019/10197/10540/1112/22919/54984/5700/5715/79621/80321/891/983/9861	13
black	BP	GO:0016072	rRNA metabolic process	15/391	253/18670	0.000304937	0.0421039	0.0401114	112495/130916/1736/25983/29777/3669/51018/51096/51202/53918/5393/54680/64965/705/9045	15
black	BP	GO:0006457	protein folding	14/391	227/18670	0.000322898	0.0429916	0.0409571	10465/10576/1460/22948/27348/3329/55831/5700/573/6950/7266/8195/83460/908	14
black	BP	GO:0051054	positive regulation of DNA metabolic process	14/391	228/18670	0.00033762	0.0434016	0.0413477	10576/1736/2260/22948/27101/3265/4862/55729/581/6950/79075/9025/908/983	14
black	BP	GO:0000097	sulfur amino acid biosynthetic process	4/391	17/18670	0.000363174	0.0451304	0.0429947	102724560/4524/55256/58478	4
black	BP	GO:0050821	protein stabilization	12/391	178/18670	0.000384345	0.0462206	0.0440333	1022/10576/10910/22948/3329/5245/55729/6950/79594/819/902/908	12
black	BP	GO:0071824	protein-DNA complex subunit organization	16/391	288/18670	0.000400883	0.0467029	0.0444928	1022/10847/25842/3024/4176/51053/54145/55290/55729/55839/6662/6666/6882/8607/902/9025	16
blue	BP	GO:0006352	DNA-templated transcription, initiation	47/1848	249/18670	1.08944e-05	0.0298689	0.0291732	10413/10629/11176/112950/121504/1385/171568/1870/23064/2516/25885/29079/2957/2968/3174/4150/4854/5430/5432/5435/5438/5468/5469/554313/55814/57106/6257/64425/6879/7003/7068/7376/79101/8013/8362/8364/8365/84246/8431/8463/860/9015/9330/9439/9774/9794/9969	47
blue	BP	GO:0071383	cellular response to steroid hormone stimulus	47/1848	250/18670	1.21528e-05	0.0298689	0.0291732	10018/10413/10521/11057/11214/116/133522/1956/1978/200845/2033/2288/2308/2309/23543/2516/26508/3174/3670/4537/4838/51366/5468/5469/55885/57678/5925/5978/6257/6663/672/6879/7041/7068/7332/7376/8013/81606/8202/8204/8431/84830/8896/9063/9113/9575/9611	47
blue	BP	GO:0045652	regulation of megakaryocyte differentiation	21/1848	79/18670	1.88833e-05	0.0298689	0.0291732	121504/192669/192670/2033/23112/2551/26523/2811/3674/4297/54997/554313/57690/58508/64783/7564/8013/8355/8362/8364/8365	21
blue	BP	GO:0006479	protein methylation	36/1848	179/18670	2.80314e-05	0.0298689	0.0291732	143241/149281/196483/200424/2091/26147/29072/3006/3008/4000/4297/5079/51111/51451/51504/51603/546/54790/54904/55183/55209/55870/58508/5926/59335/6304/64324/65990/6628/672/7403/80204/80312/83852/8473/94104	36
blue	BP	GO:0008213	protein alkylation	36/1848	179/18670	2.80314e-05	0.0298689	0.0291732	143241/149281/196483/200424/2091/26147/29072/3006/3008/4000/4297/5079/51111/51451/51504/51603/546/54790/54904/55183/55209/55870/58508/5926/59335/6304/64324/65990/6628/672/7403/80204/80312/83852/8473/94104	36
blue	BP	GO:0031054	pre-miRNA processing	8/1848	15/18670	3.0851e-05	0.0298689	0.0291732	103/192669/192670/23318/23405/26523/27161/79670	8
blue	BP	GO:0006338	chromatin remodeling	36/1848	182/18670	4.05933e-05	0.0336867	0.032902	1029/10360/10467/1060/10629/11176/114803/121504/144108/201161/2186/23347/29994/3070/546/55193/554313/55636/56916/57082/57459/5925/5927/6304/676/6827/6871/7175/7403/79019/79682/8362/8364/8365/91687/9759	36
blue	BP	GO:0043401	steroid hormone mediated signaling pathway	36/1848	184/18670	5.16127e-05	0.0374773	0.0366043	10413/10521/11057/11214/133522/200845/2033/2288/23543/2516/26508/3174/3670/4838/51366/5468/5469/55885/57678/5925/6257/672/6879/7041/7068/7376/8013/81606/8202/8204/8431/8896/9063/9113/9575/9611	36
blue	BP	GO:0006303	double-strand break repair via nonhomologous end joining	21/1848	86/18670	7.40511e-05	0.0477958	0.0466825	10111/10721/121504/2072/22992/23347/3981/4361/472/51149/55135/55183/554313/5591/672/7405/8362/8364/8365/8924/91419	21
grey	BP	GO:0035235	ionotropic glutamate receptor signaling pathway	9/1045	25/18670	4.7104e-06	0.0231139	0.0231058	116443/2895/2897/2900/2901/2903/2905/2906/6818	9
purple	BP	GO:0000184	nuclear-transcribed mRNA catabolic process, nonsense-mediated decay	22/230	120/18670	7.77724e-20	2.17296e-16	2.05319e-16	11224/23521/25873/4116/4736/6135/6155/6156/6157/6165/6167/6168/6169/6175/6188/6194/6205/6217/6230/6232/6235/9939	22
purple	BP	GO:0006614	SRP-dependent cotranslational protein targeting to membrane	20/230	105/18670	1.76339e-18	2.08331e-15	1.96848e-15	11224/23521/25873/4736/6135/6155/6156/6157/6165/6167/6168/6169/6175/6188/6194/6205/6217/6230/6232/6235	20
purple	BP	GO:0006402	mRNA catabolic process	32/230	364/18670	2.23691e-18	2.08331e-15	1.96848e-15	10949/11224/11340/1153/23521/25873/3184/4116/4736/5694/5695/5702/5705/5710/6135/6155/6156/6157/6165/6167/6168/6169/6175/6188/6194/6205/6217/6230/6232/6235/8559/9939	32
purple	BP	GO:0006613	cotranslational protein targeting to membrane	20/230	109/18670	3.84793e-18	2.68778e-15	2.53963e-15	11224/23521/25873/4736/6135/6155/6156/6157/6165/6167/6168/6169/6175/6188/6194/6205/6217/6230/6232/6235	20
purple	BP	GO:0045047	protein targeting to ER	20/230	118/18670	1.98358e-17	1.10843e-14	1.04733e-14	11224/23521/25873/4736/6135/6155/6156/6157/6165/6167/6168/6169/6175/6188/6194/6205/6217/6230/6232/6235	20
purple	BP	GO:0006401	RNA catabolic process	32/230	397/18670	2.86562e-17	1.33442e-14	1.26087e-14	10949/11224/11340/1153/23521/25873/3184/4116/4736/5694/5695/5702/5705/5710/6135/6155/6156/6157/6165/6167/6168/6169/6175/6188/6194/6205/6217/6230/6232/6235/8559/9939	32
purple	BP	GO:0072599	establishment of protein localization to endoplasmic reticulum	20/230	122/18670	3.92636e-17	1.56718e-14	1.4808e-14	11224/23521/25873/4736/6135/6155/6156/6157/6165/6167/6168/6169/6175/6188/6194/6205/6217/6230/6232/6235	20
purple	BP	GO:0000956	nuclear-transcribed mRNA catabolic process	24/230	207/18670	9.52378e-17	3.32618e-14	3.14285e-14	11224/11340/23521/25873/4116/4736/6135/6155/6156/6157/6165/6167/6168/6169/6175/6188/6194/6205/6217/6230/6232/6235/8559/9939	24
purple	BP	GO:0019083	viral transcription	22/230	177/18670	4.33949e-16	1.34717e-13	1.27292e-13	11224/23521/25873/4736/5441/5702/6135/6155/6156/6157/6165/6167/6168/6169/6175/6188/6194/6205/6217/6230/6232/6235	22
purple	BP	GO:0070972	protein localization to endoplasmic reticulum	20/230	147/18670	1.67256e-15	4.67314e-13	4.41556e-13	11224/23521/25873/4736/6135/6155/6156/6157/6165/6167/6168/6169/6175/6188/6194/6205/6217/6230/6232/6235	20
purple	BP	GO:0019080	viral gene expression	22/230	191/18670	2.20969e-15	5.61262e-13	5.30326e-13	11224/23521/25873/4736/5441/5702/6135/6155/6156/6157/6165/6167/6168/6169/6175/6188/6194/6205/6217/6230/6232/6235	22
purple	BP	GO:0006612	protein targeting to membrane	22/230	202/18670	7.22273e-15	1.68169e-12	1.589e-12	11224/23521/25873/3684/4736/6135/6155/6156/6157/6165/6167/6168/6169/6175/6188/6194/6205/6217/6230/6232/6235/9270	22
purple	BP	GO:0006413	translational initiation	21/230	193/18670	3.0981e-14	6.65854e-12	6.29153e-12	11224/23521/25873/3692/4736/6135/6155/6156/6157/6165/6167/6168/6169/6175/6188/6194/6205/6217/6230/6232/6235	21
purple	BP	GO:0090150	establishment of protein localization to membrane	25/230	332/18670	4.95003e-13	9.87884e-11	9.33433e-11	11224/140823/23521/25873/26520/3684/4736/56993/6135/6155/6156/6157/6165/6167/6168/6169/6175/6188/6194/6205/6217/6230/6232/6235/9270	25
purple	BP	GO:0006605	protein targeting	27/230	432/18670	4.51213e-12	8.40459e-10	7.94134e-10	11224/131118/140823/23521/25873/26520/3684/4736/56993/6135/6155/6156/6157/6165/6167/6168/6169/6175/6188/6194/6205/6217/6230/6232/6235/66008/9270	27
purple	BP	GO:0033108	mitochondrial respiratory chain complex assembly	12/230	96/18670	2.30219e-09	4.02019e-07	3.79861e-07	10063/135154/4696/4707/4715/4716/4717/4726/4729/4731/55967/7381	12
purple	BP	GO:0042254	ribosome biogenesis	19/230	297/18670	5.32884e-09	8.7581e-07	8.27537e-07	10528/11224/11340/3692/4736/51388/54433/55505/55651/5822/6135/6155/6165/6169/6175/6194/6217/6232/64979	19
purple	BP	GO:0006120	mitochondrial electron transport, NADH to ubiquinone	9/230	55/18670	2.17189e-08	3.37126e-06	3.18544e-06	4696/4707/4715/4716/4717/4726/4729/4731/55967	9
purple	BP	GO:0006119	oxidative phosphorylation	13/230	145/18670	2.95208e-08	4.34112e-06	4.10184e-06	10476/4696/4707/4715/4716/4717/4726/4729/4731/521/55967/7381/9551	13
purple	BP	GO:0010257	NADH dehydrogenase complex assembly	9/230	64/18670	8.54508e-08	1.1369e-05	1.07424e-05	4696/4707/4715/4716/4717/4726/4729/4731/55967	9
purple	BP	GO:0032981	mitochondrial respiratory chain complex I assembly	9/230	64/18670	8.54508e-08	1.1369e-05	1.07424e-05	4696/4707/4715/4716/4717/4726/4729/4731/55967	9
purple	BP	GO:0042273	ribosomal large subunit biogenesis	9/230	71/18670	2.14435e-07	2.72332e-05	2.57322e-05	11224/3692/4736/51388/55651/6135/6165/6169/6175	9
purple	BP	GO:0042775	mitochondrial ATP synthesis coupled electron transport	10/230	97/18670	3.26533e-07	3.96666e-05	3.74803e-05	4696/4707/4715/4716/4717/4726/4729/4731/55967/7381	10
purple	BP	GO:0042773	ATP synthesis coupled electron transport	10/230	98/18670	3.59758e-07	4.18818e-05	3.95733e-05	4696/4707/4715/4716/4717/4726/4729/4731/55967/7381	10
purple	BP	GO:0006364	rRNA processing	14/230	214/18670	4.4493e-07	4.97254e-05	4.69846e-05	10528/11224/11340/4736/54433/55505/55651/5822/6135/6155/6165/6194/6217/6232	14
purple	BP	GO:0009167	purine ribonucleoside monophosphate metabolic process	17/230	340/18670	1.15701e-06	0.000124334	0.000117481	10476/3479/353/3692/3948/4696/4707/4715/4716/4717/4726/4729/4731/521/55967/7381/9551	17
purple	BP	GO:0009126	purine nucleoside monophosphate metabolic process	17/230	341/18670	1.20455e-06	0.000124648	0.000117778	10476/3479/353/3692/3948/4696/4707/4715/4716/4717/4726/4729/4731/521/55967/7381/9551	17
purple	BP	GO:0046034	ATP metabolic process	16/230	305/18670	1.28993e-06	0.000128716	0.000121622	10476/3479/3692/3948/4696/4707/4715/4716/4717/4726/4729/4731/521/55967/7381/9551	16
purple	BP	GO:0022904	respiratory electron transport chain	10/230	117/18670	1.86879e-06	0.000180049	0.000170125	4696/4707/4715/4716/4717/4726/4729/4731/55967/7381	10
purple	BP	GO:0009161	ribonucleoside monophosphate metabolic process	17/230	354/18670	2.00549e-06	0.000186778	0.000176483	10476/3479/353/3692/3948/4696/4707/4715/4716/4717/4726/4729/4731/521/55967/7381/9551	17
purple	BP	GO:0035567	non-canonical Wnt signaling pathway	11/230	150/18670	2.59098e-06	0.000233522	0.000220651	1952/50855/54361/5694/5695/5702/5705/5710/57822/6424/7976	11
purple	BP	GO:0016072	rRNA metabolic process	14/230	253/18670	3.25138e-06	0.000283886	0.000268238	10528/11224/11340/4736/54433/55505/55651/5822/6135/6155/6165/6194/6217/6232	14
purple	BP	GO:0002181	cytoplasmic translation	9/230	100/18670	4.02065e-06	0.000340415	0.000321652	23521/25873/4736/6135/6156/6165/6169/6175/6235	9
purple	BP	GO:0009205	purine ribonucleoside triphosphate metabolic process	16/230	335/18670	4.33192e-06	0.000346977	0.000327852	10476/3479/3692/3948/4696/4707/4715/4716/4717/4726/4729/4731/521/55967/7381/9551	16
purple	BP	GO:0009123	nucleoside monophosphate metabolic process	17/230	375/18670	4.34653e-06	0.000346977	0.000327852	10476/3479/353/3692/3948/4696/4707/4715/4716/4717/4726/4729/4731/521/55967/7381/9551	17
purple	BP	GO:0009199	ribonucleoside triphosphate metabolic process	16/230	341/18670	5.42671e-06	0.000421173	0.000397958	10476/3479/3692/3948/4696/4707/4715/4716/4717/4726/4729/4731/521/55967/7381/9551	16
purple	BP	GO:0009144	purine nucleoside triphosphate metabolic process	16/230	342/18670	5.63151e-06	0.000425255	0.000401816	10476/3479/3692/3948/4696/4707/4715/4716/4717/4726/4729/4731/521/55967/7381/9551	16
purple	BP	GO:0060071	Wnt signaling pathway, planar cell polarity pathway	9/230	108/18670	7.59245e-06	0.000558245	0.000527476	1952/50855/5694/5695/5702/5705/5710/57822/7976	9
purple	BP	GO:0090175	regulation of establishment of planar polarity	9/230	110/18670	8.82344e-06	0.00063212	0.000597279	1952/50855/5694/5695/5702/5705/5710/57822/7976	9
purple	BP	GO:0009141	nucleoside triphosphate metabolic process	16/230	362/18670	1.1477e-05	0.000801666	0.00075748	10476/3479/3692/3948/4696/4707/4715/4716/4717/4726/4729/4731/521/55967/7381/9551	16
purple	BP	GO:0042255	ribosome assembly	7/230	63/18670	1.20993e-05	0.000824521	0.000779075	3692/51388/5822/6135/6169/6175/6232	7
purple	BP	GO:0070125	mitochondrial translational elongation	8/230	88/18670	1.29401e-05	0.000860825	0.000813378	10573/122704/26589/28957/29088/51264/54460/64979	8
purple	BP	GO:0070126	mitochondrial translational termination	8/230	89/18670	1.4069e-05	0.000914155	0.000863768	10573/122704/26589/28957/29088/51264/54460/64979	8
purple	BP	GO:0022900	electron transport chain	11/230	186/18670	2.01911e-05	0.00128213	0.00121146	1528/4696/4707/4715/4716/4717/4726/4729/4731/55967/7381	11
purple	BP	GO:0008380	RNA splicing	18/230	469/18670	2.19458e-05	0.00136259	0.00128749	10084/10949/1153/153527/2334/25949/285672/3184/4116/51329/51691/5441/55954/6635/6636/85437/8559/9939	18
purple	BP	GO:0001736	establishment of planar polarity	9/230	124/18670	2.32339e-05	0.00138118	0.00130505	1952/50855/5694/5695/5702/5705/5710/57822/7976	9
purple	BP	GO:0007164	establishment of tissue polarity	9/230	124/18670	2.32339e-05	0.00138118	0.00130505	1952/50855/5694/5695/5702/5705/5710/57822/7976	9
purple	BP	GO:0045333	cellular respiration	11/230	193/18670	2.84334e-05	0.00165506	0.00156384	135154/4696/4707/4715/4716/4717/4726/4729/4731/55967/7381	11
purple	BP	GO:0002479	antigen processing and presentation of exogenous peptide antigen via MHC class I, TAP-dependent	7/230	75/18670	3.83013e-05	0.00218396	0.00206358	3105/567/5694/5695/5702/5705/5710	7
purple	BP	GO:0022618	ribonucleoprotein complex assembly	13/230	277/18670	4.17304e-05	0.00233189	0.00220336	1153/23521/2886/3692/51388/5822/6135/6169/6175/6232/6635/6636/8559	13
purple	BP	GO:0006415	translational termination	8/230	104/18670	4.38079e-05	0.00239998	0.0022677	10573/122704/26589/28957/29088/51264/54460/64979	8
purple	BP	GO:0042590	antigen processing and presentation of exogenous peptide antigen via MHC class I	7/230	79/18670	5.36553e-05	0.00288294	0.00272404	3105/567/5694/5695/5702/5705/5710	7
purple	BP	GO:0001738	morphogenesis of a polarized epithelium	9/230	141/18670	6.39424e-05	0.00337085	0.00318506	1952/50855/5694/5695/5702/5705/5710/57822/7976	9
purple	BP	GO:0071826	ribonucleoprotein complex subunit organization	13/230	291/18670	6.90566e-05	0.00357304	0.0033761	1153/23521/2886/3692/51388/5822/6135/6169/6175/6232/6635/6636/8559	13
purple	BP	GO:0000377	RNA splicing, via transesterification reactions with bulged adenosine as nucleophile	15/230	379/18670	7.63163e-05	0.00380764	0.00359777	10084/10949/1153/153527/25949/3184/4116/51691/5441/55954/6635/6636/85437/8559/9939	15
purple	BP	GO:0000398	mRNA splicing, via spliceosome	15/230	379/18670	7.63163e-05	0.00380764	0.00359777	10084/10949/1153/153527/25949/3184/4116/51691/5441/55954/6635/6636/85437/8559/9939	15
purple	BP	GO:1905330	regulation of morphogenesis of an epithelium	10/230	180/18670	8.14666e-05	0.00399329	0.00377319	1952/50855/54361/5694/5695/5702/5705/5710/57822/7976	10
purple	BP	GO:0000375	RNA splicing, via transesterification reactions	15/230	382/18670	8.3334e-05	0.0040144	0.00379313	10084/10949/1153/153527/25949/3184/4116/51691/5441/55954/6635/6636/85437/8559/9939	15
purple	BP	GO:0034470	ncRNA processing	15/230	384/18670	8.83204e-05	0.00418249	0.00395196	10528/11224/11340/4736/51002/54433/55505/55651/5822/6135/6155/6165/6194/6217/6232	15
purple	BP	GO:0002474	antigen processing and presentation of peptide antigen via MHC class I	7/230	96/18670	0.00018488	0.00860926	0.00813473	3105/567/5694/5695/5702/5705/5710	7
purple	BP	GO:0007007	inner mitochondrial membrane organization	5/230	44/18670	0.000199432	0.00913462	0.00863114	10476/140823/26520/521/9551	5
purple	BP	GO:0015980	energy derivation by oxidation of organic compounds	12/230	285/18670	0.000227219	0.0102395	0.00967512	135154/3479/4696/4707/4715/4716/4717/4726/4729/4731/55967/7381	12
purple	BP	GO:0006414	translational elongation	8/230	133/18670	0.000245667	0.0108951	0.0102946	10573/122704/26589/28957/29088/51264/54460/64979	8
purple	BP	GO:0032543	mitochondrial translation	8/230	135/18670	0.000271956	0.0118726	0.0112182	10573/122704/26589/28957/29088/51264/54460/64979	8
purple	BP	GO:0043488	regulation of mRNA stability	9/230	177/18670	0.000356754	0.0153349	0.0144897	10949/11340/1153/3184/5694/5695/5702/5705/5710	9
purple	BP	GO:0030177	positive regulation of Wnt signaling pathway	9/230	179/18670	0.000387368	0.0163986	0.0154947	245973/5300/5694/5695/5702/5705/5710/6424/7473	9
purple	BP	GO:0010565	regulation of cellular ketone metabolic process	9/230	181/18670	0.000420115	0.0175194	0.0165538	33/341/3692/54361/5694/5695/5702/5705/5710	9
purple	BP	GO:0043487	regulation of RNA stability	9/230	183/18670	0.00045511	0.0186996	0.017669	10949/11340/1153/3184/5694/5695/5702/5705/5710	9
purple	BP	GO:0031145	anaphase-promoting complex-dependent catabolic process	6/230	81/18670	0.000492073	0.0196408	0.0185582	5694/5695/5702/5705/5710/9184	6
purple	BP	GO:0033238	regulation of cellular amine metabolic process	6/230	81/18670	0.000492073	0.0196408	0.0185582	3684/5694/5695/5702/5705/5710	6
purple	BP	GO:0090151	establishment of protein localization to mitochondrial membrane	3/230	14/18670	0.000607565	0.023909	0.0225911	140823/26520/56993	3
purple	BP	GO:0007216	G protein-coupled glutamate receptor signaling pathway	3/230	15/18670	0.000752574	0.029204	0.0275944	2912/2913/9455	3
purple	BP	GO:0061013	regulation of mRNA catabolic process	9/230	199/18670	0.000830705	0.0317944	0.0300419	10949/11340/1153/3184/5694/5695/5702/5705/5710	9
purple	BP	GO:0140053	mitochondrial gene expression	8/230	162/18670	0.000913452	0.034489	0.032588	10573/122704/26589/28957/29088/51264/54460/64979	8
purple	BP	GO:1902600	proton transmembrane transport	8/230	163/18670	0.000950609	0.0354133	0.0334614	10063/10476/150159/1528/245973/285335/521/9551	8
purple	BP	GO:0006521	regulation of cellular amino acid metabolic process	5/230	62/18670	0.000993083	0.0365089	0.0344966	5694/5695/5702/5705/5710	5
purple	BP	GO:0010972	negative regulation of G2/M transition of mitotic cell cycle	6/230	93/18670	0.0010228	0.0371131	0.0350675	25949/5694/5695/5702/5705/5710	6
purple	BP	GO:0042180	cellular ketone metabolic process	10/230	248/18670	0.001045	0.0374325	0.0353693	2531/33/341/3692/54361/5694/5695/5702/5705/5710	10
purple	BP	GO:0001522	pseudouridine synthesis	3/230	17/18670	0.00110445	0.0390612	0.0369082	54433/55505/55651	3
purple	BP	GO:2000027	regulation of animal organ morphogenesis	10/230	253/18670	0.0012144	0.0424128	0.0400751	1952/50855/54361/5694/5695/5702/5705/5710/57822/7976	10
purple	BP	GO:0007006	mitochondrial membrane organization	7/230	134/18670	0.00137382	0.0473883	0.0447764	10476/140823/26520/292/521/56993/9551	7
purple	BP	GO:0042274	ribosomal small subunit biogenesis	5/230	67/18670	0.00141028	0.0480526	0.045404	5822/6169/6194/6217/6232	5
red	BP	GO:0072659	protein localization to plasma membrane	19/407	260/18670	4.66624e-06	0.0196962	0.0182475	1000/10490/10551/10640/196383/23513/245812/2633/285172/287/3875/51762/55667/598/84668/8500/9482/9530/999	19
red	BP	GO:0051258	protein polymerization	19/407	283/18670	1.56359e-05	0.0329995	0.0305722	100287171/10152/1027/10382/22921/27243/2885/28988/51199/51652/51734/57175/5756/6712/6904/8976/9353/9463/9530	19
turquoise	BP	GO:0006953	acute-phase response	29/4436	47/18670	3.21243e-08	0.000205627	0.000178915	1051/12/1401/1910/197/2147/3077/3240/325/3552/3569/3929/445/5004/5005/5068/5265/5345/54658/5743/57817/59307/6288/6289/7036/7124/7442/8600/8792	29
turquoise	BP	GO:0006732	coenzyme metabolic process	142/4436	403/18670	1.0578e-07	0.000338549	0.00029457	100101267/10135/10400/10588/10797/10891/11277/11332/116285/117145/122970/123876/130013/133686/160760/1622/1719/1727/191/195827/200895/2023/2026/2103/2180/2182/226/229/230/2326/23382/23417/2346/2348/23498/23530/23590/23636/2584/2597/2643/2646/26471/27035/284486/29914/3098/3099/3141/3158/3417/3418/348158/349565/3607/3643/387712/3939/4143/4144/4200/4552/4967/5095/5096/51166/51268/51422/51562/5163/51…	142
turquoise	BP	GO:0044282	small molecule catabolic process	151/4436	445/18670	5.90709e-07	0.00126038	0.00109665	100/1036/10588/10858/10930/11164/11165/122970/123688/127/130013/131870/132158/1428/144193/1592/166785/171586/1806/1807/189/1891/191/2023/2026/208/2110/2166/226/22875/229/230/23417/23498/23576/23600/23670/2524/2526/2528/254013/256356/2571/2584/2585/2597/26061/27034/2710/27124/2720/27233/27284/2744/2746/2875/2931/3030/3034/3073/3074/3098/3099/3176/3242/3373/3425/3607/3612/37/374659/384/4143/4329/43…	151
turquoise	BP	GO:0009100	glycoprotein metabolic process	143/4436	419/18670	8.0519e-07	0.0012885	0.00112112	10195/10318/10402/11041/11227/11253/11277/11282/11320/115290/123264/135152/1462/1499/160335/1650/170384/175/200185/200810/200958/201595/2132/2135/2137/222537/22822/22845/23333/23753/2524/2525/2526/2528/256281/256435/2590/26035/2623/26232/2650/2651/26574/2673/27090/27230/285203/286148/29940/3073/3074/30815/325/3373/3423/3425/342897/3549/3955/4121/4124/4125/4126/4248/432/433/442117/4582/5046/50515/…	143
turquoise	BP	GO:0015711	organic anion transport	159/4436	482/18670	2.05633e-06	0.00263098	0.0022892	10050/10087/10227/10246/10396/10550/10559/10786/10861/10991/11000/11046/1109/11238/11254/11309/114571/114884/116519/117247/123096/123264/1244/124935/146167/1468/1497/153129/1636/1645/189/19/201232/201780/2055/208/2180/2182/219855/22925/23204/23443/2348/23539/23760/246213/26207/27347/2744/284111/284439/291/293/29957/29988/301/320/345/353189/374868/377677/387700/388121/4036/4282/4547/477/4828/4948/…	159
turquoise	BP	GO:0031667	response to nutrient levels	163/4436	499/18670	2.95414e-06	0.00263098	0.0022892	100/10135/1030/10400/10458/10514/10518/10670/10891/10991/11167/11345/1312/133/1373/144577/150094/154/154743/1592/1609/168620/1789/19/191/2067/2155/218/2180/2182/22953/23032/23367/23376/2348/23530/23710/24145/2520/255738/26/26263/2696/27102/27244/27344/283375/29103/2934/3077/3141/3162/317/3170/3291/3297/3309/3358/3383/3607/3673/3920/3934/3939/4049/4131/4149/4193/429/440275/445/462/467/490/4925/496…	163
turquoise	BP	GO:0044262	cellular carbohydrate metabolic process	102/4436	286/18670	3.42391e-06	0.00263098	0.0022892	10020/10891/116255/1407/150094/1609/208/2103/2132/2135/2137/2185/231/23178/23417/256356/2584/2585/2646/26471/26509/2710/27124/2720/27329/2784/2852/2931/2932/2992/2998/3098/3099/3170/3417/3418/3425/3487/3607/3612/3643/3705/378884/4126/5028/5031/5071/5105/51294/51422/5163/5164/5165/5167/5209/5210/5223/5236/5260/5366/5465/54928/5500/5502/5506/55277/55454/55556/5581/55829/56623/5728/57486/6095/6120/6…	102
turquoise	BP	GO:1903825	organic acid transmembrane transport	56/4436	135/18670	3.69923e-06	0.00263098	0.0022892	10550/10991/11046/11254/117247/123096/124935/146167/1468/153129/2055/208/23204/2348/23539/246213/27347/284111/387700/4036/477/51422/51660/54896/55144/55238/5565/56262/5663/57030/58526/5997/6505/6507/6509/6512/6519/6533/6535/6536/6539/6541/6542/6573/7057/788/79751/80131/8140/83733/8604/8660/8884/9056/9123/92745	56
turquoise	BP	GO:1905039	carboxylic acid transmembrane transport	56/4436	135/18670	3.69923e-06	0.00263098	0.0022892	10550/10991/11046/11254/117247/123096/124935/146167/1468/153129/2055/208/23204/2348/23539/246213/27347/284111/387700/4036/477/51422/51660/54896/55144/55238/5565/56262/5663/57030/58526/5997/6505/6507/6509/6512/6519/6533/6535/6536/6539/6541/6542/6573/7057/788/79751/80131/8140/83733/8604/8660/8884/9056/9123/92745	56
turquoise	BP	GO:0071496	cellular response to external stimulus	117/4436	339/18670	4.28174e-06	0.00270686	0.00235522	10135/1030/10458/10514/10518/10670/10991/1111/11345/1265/1312/136/136319/144577/150094/154743/1647/168620/23032/2348/2353/23710/255738/26/26263/27063/27244/283375/29103/3077/3162/3170/3297/3309/3383/3673/3920/3934/4055/4067/4149/4193/432/440275/441027/467/477/4790/4878/490/4929/4976/5025/5028/5029/5032/5105/5164/5292/5366/54332/55364/5562/55630/55846/5587/5594/5599/5610/5734/57407/5743/57463/5753…	117
turquoise	BP	GO:0002237	response to molecule of bacterial origin	118/4436	343/18670	4.65168e-06	0.00270686	0.00235522	100133941/10417/1051/10891/11213/114609/114769/1244/1312/133/1373/140885/1432/1544/1604/19/1910/2149/2263/2326/23328/2353/25/2643/2672/27063/27178/29/2919/2920/2921/3248/3297/3383/342979/3569/3592/3606/3717/3726/3727/3929/3934/4016/4049/4057/4067/4091/4208/4257/4258/4282/4283/445/4790/4792/4793/4795/4851/5054/5105/5142/54658/55122/55765/5578/5581/55829/5594/5599/56300/57162/5731/5734/5737/57402/5…	118
turquoise	BP	GO:0032496	response to lipopolysaccharide	114/4436	330/18670	5.37707e-06	0.00286822	0.00249562	10417/1051/10891/11213/114609/114769/1244/1312/133/1373/140885/1432/1544/1604/19/1910/2149/2263/2326/23328/2353/25/2643/2672/27063/27178/29/2919/2920/2921/3248/3297/3383/342979/3569/3592/3606/3717/3726/3727/3929/3934/4016/4049/4057/4067/4091/4208/4257/4258/4282/4283/445/4790/4792/4793/4795/4851/5054/5105/5142/54658/55122/5578/5581/55829/5594/5599/56300/57162/5731/5734/5737/57402/5743/57817/5914/5…	114
turquoise	BP	GO:0006979	response to oxidative stress	148/4436	451/18670	6.29438e-06	0.00297539	0.00258887	100/10105/10110/10365/10516/10550/10628/10636/10891/11030/11277/116988/1244/1263/135112/140885/1410/1499/154807/1719/1800/1843/1861/1894/2055/2067/2110/2113/2119/2185/22925/2353/25/25824/25942/2643/27035/27244/2775/2861/2877/2878/29920/29957/30001/301/3162/3240/3297/3315/3373/3417/347/3569/3717/374/388/3934/3939/406/4170/4193/4248/4257/4318/4512/4535/4548/4602/4688/4929/493869/4968/5034/50484/505…	148
turquoise	BP	GO:0046394	carboxylic acid biosynthetic process	151/4436	462/18670	6.52019e-06	0.00297539	0.00258887	100101267/1036/10588/10858/10891/1109/11277/11332/114880/116285/116519/122945/122970/123876/127281/130013/1373/1382/1462/1544/1559/1565/171586/1719/1806/189/195827/200895/2023/2026/2103/226/229/22928/230/23417/2346/23498/23600/23636/246/256987/2571/2584/2597/2643/2646/26471/2744/2746/283985/2875/2948/29920/29940/29968/301/3098/3099/3248/3373/339983/340895/345/348158/3607/3643/37/387712/3939/3995/…	151
turquoise	BP	GO:0007584	response to nutrient	81/4436	219/18670	7.18828e-06	0.00297539	0.00258887	100/1030/10400/10458/10518/1592/1609/1789/19/191/2067/2155/218/2180/2182/22953/23376/2348/23530/24145/2696/2934/3141/3162/317/3170/3297/3673/3939/4049/4131/4193/429/445/462/490/4968/4976/5025/5028/5029/5032/5111/5164/5292/5313/5315/54332/54658/5728/57407/5743/57463/5764/57817/5914/594/595/5970/632/64241/6569/6591/6696/6722/6770/6872/6915/7040/7048/706/717/7421/7442/7494/8443/8520/8854/9131/920/99…	81
turquoise	BP	GO:0016053	organic acid biosynthetic process	151/4436	463/18670	7.43731e-06	0.00297539	0.00258887	100101267/1036/10588/10858/10891/1109/11277/11332/114880/116285/116519/122945/122970/123876/127281/130013/1373/1382/1462/1544/1559/1565/171586/1719/1806/189/195827/200895/2023/2026/2103/226/229/22928/230/23417/2346/23498/23600/23636/246/256987/2571/2584/2597/2643/2646/26471/2744/2746/283985/2875/2948/29920/29940/29968/301/3098/3099/3248/3373/339983/340895/345/348158/3607/3643/37/387712/3939/3995/…	151
turquoise	BP	GO:0006970	response to osmotic stress	38/4436	83/18670	8.84502e-06	0.00308847	0.00268726	1263/1654/1831/2185/231/2326/27347/3176/3673/5020/51562/5170/5243/55144/5602/5603/56262/5743/57468/59341/6513/6517/6652/677/6870/706/7098/7124/79085/80131/80303/81628/8291/836/8531/91862/92241/9943	38
turquoise	BP	GO:0003333	amino acid transmembrane transport	39/4436	86/18670	8.97111e-06	0.00308847	0.00268726	10550/10991/11254/117247/123096/124935/146167/153129/2055/23204/246213/27347/387700/477/54896/55144/55238/56262/5663/57030/5997/6505/6507/6509/6512/6519/6533/6535/6536/6539/6541/6542/79751/80131/8140/83733/8604/9056/92745	39
turquoise	BP	GO:0006790	sulfur compound metabolic process	125/4436	372/18670	9.16746e-06	0.00308847	0.00268726	1036/10380/10400/10402/10861/11041/11046/11332/116285/117145/122970/123876/1244/1312/1373/1462/1468/1497/1622/1800/189/191/2180/2182/222537/23382/23417/26035/2720/27233/27284/284486/2938/2939/2941/2948/29940/3073/3074/3141/3158/3373/3417/3423/3425/348158/4143/4144/4257/4258/4357/4548/4552/4594/4967/50507/50515/5095/5096/51000/51166/51268/5163/5164/5165/51660/5167/54480/54898/54928/54988/55454/555…	125
turquoise	BP	GO:0071214	cellular response to abiotic stimulus	113/4436	331/18670	1.08853e-05	0.00331794	0.00288692	10135/10692/10715/10991/11011/1111/11277/114769/1259/1265/136319/138162/1407/1408/1410/1432/1647/1654/1874/1894/2067/208/22890/231/25896/26012/26056/26155/27035/27063/27347/2868/3014/3297/3309/3364/3373/342372/3673/388/4055/4193/4239/429/440275/441027/4609/477/4776/4790/4878/50507/5105/5111/51499/51562/51776/5295/54107/5481/55144/55364/5599/5602/5603/57192/5728/5734/5743/5764/57817/5879/59341/611…	113
turquoise	BP	GO:0104004	cellular response to environmental stimulus	113/4436	331/18670	1.08853e-05	0.00331794	0.00288692	10135/10692/10715/10991/11011/1111/11277/114769/1259/1265/136319/138162/1407/1408/1410/1432/1647/1654/1874/1894/2067/208/22890/231/25896/26012/26056/26155/27035/27063/27347/2868/3014/3297/3309/3364/3373/342372/3673/388/4055/4193/4239/429/440275/441027/4609/477/4776/4790/4878/50507/5105/5111/51499/51562/51776/5295/54107/5481/55144/55364/5599/5602/5603/57192/5728/5734/5743/5764/57817/5879/59341/611…	113
turquoise	BP	GO:0006650	glycerophospholipid metabolic process	109/4436	319/18670	1.47827e-05	0.00416922	0.00362761	10380/1040/10400/10423/10554/10555/1133/114884/116519/116986/117245/145567/1459/151056/154141/1606/1609/1622/171586/201164/204962/222236/22876/22979/23167/23259/23446/23556/23761/246/248/255043/256987/27124/27132/284161/284486/3030/3358/347735/3612/3635/377/43/4534/51365/5154/51552/51573/51604/5277/5281/5283/5288/5293/5295/5296/5320/5444/54928/55224/55500/55697/56261/56623/56910/5728/58488/5867/5…	109
turquoise	BP	GO:0098656	anion transmembrane transport	100/4436	288/18670	1.5532e-05	0.00416922	0.00362761	10479/10550/10559/10861/10991/11046/11254/114571/117247/1180/1183/1186/1188/1193/123096/124935/144453/146167/1468/153129/19/200959/2055/208/219855/23204/23443/2348/23539/246213/2557/2565/2569/27347/2742/283652/284111/284129/284439/285966/387700/4036/477/51000/51422/51660/5243/53405/5348/54896/55107/55144/55238/5565/56262/5663/57030/57120/57348/57468/58526/5997/6505/6507/6509/6512/6519/6533/6535/6…	100
turquoise	BP	GO:0055076	transition metal ion homeostasis	53/4436	131/18670	1.56321e-05	0.00416922	0.00362761	1317/1318/1356/148738/164656/22/23516/2512/261729/26872/27102/283375/28982/30061/3077/3162/3263/3934/4057/4489/4490/4493/4494/4495/4499/4501/4502/4609/4891/5071/51310/537/540/55240/55630/55832/56898/57817/6280/64116/64924/6500/654/7018/7036/7037/7922/79689/8031/81894/8692/90639/9843	53
turquoise	BP	GO:0009108	coenzyme biosynthetic process	92/4436	261/18670	1.71461e-05	0.00417921	0.00363631	100101267/10135/10588/10891/11277/11332/130013/133686/160760/1719/195827/200895/2023/2026/2103/2180/2182/226/229/230/23417/23498/23590/23636/2584/2597/2643/2646/26471/29914/3098/3099/3418/349565/3607/3643/387712/3939/4143/4144/4967/51422/5163/5164/5165/51660/5209/5210/5214/5223/5230/5236/5313/5315/5465/54898/54981/55034/55163/55312/55526/5562/55753/5663/56997/57107/5743/60490/6622/669/7167/79646/…	92
turquoise	BP	GO:0006855	drug transmembrane transport	37/4436	82/18670	1.73468e-05	0.00417921	0.00363631	10550/10786/10991/123096/1244/127700/1317/1468/153129/2055/23204/2348/246213/284111/387700/4036/477/54896/55238/55244/55754/5663/57030/5997/6505/6507/6512/6535/6541/6542/6565/6573/79751/8140/83733/83959/8604	37
turquoise	BP	GO:0061008	hepaticobiliary system development	55/4436	138/18670	1.82708e-05	0.00417921	0.00363631	100/1051/11113/1361/1373/1459/205/2267/23242/2487/255738/2735/301/3077/3142/3162/3280/3482/3549/3673/3720/4124/4192/4357/445/4851/5105/5111/5315/54658/54903/55036/570/5764/5774/57817/5906/5914/5915/595/5967/5970/6195/634/6670/6881/6927/6928/7040/7128/7494/790/79733/8854/9480	55
turquoise	BP	GO:0006643	membrane lipid metabolic process	76/4436	207/18670	1.82812e-05	0.00417921	0.00363631	10087/10400/10402/10715/165679/2055/23556/23683/2525/2528/256435/256987/2581/2583/25865/27090/2720/2760/3073/3074/30815/339221/347735/3491/3696/375298/392636/4258/4668/51228/51604/5277/5281/5283/53947/54898/55304/55512/5562/5580/55852/5587/5660/57488/59344/65258/6610/7124/7357/7915/79993/80235/80772/81537/83401/84002/8439/8560/8611/8613/8703/8705/8707/8818/8869/8877/9200/9217/93183/93210/9331/933…	76
turquoise	BP	GO:0001889	liver development	54/4436	135/18670	1.91941e-05	0.00423661	0.00368625	100/1051/11113/1361/1373/1459/205/2267/23242/2487/255738/2735/301/3077/3142/3162/3280/3482/3549/3673/3720/4124/4192/4357/445/4851/5105/5111/5315/54658/55036/570/5764/5774/57817/5906/5914/5915/595/5967/5970/6195/634/6670/6881/6927/6928/7040/7128/7494/790/79733/8854/9480	54
turquoise	BP	GO:1901605	alpha-amino acid metabolic process	80/4436	222/18670	2.42955e-05	0.00518385	0.00451044	1036/10400/10491/10588/112399/122945/123688/130013/1312/1373/1428/144193/1503/1800/189/191/22928/23382/23409/23498/23576/256987/2571/2673/27034/2744/2746/2875/29920/29968/30001/3034/3176/3242/384/4143/4329/435/4357/445/4548/4552/4594/4967/5033/5034/50507/51091/51166/51268/5352/54583/54681/5471/548596/55258/56267/56474/56605/570/5723/5832/586/587/60496/64087/64577/6507/6535/6999/790/7915/80017/801…	80
turquoise	BP	GO:0006644	phospholipid metabolic process	139/4436	430/18670	2.75136e-05	0.00556646	0.00484335	10380/1040/10400/10423/10451/10554/10555/1133/113791/114884/116519/116986/117245/124997/145567/1459/151056/154141/1606/1609/1622/171586/201164/204962/2055/2185/222236/2224/22845/22876/22979/23167/23259/23446/23556/23761/246/248/255043/255738/256987/27124/27132/27329/2784/284161/284486/3030/3074/3158/3358/339221/3417/347735/3612/3635/377/388121/4067/43/4534/51365/5154/51552/5156/51573/51604/5277/5…	139
turquoise	BP	GO:0048732	gland development	140/4436	434/18670	2.89236e-05	0.00556646	0.00484335	100/10272/1028/1036/1051/10765/10913/11113/128239/1361/1373/1435/1459/1499/151449/1969/2001/2049/205/208/2113/2119/2263/2267/22890/23129/23242/2487/25/255738/25928/2735/301/3077/3084/3099/3142/3162/3169/3200/3219/3232/326/3280/3400/3482/3549/3643/3673/3717/3720/374/4124/4192/429/4357/445/4487/4513/462/4851/4855/5021/5066/5080/5087/5105/5111/51176/5154/5156/51804/5307/5315/5324/540/54658/5471/5503…	140
turquoise	BP	GO:0034976	response to endoplasmic reticulum stress	98/4436	285/18670	2.92916e-05	0.00556646	0.00484335	10087/10106/10130/1047/1051/10952/10954/11153/11253/115290/138065/153222/168620/1861/192683/201595/2135/2137/22926/23376/23645/23753/246/257629/258010/26232/26471/2673/27113/27230/2907/2931/2932/29978/30001/30827/317/3300/3309/337867/342897/37/378884/440275/467/487/4976/5034/5071/51009/51360/51465/51569/5295/5296/5366/54546/54557/54788/550/55139/5526/55298/55432/55829/5610/5611/56886/5924/595/640…	98
turquoise	BP	GO:0009185	ribonucleoside diphosphate metabolic process	55/4436	140/18670	2.96009e-05	0.00556646	0.00484335	100101267/10891/11164/11277/131870/195827/2023/2026/203/205/2103/226/229/230/23636/2584/2597/260425/2646/26471/3098/3099/3607/3643/387712/3939/4354/4967/50808/51422/5209/5210/5214/5223/5230/5236/5313/5315/5465/55526/5562/55753/5663/669/7167/8021/8086/81929/8573/8604/89/9414/954/9631/9883	55
turquoise	BP	GO:0043123	positive regulation of I-kappaB kinase/NF-kappaB signaling	68/4436	183/18670	3.16115e-05	0.00556646	0.00484335	10537/10769/10783/10913/11043/114609/114769/1499/1893/1894/1902/2149/2150/22954/2316/23636/24138/25/27032/27178/3162/4055/4057/4215/497661/5071/51135/51523/51704/5494/55072/55223/55504/55765/5581/5587/56300/57161/57162/57449/57708/5970/6275/6376/64170/6885/7098/7105/7124/7189/7329/80216/834/841/843/84962/85363/8600/8737/8743/8767/8795/9020/920/92610/9516/9641/972	68
turquoise	BP	GO:0061615	glycolytic process through fructose-6-phosphate	17/4436	28/18670	3.21761e-05	0.00556646	0.00484335	2023/2026/226/229/230/2584/2597/3098/3099/3607/5214/5223/5230/5313/5315/669/7167	17
turquoise	BP	GO:0061620	glycolytic process through glucose-6-phosphate	17/4436	28/18670	3.21761e-05	0.00556646	0.00484335	2023/2026/226/229/230/2584/2597/3098/3099/3607/5214/5223/5230/5313/5315/669/7167	17
turquoise	BP	GO:0043393	regulation of protein binding	78/4436	217/18670	3.37252e-05	0.00568092	0.00494294	10418/10769/114609/114769/115908/1400/151651/154/1601/161882/1636/22873/22924/23032/23129/23228/25/255738/26086/26119/2622/2932/3077/3078/3084/3200/3297/3300/3309/3397/340061/3434/3955/3958/4015/4043/408/409/4133/4140/4208/4221/4318/4776/5071/51068/51176/51185/5347/54552/5465/5580/5599/56155/5663/56998/59082/627/64400/650/652/6590/6604/6653/6714/6815/6872/6996/7015/7046/80011/81494/84062/84959/86…	78
turquoise	BP	GO:0072330	monocarboxylic acid biosynthetic process	114/4436	343/18670	3.79906e-05	0.00589732	0.00513122	100101267/10858/10891/1109/11277/11332/114880/116285/116519/122970/123876/127281/130013/1382/1462/1544/1559/1565/171586/189/195827/2023/2026/2103/226/229/230/23417/23600/23636/246/2571/2584/2597/2646/26471/283985/2948/29940/301/3098/3099/3248/340895/345/348158/3607/3643/37/387712/3939/3995/4282/4967/51102/51141/51422/5209/5210/5214/5223/5230/5236/5313/5315/5465/54898/54988/55258/55501/55526/5562/…	114
turquoise	BP	GO:0006805	xenobiotic metabolic process	50/4436	125/18670	3.83593e-05	0.00589732	0.00513122	10/1036/10858/113612/116285/120227/1429/1544/1548/1549/1555/1559/1565/1573/1592/1645/1727/1800/2052/218/2180/2326/26/27284/2938/2939/2941/2948/29785/348158/4257/4258/5446/54578/54657/54658/54996/570/5742/6095/64757/6770/6776/6799/7366/874/8824/8856/9/91703	50
turquoise	BP	GO:0009135	purine nucleoside diphosphate metabolic process	54/4436	138/18670	3.95794e-05	0.00589732	0.00513122	100101267/10891/11277/131870/195827/2023/2026/203/205/2103/226/229/230/23636/2584/2597/260425/2646/26471/3098/3099/3607/3643/387712/3939/4354/4967/50808/51422/5209/5210/5214/5223/5230/5236/5313/5315/5465/55526/5562/55753/5663/669/7167/8021/8086/81929/8573/8604/89/9414/954/9631/9883	54
turquoise	BP	GO:0009179	purine ribonucleoside diphosphate metabolic process	54/4436	138/18670	3.95794e-05	0.00589732	0.00513122	100101267/10891/11277/131870/195827/2023/2026/203/205/2103/226/229/230/23636/2584/2597/260425/2646/26471/3098/3099/3607/3643/387712/3939/4354/4967/50808/51422/5209/5210/5214/5223/5230/5236/5313/5315/5465/55526/5562/55753/5663/669/7167/8021/8086/81929/8573/8604/89/9414/954/9631/9883	54
turquoise	BP	GO:0050654	chondroitin sulfate proteoglycan metabolic process	23/4436	44/18670	3.96164e-05	0.00589732	0.00513122	135152/1462/29940/3073/3074/3373/3423/3425/50515/54480/54928/55454/55501/56548/633/63827/79586/79625/83539/92126/92370/9469/9806	23
turquoise	BP	GO:0051188	cofactor biosynthetic process	109/4436	326/18670	4.20315e-05	0.00611463	0.0053203	100101267/10135/10588/10891/11277/11332/130013/133686/1352/1371/1497/1544/160760/166785/1719/195827/200895/2023/2026/2103/2180/2182/226/229/230/23417/23498/23590/23636/255027/2584/2597/2643/2646/26471/29914/29968/3098/3099/3418/349565/3607/3643/387712/3939/405753/4143/4144/4258/4513/4891/4967/50506/51422/51562/5163/5164/5165/51660/5209/5210/5214/5223/5230/5236/5313/5315/5465/54898/54981/55034/551…	109
turquoise	BP	GO:0009101	glycoprotein biosynthetic process	115/4436	348/18670	4.64789e-05	0.00661137	0.00575252	10195/10318/10402/11041/11227/11253/11277/11282/11320/123264/135152/1462/1499/160335/1650/170384/200185/200810/200958/201595/2132/2135/2137/222537/22822/22845/23333/23753/2524/2525/2526/2528/256281/256435/2590/26035/2623/2650/2651/26574/2673/27090/27230/285203/286148/29940/30815/3955/4121/4124/4248/432/433/442117/4582/50515/5074/51146/51465/51809/5238/53947/54480/54550/55454/55501/55568/55808/558…	115
turquoise	BP	GO:0030204	chondroitin sulfate metabolic process	21/4436	39/18670	4.80707e-05	0.00668915	0.00582019	1462/29940/3073/3074/3373/3423/3425/50515/54480/54928/55454/55501/56548/633/63827/79586/79625/83539/92126/9469/9806	21
turquoise	BP	GO:0006665	sphingolipid metabolic process	60/4436	159/18670	5.36464e-05	0.00723362	0.00629394	10087/10400/10715/165679/2055/23683/2525/2528/256435/256987/2581/2583/25865/2720/2760/3073/3074/30815/339221/347735/3491/3696/375298/4668/51228/53947/54898/55304/55512/5562/5580/55852/5587/5660/57488/59344/6610/7124/7357/7915/79993/80772/81537/83401/8439/8560/8611/8613/8703/8705/8707/8869/8877/9200/9217/9331/9334/94103/9514/9524	60
turquoise	BP	GO:0046486	glycerolipid metabolic process	133/4436	414/18670	5.59649e-05	0.00723362	0.00629394	10380/1040/10400/10423/10554/10555/1133/114884/116255/116519/116986/117245/1373/145567/1459/150094/151056/154141/1606/1609/1622/171586/201164/204962/2166/2180/2182/222236/22876/22979/23167/23259/23399/23446/23556/23761/246/248/255043/255738/256356/256987/2710/27124/27132/2784/283/284161/284486/3030/3358/345/347735/350/3612/3635/377/392636/43/4534/5105/51141/51365/5154/51552/51573/51604/5277/5281/…	133
turquoise	BP	GO:0031669	cellular response to nutrient levels	83/4436	237/18670	5.59944e-05	0.00723362	0.00629394	10135/1030/10458/10514/10518/10670/10991/11345/1312/144577/150094/154743/168620/23032/2348/23710/255738/26/26263/27244/283375/29103/3077/3162/3170/3297/3309/3383/3920/3934/4149/4193/440275/467/490/4976/5025/5028/5029/5032/5105/5164/5292/5366/54332/55364/5562/55630/55846/5587/5594/5599/5610/57407/5743/57463/57535/5764/58528/632/6513/6591/6722/6872/7378/7421/7442/7484/7494/784/80149/8131/81788/8192…	83
turquoise	BP	GO:0006470	protein dephosphorylation	107/4436	321/18670	5.65951e-05	0.00723362	0.00629394	10106/10217/1033/11099/11123/11156/116224/128853/132160/134510/138639/1408/142679/145553/150290/151242/151649/151987/153769/157313/160760/168448/1760/1827/1843/1846/1848/1849/1850/1852/2070/23035/23141/23291/23399/23645/25930/26012/29101/2932/3672/3717/392617/3958/4534/4621/51207/51231/51496/5494/5500/5502/5510/55197/5521/5522/5523/5525/5526/5528/5529/5530/55313/5532/5580/5610/56940/5728/57460/57…	107
turquoise	BP	GO:0045017	glycerolipid biosynthetic process	87/4436	251/18670	5.76339e-05	0.00723362	0.00629394	1040/10400/10423/10554/10555/116255/116986/1459/150094/1606/1609/171586/201164/204962/2180/2182/22876/23259/23399/23446/23556/23761/246/248/2710/27124/27132/283/3358/3612/3635/377/392636/43/4534/5105/5154/51552/51604/5277/5281/5283/5288/5293/5295/5296/5320/55224/55500/55697/56623/56910/5728/58488/5867/5868/59339/64850/65258/65977/660/6901/718/80235/80736/83394/8395/8443/84725/84962/8503/8525/8694…	87
turquoise	BP	GO:0046434	organophosphate catabolic process	86/4436	248/18670	6.21809e-05	0.00765422	0.0066599	100/100101267/10591/10891/10924/11164/11165/11277/11332/131870/195827/2023/2026/2103/222236/226/22876/229/22978/230/23417/23636/2584/2597/2646/26471/27115/27124/27329/284161/3098/3099/339221/3417/3607/3612/3643/374659/387712/3939/4860/4967/4968/5142/51422/51573/5167/5169/5209/5210/5214/5223/5230/5236/5313/5315/5335/5444/5465/55512/55526/5562/55753/5580/56261/56623/5663/5728/6610/669/6996/7167/737…	86
turquoise	BP	GO:0002446	neutrophil mediated immunity	156/4436	499/18670	6.45648e-05	0.00772083	0.00671785	1/10097/10396/10555/10970/11010/11031/11240/11322/114790/116844/12/1265/127829/1315/140885/1432/1509/1520/158747/1604/1636/1650/1654/1675/1727/175/197/1992/2040/2147/2150/2207/222487/226/22875/230/23406/23412/23526/2512/2519/258010/25840/26/26578/2720/2760/29/2919/2934/2992/29952/306/3074/317/3240/326624/3310/340061/3417/3482/353189/3569/3614/3683/374395/374403/387921/391/3920/3934/3958/4057/4069…	156
turquoise	BP	GO:0046916	cellular transition metal ion homeostasis	44/4436	108/18670	6.52752e-05	0.00772083	0.00671785	1317/1318/1356/148738/164656/22/23516/2512/283375/28982/30061/3077/3162/3263/3934/4057/4489/4490/4493/4494/4495/4499/4501/4502/4609/4891/51310/537/540/55630/55832/57817/6280/64116/64924/6500/654/7018/7036/7037/7922/8031/90639/9843	44
turquoise	BP	GO:0006022	aminoglycan metabolic process	63/4436	170/18670	6.63737e-05	0.00772083	0.00671785	10402/11041/11046/11227/135152/1462/1486/2132/2135/2137/221914/222537/2239/23670/26035/2651/2720/29940/3073/3074/3373/3423/3425/3697/4790/5016/50515/5292/54480/54928/55454/55501/55512/55576/56548/633/6382/63827/6383/6385/6448/6482/6487/6548/7040/79586/79625/83539/84002/84752/8509/8692/8703/92126/92370/9331/9334/9469/9653/9672/9806/9953/9957	63
turquoise	BP	GO:0071276	cellular response to cadmium ion	20/4436	37/18670	6.75468e-05	0.00772083	0.00671785	1544/1616/2353/2934/3162/3297/4318/4489/4490/4493/4494/4495/4499/4501/4502/4968/5594/5599/5601/6770	20
turquoise	BP	GO:0032355	response to estradiol	52/4436	134/18670	7.05056e-05	0.00791765	0.0068891	10266/10524/10628/10891/116151/1410/1490/1499/1544/1789/1843/2113/2155/2852/29966/301/3169/3248/3297/3549/3673/374/4131/445/4968/5020/5021/5066/5111/53615/54658/5728/5737/5743/5764/5914/5932/595/6569/6751/6812/6870/7040/836/841/84660/8787/8835/8854/9131/920/952	52
turquoise	BP	GO:0006023	aminoglycan biosynthetic process	46/4436	115/18670	7.6815e-05	0.00847746	0.00737619	10402/11041/11046/11227/1462/2132/2135/2137/221914/222537/2239/26035/2651/29940/3073/3373/4790/50515/54480/55454/55501/55512/56548/633/6382/63827/6383/6385/6482/6487/7040/79586/83539/84002/84752/8509/8703/92126/92370/9331/9334/9469/9653/9672/9953/9957	46
turquoise	BP	GO:0042326	negative regulation of phosphorylation	147/4436	468/18670	8.06478e-05	0.00847973	0.00737817	10105/10106/10217/10253/1028/1030/10318/10385/10636/10771/10891/11117/11142/11213/113791/140885/142679/150290/151649/153769/154043/1609/161742/1647/1843/1846/1848/1849/1850/1852/1942/197/199731/201163/201626/203228/2048/2122/2150/22876/2305/23141/23410/23530/23624/23636/25/2646/26471/27124/2810/2852/285315/28951/29103/3087/3170/3315/3624/388324/3976/4067/408/409/4091/4092/4221/4609/4616/467/5071/…	147
turquoise	BP	GO:0046849	bone remodeling	38/4436	90/18670	8.12039e-05	0.00847973	0.00737817	10609/115908/1499/154/169200/1901/1945/1969/2185/29887/3351/3549/3569/3574/3635/4192/50507/537/55366/5578/5764/5879/632/6696/6714/7037/7040/7043/7128/7189/79705/84959/8600/8792/9066/952/9545/9842	38
turquoise	BP	GO:0006735	NADH regeneration	16/4436	27/18670	8.34593e-05	0.00847973	0.00737817	2023/2026/226/229/230/2597/3098/3099/3607/5214/5223/5230/5313/5315/669/7167	16
turquoise	BP	GO:0061621	canonical glycolysis	16/4436	27/18670	8.34593e-05	0.00847973	0.00737817	2023/2026/226/229/230/2597/3098/3099/3607/5214/5223/5230/5313/5315/669/7167	16
turquoise	BP	GO:0061718	glucose catabolic process to pyruvate	16/4436	27/18670	8.34593e-05	0.00847973	0.00737817	2023/2026/226/229/230/2597/3098/3099/3607/5214/5223/5230/5313/5315/669/7167	16
turquoise	BP	GO:0072524	pyridine-containing compound metabolic process	70/4436	195/18670	8.69107e-05	0.00869243	0.00756323	100101267/10135/10891/11277/130013/133686/195827/2023/2026/2103/226/229/230/2326/23498/23530/23636/2584/2597/2646/26471/27035/29968/3098/3099/316/3417/3418/349565/3607/3643/387712/3939/4200/4860/4967/51422/51660/5209/5210/5214/5223/5230/5236/5313/5315/5465/54981/55163/55526/5562/55753/5663/5743/6120/669/7167/729020/8021/8086/81929/83666/84875/8514/8604/89/952/9563/9631/9883	70
turquoise	BP	GO:0010876	lipid localization	128/4436	400/18670	9.27035e-05	0.00912916	0.00794323	10087/10349/10351/10396/10765/10877/10938/11000/1109/11309/114571/114880/114884/114885/116519/123264/1244/1401/1407/1636/1645/19/201780/2055/208/2180/2182/22925/23460/23673/23760/23762/255738/2583/26119/26207/27183/27329/2760/2867/29923/301/3074/319/345/347/350/3569/3624/374868/388121/3929/4018/4282/440335/4547/4602/4790/4792/4828/4833/5020/5025/5071/51012/51228/51422/51499/5167/5243/5244/5320/54…	128
turquoise	BP	GO:0046467	membrane lipid biosynthetic process	54/4436	142/18670	9.75168e-05	0.00945765	0.00822905	10087/10400/10402/10715/165679/2055/23556/23683/256435/2583/25865/30815/3491/375298/51604/5277/5281/5283/53947/54898/55304/55512/5562/5580/5587/59344/65258/6610/7124/7357/79993/80235/81537/83401/84002/8439/8560/8611/8613/8703/8705/8707/8818/8869/8877/9200/9217/93183/93210/9331/9334/94103/9488/9514	54
turquoise	BP	GO:0043122	regulation of I-kappaB kinase/NF-kappaB signaling	82/4436	237/18670	9.91823e-05	0.00947561	0.00824467	10318/10537/10769/10771/10783/10913/11043/114609/114769/140885/1499/1893/1894/1902/2149/2150/22954/2316/23636/24138/25/27032/27178/3162/3315/4055/4057/4215/497661/5071/51135/51523/5170/51704/5187/54923/5494/55072/55223/55504/55765/5581/5587/56300/57161/57162/57449/57708/5970/6095/6275/6376/64170/6885/7098/7105/7124/7128/7189/7329/80149/80216/834/841/84270/843/84962/85363/8600/8737/8743/8767/8795/…	82
turquoise	BP	GO:0016311	dephosphorylation	149/4436	478/18670	0.000108703	0.0100931	0.00878191	10106/10217/1033/10380/11099/11123/11156/1133/114783/116224/124997/128853/131870/132160/134510/138639/1408/142679/145553/150290/151242/151649/151987/153769/157313/160760/161742/163882/168448/1760/1827/1843/1846/1848/1849/1850/1852/2070/22876/22978/23035/23141/23291/23293/23399/23645/248/250/25930/26012/27124/284958/29101/2932/3612/3635/3672/3673/3717/392617/3958/4208/4534/4621/4642/493911/51207/5…	149
turquoise	BP	GO:0006024	glycosaminoglycan biosynthetic process	44/4436	110/18670	0.000108799	0.0100931	0.00878191	10402/11041/11046/11227/1462/2132/2135/2137/221914/222537/2239/26035/2651/29940/3073/3373/4790/50515/54480/55454/55501/55512/56548/633/6382/63827/6383/6385/6482/6487/7040/79586/83539/8509/8703/92126/92370/9331/9334/9469/9653/9672/9953/9957	44
turquoise	BP	GO:0006733	oxidoreduction coenzyme metabolic process	73/4436	207/18670	0.000118583	0.0107154	0.00932339	100101267/10135/10891/11277/130013/133686/160760/195827/2023/2026/2103/226/229/230/2326/23498/23530/23590/23636/2584/2597/2646/26471/27035/29914/3098/3099/3417/3418/349565/3607/3643/387712/3939/4200/4967/51422/51660/5209/5210/5214/5223/5230/5236/5313/5315/5465/54981/55526/5562/55753/5663/56997/57107/5743/6120/669/7167/729020/8021/80219/8086/81929/83666/84875/8514/8604/89/93058/952/9563/9631/9883	73
turquoise	BP	GO:1901796	regulation of signal transduction by p53 class mediator	65/4436	180/18670	0.000124951	0.0107154	0.00932339	10524/10848/1108/1111/112858/116028/1263/1432/1459/161742/22925/23212/23246/26038/26155/27063/29117/3090/3364/3622/387893/4193/4282/4487/4582/4683/4839/50484/5071/51422/51499/51616/53615/5366/54700/5562/5564/5565/55702/5600/5716/580/5884/5928/5932/5983/6117/6154/64769/6591/6615/6872/6881/6883/754/8148/83860/84126/84289/8445/8550/94241/9521/972/9891	65
turquoise	BP	GO:0015807	L-amino acid transport	30/4436	67/18670	0.000125171	0.0107154	0.00932339	10550/10991/123096/124935/1497/153129/2055/23204/246213/477/54896/55238/5663/57030/5997/6505/6507/6509/6512/6519/6536/6541/6542/79751/8140/83733/8604/9056/92745/94081	30
turquoise	BP	GO:0046365	monosaccharide catabolic process	30/4436	67/18670	0.000125171	0.0107154	0.00932339	11164/132158/2023/2026/226/229/230/2524/2526/2528/2584/2585/2597/2720/3098/3099/3607/5214/5223/5230/5236/5313/5315/6120/6652/669/7167/729020/8604/89	30
turquoise	BP	GO:0033865	nucleoside bisphosphate metabolic process	53/4436	140/18670	0.00012893	0.0107154	0.00932339	10380/10861/11332/116285/117145/122970/123876/1622/2180/2182/23417/27233/27284/284486/3158/348158/374659/4967/51000/51166/51268/5163/5164/5165/51660/5167/54898/54928/54988/570/60490/6296/64087/641372/6622/6783/6799/6819/6999/79646/79717/79966/79993/81616/83401/8460/84693/84869/8694/8801/9061/9200/9524	53
turquoise	BP	GO:0033875	ribonucleoside bisphosphate metabolic process	53/4436	140/18670	0.00012893	0.0107154	0.00932339	10380/10861/11332/116285/117145/122970/123876/1622/2180/2182/23417/27233/27284/284486/3158/348158/374659/4967/51000/51166/51268/5163/5164/5165/51660/5167/54898/54928/54988/570/60490/6296/64087/641372/6622/6783/6799/6819/6999/79646/79717/79966/79993/81616/83401/8460/84693/84869/8694/8801/9061/9200/9524	53
turquoise	BP	GO:0034032	purine nucleoside bisphosphate metabolic process	53/4436	140/18670	0.00012893	0.0107154	0.00932339	10380/10861/11332/116285/117145/122970/123876/1622/2180/2182/23417/27233/27284/284486/3158/348158/374659/4967/51000/51166/51268/5163/5164/5165/51660/5167/54898/54928/54988/570/60490/6296/64087/641372/6622/6783/6799/6819/6999/79646/79717/79966/79993/81616/83401/8460/84693/84869/8694/8801/9061/9200/9524	53
turquoise	BP	GO:0030203	glycosaminoglycan metabolic process	59/4436	160/18670	0.000130228	0.0107154	0.00932339	10402/11041/11046/11227/135152/1462/2132/2135/2137/221914/222537/2239/23670/26035/2651/2720/29940/3073/3074/3373/3423/3425/3697/4790/50515/5292/54480/54928/55454/55501/55512/55576/56548/633/6382/63827/6383/6385/6448/6482/6487/6548/7040/79586/79625/83539/8509/8692/8703/92126/92370/9331/9334/9469/9653/9672/9806/9953/9957	59
turquoise	BP	GO:0072525	pyridine-containing compound biosynthetic process	56/4436	150/18670	0.000130573	0.0107154	0.00932339	100101267/10135/10891/11277/130013/133686/195827/2023/2026/2103/226/229/230/23498/23636/2584/2597/2646/26471/29968/3098/3099/3418/349565/3607/3643/387712/3939/4967/51422/5209/5210/5214/5223/5230/5236/5313/5315/5465/54981/55163/55526/5562/55753/5663/5743/669/7167/8021/8086/81929/83666/84875/89/9631/9883	56
turquoise	BP	GO:0009201	ribonucleoside triphosphate biosynthetic process	64/4436	177/18670	0.000134309	0.0108638	0.00945253	100101267/10632/10891/11277/1503/195827/201163/2023/2026/205/2103/226/229/230/23636/2584/2597/2646/26471/27109/3098/3099/3607/3614/3643/387712/3939/4509/4513/4833/4967/51422/516/517/5209/5210/5214/5223/5230/5236/5313/5315/5465/54963/55526/5562/55753/56474/5663/669/6901/7040/7114/7167/7371/790/8021/8086/81929/84277/8604/89/9631/9883	64
turquoise	BP	GO:0000302	response to reactive oxygen species	80/4436	232/18670	0.000135776	0.0108638	0.00945253	100/10105/10365/10516/10628/10891/11277/116988/1263/140885/1410/1719/1800/1843/1894/2113/2185/2353/25/25824/2643/27244/2775/2861/301/3162/3240/3297/3373/347/3569/374/388/3934/3939/4193/4318/4548/4602/5074/5111/51157/5156/5164/54583/54840/55139/55364/55512/5562/5580/5594/5598/5599/5601/5603/5660/5798/5829/5970/6382/664/6648/6649/6714/6770/7124/7128/7168/7226/7703/8061/836/84557/8692/8737/8754/8877…	80
turquoise	BP	GO:0046688	response to copper ion	22/4436	44/18670	0.000137801	0.0108897	0.00947503	1544/1616/26/3297/3383/3552/4017/4489/4490/4493/4494/4495/4499/4501/4502/4512/5066/540/6622/6649/6652/84557	22
turquoise	BP	GO:0071216	cellular response to biotic stimulus	81/4436	236/18670	0.000147489	0.0115132	0.0100175	10417/1051/10628/10891/114609/114769/1244/140885/1432/146956/1604/19/1910/23328/25/2672/27063/27178/2919/2920/2921/2932/317/3297/3309/3383/3569/3592/3606/3929/3934/4057/4067/4208/4282/4283/445/4790/4792/4793/4795/5054/5142/5578/5581/55829/5594/5599/56300/57817/5914/59307/5970/6372/6373/6374/6376/654/6714/6770/6915/7040/706/7097/7124/7128/7189/7292/7494/7855/80149/80198/834/85363/8754/8767/9451/94…	81
turquoise	BP	GO:0071222	cellular response to lipopolysaccharide	72/4436	205/18670	0.000151769	0.0115517	0.0100511	10417/1051/10891/114769/1244/140885/1432/1604/19/1910/23328/25/2672/27063/27178/2919/2920/2921/3297/3383/3569/3592/3606/3929/3934/4057/4067/4208/4282/4283/445/4790/4792/4793/4795/5054/5142/5578/5581/55829/5594/5599/56300/57817/5914/59307/5970/6372/6373/6374/6376/654/6714/6770/6915/7040/706/7097/7124/7128/7189/7292/7494/80149/834/85363/8754/8767/949/9516/968/9971	72
turquoise	BP	GO:0015748	organophosphate ester transport	42/4436	105/18670	0.000154207	0.0115517	0.0100511	10087/10396/10786/114884/116519/19/219855/23760/26207/2705/284439/291/293/29957/345/374868/388121/4547/51000/51012/51228/51499/5243/5244/55754/5580/56910/57198/57724/58488/6342/64241/65977/79085/79895/80736/80772/84725/85320/949/9619/9854	42
turquoise	BP	GO:0071219	cellular response to molecule of bacterial origin	74/4436	212/18670	0.000154507	0.0115517	0.0100511	10417/1051/10891/114609/114769/1244/140885/1432/1604/19/1910/23328/25/2672/27063/27178/2919/2920/2921/3297/3383/3569/3592/3606/3929/3934/4057/4067/4208/4282/4283/445/4790/4792/4793/4795/5054/5142/5578/5581/55829/5594/5599/56300/57817/5914/59307/5970/6372/6373/6374/6376/654/6714/6770/6915/7040/706/7097/7124/7128/7189/7292/7494/7855/80149/834/85363/8754/8767/949/9516/968/9971	74
turquoise	BP	GO:0009142	nucleoside triphosphate biosynthetic process	67/4436	188/18670	0.000155466	0.0115517	0.0100511	100101267/10632/10891/11277/122481/1503/158067/195827/201163/2023/2026/203/205/2103/226/229/230/23636/2584/2597/2646/26471/27109/3098/3099/3607/3614/3643/387712/3939/4509/4513/4833/4967/51422/516/517/5209/5210/5214/5223/5230/5236/5313/5315/5465/54963/55526/5562/55753/56474/5663/669/6901/7040/7114/7167/7371/790/8021/8086/81929/84277/8604/89/9631/9883	67
turquoise	BP	GO:0015813	L-glutamate transmembrane transport	14/4436	23/18670	0.000157007	0.0115517	0.0100511	10550/2055/23204/246213/477/55238/5663/57030/6505/6507/6512/79751/83733/8604	14
turquoise	BP	GO:0030148	sphingolipid biosynthetic process	41/4436	102/18670	0.00016194	0.0116887	0.0101703	10087/10400/10715/165679/2055/23683/256435/2583/25865/30815/3491/375298/53947/54898/55304/55512/5562/5580/5587/59344/6610/7124/7357/79993/81537/83401/8439/8560/8611/8613/8703/8705/8707/8869/8877/9200/9217/9331/9334/94103/9514	41
turquoise	BP	GO:0009260	ribonucleotide biosynthetic process	97/4436	293/18670	0.000162521	0.0116887	0.0101703	100101267/10606/10632/10861/10891/11277/113/11332/1503/195827/201163/2023/2026/203/205/2103/2180/2182/226/229/230/23417/23636/2584/2597/2646/26471/27109/3098/3099/3607/3614/3643/387712/3939/4509/4513/4833/4878/4879/4967/50808/51000/51422/516/5163/5164/5165/51660/517/5209/5210/5214/5223/5230/5236/5313/5315/5465/5471/54898/54963/55312/55526/5562/55753/55811/56474/5663/60490/6622/669/6901/7040/7114/…	97
turquoise	BP	GO:0009132	nucleoside diphosphate metabolic process	58/4436	158/18670	0.00017005	0.0120943	0.0105232	100101267/10891/11164/11277/122481/131870/158067/195827/2023/2026/203/205/2103/226/229/230/23636/2584/2597/260425/2646/26471/3098/3099/3607/3643/387712/3939/4354/4833/4967/50808/51422/5209/5210/5214/5223/5230/5236/5313/5315/5465/55526/5562/55753/5663/669/7167/8021/8086/81929/8573/8604/89/9414/954/9631/9883	58
turquoise	BP	GO:0051235	maintenance of location	107/4436	330/18670	0.000192017	0.0135066	0.011752	10210/10523/10938/11014/114885/1193/126306/1401/1407/19/2147/2149/2185/219931/2200/22873/2316/23345/23568/25/2512/2583/27329/2760/2852/2867/288/2934/29923/30001/3074/309/3098/3099/3309/3358/3569/375387/3934/402/4067/4283/440335/4681/477/4790/4792/4795/4796/487/5031/5167/51684/5170/5335/540/5465/54923/55283/5581/57030/57120/5716/57190/57192/57731/580/585/5905/623/6261/6280/6373/6375/6376/64083/650…	107
turquoise	BP	GO:0046474	glycerophospholipid biosynthetic process	75/4436	217/18670	0.000199016	0.0138468	0.012048	1040/10400/10423/10554/10555/116986/1459/1606/1609/171586/201164/204962/22876/23259/23446/23556/23761/246/248/27124/27132/3358/3612/3635/377/43/4534/5154/51552/51604/5277/5281/5283/5288/5293/5295/5296/5320/55224/55500/55697/56623/56910/5728/58488/5867/5868/59339/64850/65258/65977/660/6901/80235/80736/83394/8395/8443/84725/84962/8503/8525/8760/8776/8818/8895/8897/8898/9108/93183/93210/9468/9488/94…	75
turquoise	BP	GO:1903959	regulation of anion transmembrane transport	15/4436	26/18670	0.000211612	0.014559	0.0126677	10550/208/23204/27347/285966/477/5243/5663/57120/5997/6569/7057/8660/8737/9747	15
turquoise	BP	GO:0043153	entrainment of circadian clock by photoperiod	13/4436	21/18670	0.000213801	0.014559	0.0126677	1407/1408/150094/23373/26224/5187/5500/5936/83759/8553/8863/9099/9112	13
turquoise	BP	GO:0046031	ADP metabolic process	48/4436	126/18670	0.00022018	0.0145919	0.0126963	100101267/10891/11277/195827/2023/2026/203/205/2103/226/229/230/23636/2584/2597/2646/26471/3098/3099/3607/3643/387712/3939/4967/50808/51422/5209/5210/5214/5223/5230/5236/5313/5315/5465/55526/5562/55753/5663/669/7167/8021/8086/81929/8604/89/9631/9883	48
turquoise	BP	GO:0071248	cellular response to metal ion	67/4436	190/18670	0.000221035	0.0145919	0.0126963	10105/10272/10891/113/127833/1544/1616/1742/1800/1894/23208/2353/246/26/27132/2742/288/2934/29957/30061/3077/3162/3297/3309/3726/3727/4208/4318/4489/4490/4493/4494/4495/4499/4501/4502/4776/4968/5025/5071/55512/5562/5594/5599/5601/57192/5743/6261/6469/654/6569/6622/664/6770/6857/7018/7036/706/7226/7518/79085/79800/84557/8895/8912/9066/9451	67
turquoise	BP	GO:0043062	extracellular structure organization	132/4436	422/18670	0.000221267	0.0145919	0.0126963	10266/10516/10609/10893/11096/11117/116519/118856/1215/1278/1287/1288/1290/1292/1297/1298/1299/1307/1310/1311/1361/1462/1490/149371/151887/1520/164656/165/19/196264/2/2113/2200/2295/23768/25/25890/27035/30001/30008/323/3373/3383/3385/3386/345/3491/3549/3569/3672/3673/3678/3683/3691/3694/3696/3818/3909/3912/3914/3918/4015/4016/4017/4018/4148/4237/4239/4318/4320/4327/4547/4643/4851/5033/5034/5054/5…	132
turquoise	BP	GO:0050817	coagulation	110/4436	342/18670	0.000223404	0.0145919	0.0126963	10398/10451/10938/11234/11311/126961/1278/1311/1361/1465/152/1606/1609/161882/164656/1793/2/2147/2149/2150/2155/2161/2165/2207/222537/22875/22953/2316/2623/2768/2812/3053/30846/3170/3273/3315/340205/350/3569/3660/3673/3705/3717/3818/3827/388552/4067/408/409/4097/4352/462/4778/5025/5028/5054/50808/51156/5154/5156/5170/5265/5295/5345/5547/55604/5567/5576/5577/5578/5580/5581/5583/5594/5624/5627/5663…	110
turquoise	BP	GO:0043312	neutrophil degranulation	149/4436	485/18670	0.000229925	0.0148662	0.012935	1/10097/10396/10555/10970/11010/11031/11240/11322/114790/116844/12/1265/127829/1315/140885/1432/1509/1520/158747/1604/1650/1654/1675/1727/175/197/1992/2040/2207/222487/226/22875/230/23406/23412/23526/2512/2519/258010/25840/26/26578/2720/2760/29/2919/2934/2992/29952/306/3074/317/3240/326624/3310/340061/3417/3482/353189/3614/3683/374395/374403/387921/391/3920/3934/3958/4057/4069/4125/4126/4257/4282…	149
turquoise	BP	GO:0042445	hormone metabolic process	79/4436	232/18670	0.000235119	0.0149685	0.013024	10404/1081/10858/10891/1109/112724/112812/120227/1215/125/127/130/1312/133/1363/1382/1428/145226/151056/1544/1559/1565/1586/1589/1592/1609/1636/1645/1734/231/2672/27284/27344/2784/29785/3077/3169/3284/3291/405753/43/4790/5046/50506/5125/5156/5446/54658/55809/56605/57016/59272/6447/64577/6469/650/654/6696/6770/6783/7038/706/7124/7276/7364/7421/7533/79154/80736/83539/83875/84909/8528/8608/8630/8694…	79
turquoise	BP	GO:0006664	glycolipid metabolic process	43/4436	110/18670	0.000237316	0.0149685	0.013024	10402/23556/256435/2581/2583/27090/2720/2760/3073/3074/30815/339221/3696/4668/51228/51604/5277/5281/5283/53947/55512/5562/5580/5660/57488/65258/6610/7357/7915/80235/80772/84002/8703/8705/8707/8818/8869/93183/93210/9331/9334/9488/9514	43
turquoise	BP	GO:0019320	hexose catabolic process	26/4436	57/18670	0.000240719	0.0149685	0.013024	132158/2023/2026/226/229/230/2524/2526/2528/2584/2585/2597/2720/3098/3099/3607/5214/5223/5230/5236/5313/5315/669/7167/8604/89	26
turquoise	BP	GO:0006687	glycosphingolipid metabolic process	29/4436	66/18670	0.000240861	0.0149685	0.013024	256435/2581/2583/2720/2760/3073/3074/30815/339221/3696/4668/51228/53947/55512/5562/5580/5660/57488/6610/7357/7915/80772/8703/8705/8707/8869/9331/9334/9514	29
turquoise	BP	GO:0071468	cellular response to acidic pH	9/4436	12/18670	0.000257279	0.0157857	0.0137351	10991/26056/27035/342372/5105/55364/6548/7442/9230	9
turquoise	BP	GO:0007596	blood coagulation	108/4436	336/18670	0.000260401	0.0157857	0.0137351	10398/10451/10938/11234/11311/126961/1278/1311/1361/1465/152/1606/1609/161882/164656/1793/2/2147/2149/2150/2155/2161/2165/2207/22875/22953/2316/2623/2768/2812/3053/30846/3170/3273/3315/340205/350/3569/3660/3673/3705/3717/3818/3827/388552/4067/408/409/4097/4352/462/4778/5025/5028/5054/50808/51156/5154/5156/5170/5265/5295/5345/5547/55604/5567/5576/5577/5578/5580/5581/5583/5594/5624/5627/5868/5873/5…	108
turquoise	BP	GO:0031668	cellular response to extracellular stimulus	89/4436	268/18670	0.000262497	0.0157857	0.0137351	10135/1030/10458/10514/10518/10670/10991/11345/1312/136/144577/150094/154743/168620/23032/2348/2353/23710/255738/26/26263/27244/283375/29103/3077/3162/3170/3297/3309/3383/3920/3934/4067/4149/4193/432/440275/467/490/4929/4976/5025/5028/5029/5032/5105/5164/5292/5366/54332/55364/5562/55630/55846/5587/5594/5599/5610/57407/5743/57463/57535/5764/58528/632/6513/6591/6722/6872/7378/7421/7442/7484/7494/78…	89
turquoise	BP	GO:0061572	actin filament bundle organization	57/4436	157/18670	0.000268504	0.0157857	0.0137351	100533183/10458/11346/144347/1490/1901/1902/2059/2185/2316/23671/25/253980/25794/27289/29109/3397/339768/359845/388/390/3984/408/4082/4739/50507/5071/5074/51466/5217/5295/5345/5358/55604/55971/5734/5829/585/5879/6376/6385/6548/6624/6714/6722/7016/7043/7046/7168/7454/7791/79933/80115/81/8153/961/9639	57
turquoise	BP	GO:0097237	cellular response to toxic substance	83/4436	247/18670	0.000271183	0.0157857	0.0137351	10105/10365/10516/10715/10891/113/1193/127/127281/1317/1373/140885/145226/1616/1719/1894/195827/2113/23530/25/25824/2643/27244/2742/2861/2877/2878/2938/29914/301/3049/3162/3240/3297/3569/388/3934/4193/4257/4258/4487/4602/4790/493869/50506/5071/5074/5111/51157/51780/54658/55139/55364/55512/5562/5580/5581/55829/5598/5603/5660/57016/5728/5742/5743/5970/6280/664/6648/6649/6714/7124/7128/7226/7703/801…	83
turquoise	BP	GO:0019359	nicotinamide nucleotide biosynthetic process	54/4436	147/18670	0.000273983	0.0157857	0.0137351	100101267/10135/10891/11277/130013/133686/195827/2023/2026/2103/226/229/230/23498/23636/2584/2597/2646/26471/3098/3099/3418/349565/3607/3643/387712/3939/4967/51422/5209/5210/5214/5223/5230/5236/5313/5315/5465/54981/55526/5562/55753/5663/5743/669/7167/8021/8086/81929/83666/84875/89/9631/9883	54
turquoise	BP	GO:0019363	pyridine nucleotide biosynthetic process	54/4436	147/18670	0.000273983	0.0157857	0.0137351	100101267/10135/10891/11277/130013/133686/195827/2023/2026/2103/226/229/230/23498/23636/2584/2597/2646/26471/3098/3099/3418/349565/3607/3643/387712/3939/4967/51422/5209/5210/5214/5223/5230/5236/5313/5315/5465/54981/55526/5562/55753/5663/5743/669/7167/8021/8086/81929/83666/84875/89/9631/9883	54
turquoise	BP	GO:0071470	cellular response to osmotic stress	20/4436	40/18670	0.000275281	0.0157857	0.0137351	1654/231/27347/51562/55144/5602/5743/59341/6513/6517/677/706/79085/80131/80303/8291/836/8531/92241/9943	20
turquoise	BP	GO:0042119	neutrophil activation	152/4436	498/18670	0.000278547	0.0157857	0.0137351	1/10097/10396/10555/10970/11010/11031/11240/11322/114790/116844/12/1265/127829/1315/140885/1432/1509/1520/158747/1604/1650/1654/1675/1727/175/197/1992/2040/2150/2207/222487/226/22875/230/23406/23412/23526/2512/2519/258010/25840/26/26578/2720/2760/29/2919/2934/2992/29952/306/3074/317/3240/326624/3310/340061/3417/3482/353189/3606/3614/3683/374395/374403/387921/391/3920/3934/3958/4057/4069/4125/4126…	152
turquoise	BP	GO:0015849	organic acid transport	107/4436	333/18670	0.000281139	0.0157857	0.0137351	10050/10246/10550/10559/10786/10861/10991/11000/11046/1109/11254/11309/114571/117247/123096/123264/1244/124935/146167/1468/1497/153129/1636/1645/189/201232/201780/2055/208/2180/2182/22925/23204/2348/23539/246213/27347/2744/284111/301/320/387700/4036/4282/477/4828/4948/5020/5025/51422/51660/5244/5320/5465/54896/55144/55238/5565/5608/56262/5660/5663/57030/5825/58526/59272/5997/634/6505/6507/6509/65…	107
turquoise	BP	GO:0046942	carboxylic acid transport	107/4436	333/18670	0.000281139	0.0157857	0.0137351	10050/10246/10550/10559/10786/10861/10991/11000/11046/1109/11254/11309/114571/117247/123096/123264/1244/124935/146167/1468/1497/153129/1636/1645/189/201232/201780/2055/208/2180/2182/22925/23204/2348/23539/246213/27347/2744/284111/301/320/387700/4036/4282/477/4828/4948/5020/5025/51422/51660/5244/5320/5465/54896/55144/55238/5565/5608/56262/5660/5663/57030/5825/58526/59272/5997/634/6505/6507/6509/65…	107
turquoise	BP	GO:2001233	regulation of apoptotic signaling pathway	127/4436	406/18670	0.000287394	0.0159512	0.0138791	10105/10625/10771/10962/138065/1459/1499/1613/1621/1654/201163/2023/2070/219699/220042/22954/23542/23604/246330/2537/255027/26155/2623/26355/26471/27035/27113/2810/284114/2852/2907/2931/2932/2934/3162/317/3315/3383/3552/3574/3622/3624/3717/388324/3958/400916/4055/409/4170/4193/4282/4318/4487/4582/467/4776/4929/4976/5034/50484/5054/5071/51330/51499/51616/5366/5414/54700/5580/55829/5598/5599/5601/5…	127
turquoise	BP	GO:0034755	iron ion transmembrane transport	12/4436	19/18670	0.000289071	0.0159512	0.0138791	23516/261729/30061/3077/4891/55240/57192/57348/57817/7018/79689/81894	12
turquoise	BP	GO:0055072	iron ion homeostasis	33/4436	79/18670	0.000295605	0.0160475	0.0139628	1356/148738/164656/22/2512/261729/26872/27102/28982/30061/3077/3162/3263/3934/4057/4609/4891/51310/537/55240/55832/56898/57817/6500/654/7018/7036/7037/79689/8031/81894/8692/9843	33
turquoise	BP	GO:0033173	calcineurin-NFAT signaling cascade	21/4436	43/18670	0.00029583	0.0160475	0.0139628	10523/11123/151651/1827/2065/2274/2932/29995/3084/4772/4773/4776/5530/5532/5598/576/6548/7124/8445/89/9454	21
turquoise	BP	GO:1903509	liposaccharide metabolic process	43/4436	111/18670	0.000299349	0.0161019	0.0140102	10402/23556/256435/2581/2583/27090/2720/2760/3073/3074/30815/339221/3696/4668/51228/51604/5277/5281/5283/53947/55512/5562/5580/5660/57488/65258/6610/7357/7915/80235/80772/84002/8703/8705/8707/8818/8869/93183/93210/9331/9334/9488/9514	43
turquoise	BP	GO:0007249	I-kappaB kinase/NF-kappaB signaling	89/4436	269/18670	0.000302076	0.0161133	0.01402	10318/10537/10769/10771/10783/10913/11043/114609/114769/134728/140885/1499/1893/1894/1902/2149/2150/22954/2316/23636/24138/25/27032/27178/3162/3315/4055/4057/4215/4792/4795/497661/5071/51135/51523/5170/51704/5187/54923/5494/55072/55223/55504/55765/5581/5587/56300/57161/57162/57449/57708/5970/6095/6275/6376/64170/6885/7097/7098/7105/7124/7128/7189/7316/7329/79753/80149/80216/834/841/84270/843/8496…	89
turquoise	BP	GO:0050779	RNA destabilization	17/4436	32/18670	0.000312243	0.0163891	0.0142601	10236/131405/1797/221662/22849/246175/26058/340152/51441/55147/57721/677/678/79068/80149/84069/8570	17
turquoise	BP	GO:0002283	neutrophil activation involved in immune response	149/4436	488/18670	0.000312711	0.0163891	0.0142601	1/10097/10396/10555/10970/11010/11031/11240/11322/114790/116844/12/1265/127829/1315/140885/1432/1509/1520/158747/1604/1650/1654/1675/1727/175/197/1992/2040/2207/222487/226/22875/230/23406/23412/23526/2512/2519/258010/25840/26/26578/2720/2760/29/2919/2934/2992/29952/306/3074/317/3240/326624/3310/340061/3417/3482/353189/3614/3683/374395/374403/387921/391/3920/3934/3958/4057/4069/4125/4126/4257/4282…	149
turquoise	BP	GO:0016052	carbohydrate catabolic process	69/4436	199/18670	0.000314929	0.0163891	0.0142601	100101267/10891/11164/11277/132158/1486/195827/2023/2026/2103/226/229/230/23636/2524/2526/2528/256356/2584/2585/2597/2646/26471/2710/2720/2760/2931/3074/3098/3099/3607/3643/387712/3939/4125/4126/4668/4967/51422/5209/5210/5214/5223/5230/5236/5260/5313/5315/5465/5500/55526/55556/5562/55753/5663/6120/6652/669/7167/729020/79660/8021/8086/81929/8604/89/8972/9631/9883	69
turquoise	BP	GO:0051222	positive regulation of protein transport	130/4436	418/18670	0.000320547	0.0165469	0.0143974	10125/10204/111240474/114900/123264/1263/1432/1459/163882/1894/192683/2040/208/2149/2150/222546/22885/22994/2316/23410/23586/23705/23765/24145/25/25930/2597/2696/27063/27230/2746/2810/283/2852/285966/2867/288/2931/2932/3098/312/3133/338442/3459/3552/3556/3569/3717/373509/399687/408/4192/4193/4282/43/4946/4947/5004/5005/51128/51496/5295/5296/5481/5494/55072/55107/55204/5532/55540/55612/5562/55638/…	130
turquoise	BP	GO:0007015	actin filament organization	125/4436	400/18670	0.000333725	0.0168736	0.0146817	100533183/10093/10094/10097/10344/10435/10458/10677/1072/11113/11135/11346/123720/136319/144347/1490/163782/1901/1902/203228/2059/2150/2185/226/22836/2316/23242/23406/23580/23671/24142/246/25/253980/25794/27289/274/283/283284/29109/2934/3383/3397/339768/342184/357/359845/3717/388/390/391/3984/408/4082/4604/4739/4892/50507/5071/5074/51019/51466/5217/5295/5345/5358/54942/55243/55435/55604/5580/5581…	125
turquoise	BP	GO:0019362	pyridine nucleotide metabolic process	66/4436	189/18670	0.000335341	0.0168736	0.0146817	100101267/10135/10891/11277/130013/133686/195827/2023/2026/2103/226/229/230/2326/23498/23530/23636/2584/2597/2646/26471/27035/3098/3099/3417/3418/349565/3607/3643/387712/3939/4200/4967/51422/51660/5209/5210/5214/5223/5230/5236/5313/5315/5465/54981/55526/5562/55753/5663/5743/6120/669/7167/729020/8021/8086/81929/83666/84875/8514/8604/89/952/9563/9631/9883	66
turquoise	BP	GO:0046496	nicotinamide nucleotide metabolic process	66/4436	189/18670	0.000335341	0.0168736	0.0146817	100101267/10135/10891/11277/130013/133686/195827/2023/2026/2103/226/229/230/2326/23498/23530/23636/2584/2597/2646/26471/27035/3098/3099/3417/3418/349565/3607/3643/387712/3939/4200/4967/51422/51660/5209/5210/5214/5223/5230/5236/5313/5315/5465/54981/55526/5562/55753/5663/5743/6120/669/7167/729020/8021/8086/81929/83666/84875/8514/8604/89/952/9563/9631/9883	66
turquoise	BP	GO:0034599	cellular response to oxidative stress	98/4436	302/18670	0.00033742	0.0168736	0.0146817	10105/10365/10516/10550/10891/11277/116988/135112/140885/1499/154807/1719/1800/1894/2113/2119/22925/2353/25/25824/25942/2643/27035/2861/2877/2878/29920/29957/30001/301/3162/3297/3315/3569/3717/388/3934/406/4170/4193/4248/4257/4318/4548/4602/4688/4929/493869/5034/50507/5071/5074/5111/51157/51389/51527/5156/5163/5164/54033/55074/55139/55364/55512/5562/5580/55829/5587/5594/5598/5599/5601/5603/5660/5…	98
turquoise	BP	GO:0006096	glycolytic process	44/4436	115/18670	0.000352882	0.0175101	0.0152354	100101267/10891/11277/195827/2023/2026/2103/226/229/230/23636/2584/2597/2646/26471/3098/3099/3607/3643/387712/3939/4967/51422/5209/5210/5214/5223/5230/5236/5313/5315/5465/55526/5562/55753/5663/669/7167/8021/8086/81929/89/9631/9883	44
turquoise	BP	GO:0005996	monosaccharide metabolic process	95/4436	292/18670	0.000373291	0.0180481	0.0157036	10891/11164/132158/1407/1432/1468/150094/1609/1727/200186/2023/2026/208/2103/226/229/230/231/23178/23417/2519/2524/2526/2528/2584/2585/2597/2646/2720/27230/2784/2931/2932/3098/3099/3170/347/3487/3607/3643/4124/4125/467/4938/5071/5105/5163/5164/5165/5167/5209/5210/5214/5223/5230/5236/5313/5315/5366/54578/5465/54657/54658/5500/55277/5562/5581/55829/57486/6095/6120/648791/6513/6652/669/6714/7033/712…	95
turquoise	BP	GO:0009410	response to xenobiotic stimulus	95/4436	292/18670	0.000373291	0.0180481	0.0157036	10/100/1036/10858/10891/113612/116285/120227/1244/1373/1429/1544/1548/1549/1555/1559/1565/1573/1592/1621/1645/1727/1787/1789/1800/2052/2155/218/2180/2185/2326/26/27092/27284/2775/2908/2938/2939/2941/2948/29785/3176/3297/3309/3351/3383/348158/4193/4257/4258/445/4929/5020/5021/5105/5111/5244/5446/54578/54657/54658/54996/5530/5562/5567/5577/5581/570/5742/5970/5997/6001/6095/6261/64754/64757/6571/662…	95
turquoise	BP	GO:0016051	carbohydrate biosynthetic process	73/4436	214/18670	0.000373798	0.0180481	0.0157036	10891/1407/1468/150094/1609/200186/2023/2026/208/2103/2132/2135/2137/2185/226/229/230/231/23178/2525/2597/2852/2931/2932/2992/2998/30815/3607/3612/3643/378884/467/4790/5028/5031/50515/5105/5164/5167/5223/5230/5236/5260/5465/54928/5500/55454/55501/55512/55808/55829/57486/648791/6513/6622/6652/7040/7167/7360/79660/83539/84002/8445/84752/8509/8604/8660/8707/8850/90673/9334/9486/9653	73
turquoise	BP	GO:0072331	signal transduction by p53 class mediator	88/4436	267/18670	0.000375004	0.0180481	0.0157036	10210/10514/10524/10769/10848/1108/1111/112858/116028/1263/1432/1459/151126/161742/1647/1874/22925/22976/2305/23212/23246/246175/26038/26155/26471/27063/2810/29117/3090/3364/3622/387893/4193/4282/4487/4582/4683/4839/50484/5071/5111/51422/51499/51616/5164/53615/5366/54700/55571/5562/5564/5565/55702/5600/5716/57472/580/5884/5928/5932/5983/6117/6154/64769/64782/6591/6615/666/6872/6881/6883/754/79073…	88
turquoise	BP	GO:1990823	response to leukemia inhibitory factor	38/4436	96/18670	0.000397574	0.0188383	0.0163911	10253/10765/11156/11240/165324/2059/221830/22808/29887/3099/3383/3720/4092/4144/4605/4801/5080/5118/51660/5214/5277/54836/55818/56155/587/6428/6432/6723/6751/688/7037/7091/7494/8322/8600/8828/9021/9806	38
turquoise	BP	GO:1990830	cellular response to leukemia inhibitory factor	38/4436	96/18670	0.000397574	0.0188383	0.0163911	10253/10765/11156/11240/165324/2059/221830/22808/29887/3099/3383/3720/4092/4144/4605/4801/5080/5118/51660/5214/5277/54836/55818/56155/587/6428/6432/6723/6751/688/7037/7091/7494/8322/8600/8828/9021/9806	38
turquoise	BP	GO:0009156	ribonucleoside monophosphate biosynthetic process	68/4436	197/18670	0.000400252	0.0188383	0.0163911	100/100101267/10606/10632/10891/11277/195827/201163/2023/2026/203/205/2103/226/229/230/23636/2584/2597/2646/26471/27109/3098/3099/3607/3614/3643/387712/3939/4509/4513/4967/50808/51422/516/517/5209/5210/5214/5223/5230/5236/5313/5315/5465/5471/54963/55312/55526/5562/55753/5663/669/6901/7040/7114/7167/7371/7378/790/8021/8086/81929/84277/8604/89/9631/9883	68
turquoise	BP	GO:0097193	intrinsic apoptotic signaling pathway	94/4436	289/18670	0.000403284	0.0188425	0.0163948	100133941/10017/10105/10210/1051/10514/10550/10625/10962/138065/151126/1654/1969/201163/2023/220042/22954/23604/23645/25/2537/26155/26471/27035/27113/2810/2907/30001/3090/3162/317/3315/3622/3717/4170/4193/4282/4318/4487/4582/4683/4776/487/4976/5034/50484/5071/51499/51527/51616/5163/5164/5295/5366/5414/54546/54700/5580/55829/5598/56616/5743/6154/6280/637/63979/64112/64782/6591/6615/664/6648/666/67…	94
turquoise	BP	GO:0042866	pyruvate biosynthetic process	45/4436	119/18670	0.000411724	0.0190968	0.016616	100101267/10891/11277/189/195827/2023/2026/2103/226/229/230/23636/2584/2597/2646/26471/3098/3099/3607/3643/387712/3939/4967/51422/5209/5210/5214/5223/5230/5236/5313/5315/5465/55526/5562/55753/5663/669/7167/8021/8086/81929/89/9631/9883	45
turquoise	BP	GO:0046390	ribose phosphate biosynthetic process	97/4436	300/18670	0.000414695	0.0190968	0.016616	100101267/10606/10632/10861/10891/11277/113/11332/1503/195827/201163/2023/2026/203/205/2103/2180/2182/226/229/230/23417/23636/2584/2597/2646/26471/27109/3098/3099/3607/3614/3643/387712/3939/4509/4513/4833/4878/4879/4967/50808/51000/51422/516/5163/5164/5165/51660/517/5209/5210/5214/5223/5230/5236/5313/5315/5465/5471/54898/54963/55312/55526/5562/55753/55811/56474/5663/60490/6622/669/6901/7040/7114/…	97
turquoise	BP	GO:0060326	cell chemotaxis	98/4436	304/18670	0.000436202	0.0199128	0.017326	10344/10451/11240/114609/120425/1238/1432/1435/1441/151647/158747/1843/1901/1902/1910/1969/2150/2155/2185/2207/23604/23765/25865/27178/27237/27347/2841/284114/2867/2919/2920/2921/301/3164/3219/3273/3315/3569/3592/3672/391/3929/3958/4015/4067/409/4192/4282/4283/4354/4681/4851/5025/5054/51157/51176/51192/5142/5156/5293/55742/5580/5587/56300/57402/57449/57509/5764/58191/5879/5919/59341/6280/6288/628…	98
turquoise	BP	GO:0006757	ATP generation from ADP	44/4436	116/18670	0.000439352	0.0199128	0.017326	100101267/10891/11277/195827/2023/2026/2103/226/229/230/23636/2584/2597/2646/26471/3098/3099/3607/3643/387712/3939/4967/51422/5209/5210/5214/5223/5230/5236/5313/5315/5465/55526/5562/55753/5663/669/7167/8021/8086/81929/89/9631/9883	44
turquoise	BP	GO:0061157	mRNA destabilization	16/4436	30/18670	0.000441746	0.0199128	0.017326	10236/131405/221662/22849/246175/26058/340152/51441/55147/57721/677/678/79068/80149/84069/8570	16
turquoise	BP	GO:0045453	bone resorption	27/4436	62/18670	0.000463814	0.0207613	0.0180643	1499/154/169200/1901/2185/29887/3549/3569/3574/3635/50507/537/5578/5879/632/6696/6714/7037/7128/7189/79705/84959/8600/8792/952/9545/9842	27
turquoise	BP	GO:0006754	ATP biosynthetic process	57/4436	160/18670	0.000467217	0.0207685	0.0180705	100101267/10632/10891/11277/195827/201163/2023/2026/205/2103/226/229/230/23636/2584/2597/2646/26471/27109/3098/3099/3607/3643/387712/3939/4509/4513/4967/51422/516/517/5209/5210/5214/5223/5230/5236/5313/5315/5465/55526/5562/55753/5663/669/6901/7040/7114/7167/8021/8086/81929/84277/8604/89/9631/9883	57
turquoise	BP	GO:1902475	L-alpha-amino acid transmembrane transport	24/4436	53/18670	0.000471394	0.0208096	0.0181063	10550/10991/123096/124935/153129/2055/23204/246213/477/54896/55238/5663/57030/5997/6505/6507/6512/6541/6542/79751/8140/83733/8604/9056	24
turquoise	BP	GO:0007599	hemostasis	108/4436	341/18670	0.000478583	0.0209823	0.0182566	10398/10451/10938/11234/11311/126961/1278/1311/1361/1465/152/1606/1609/161882/164656/1793/2/2147/2149/2150/2155/2161/2165/2207/22875/22953/2316/2623/2768/2812/3053/30846/3170/3273/3315/340205/350/3569/3660/3673/3705/3717/3818/3827/388552/4067/408/409/4097/4352/462/4778/5025/5028/5054/50808/51156/5154/5156/5170/5265/5295/5345/5547/55604/5567/5576/5577/5578/5580/5581/5583/5594/5624/5627/5868/5873/5…	108
turquoise	BP	GO:2001234	negative regulation of apoptotic signaling pathway	77/4436	230/18670	0.000500538	0.0217955	0.0189642	10105/10625/10771/1459/1499/1654/2023/2070/219699/220042/22954/23542/246330/2537/255027/26155/2623/2907/3162/3315/3383/3552/3574/3622/3958/409/4170/4193/4282/4318/4582/4929/4976/50484/5054/5071/51499/51616/54700/55829/5598/5663/57144/5716/5743/5894/5970/627/637/6376/63979/6478/652/6591/6615/6648/666/6714/7015/7046/7057/7124/7128/7178/7494/754/7703/8326/841/8531/8737/8743/8795/90993/9479/9709/972	77
turquoise	BP	GO:1901292	nucleoside phosphate catabolic process	65/4436	188/18670	0.000504112	0.0218028	0.0189705	100/100101267/10591/10891/10924/11164/11165/11277/11332/131870/195827/2023/2026/2103/226/229/22978/230/23417/23636/2584/2597/2646/26471/27115/3098/3099/3607/3643/374659/387712/3939/4860/4967/4968/5142/51422/5167/5169/5209/5210/5214/5223/5230/5236/5313/5315/5465/55526/5562/55753/5663/669/6996/7167/7378/8021/8086/81929/8604/89/954/9615/9631/9883	65
turquoise	BP	GO:0034616	response to laminar fluid shear stress	10/4436	15/18670	0.000510567	0.0219338	0.0190845	10365/19/2113/4091/4092/445/5598/7040/7043/8754	10
turquoise	BP	GO:0000271	polysaccharide biosynthetic process	32/4436	78/18670	0.000531675	0.0226756	0.0197299	208/2103/2132/2135/2137/23178/2931/2932/2992/2998/3643/378884/4790/5167/5236/5260/5500/55454/55512/55829/648791/7040/7360/79660/84002/8445/84752/8509/8660/90673/9334/9653	32
turquoise	BP	GO:0006029	proteoglycan metabolic process	37/4436	94/18670	0.000534918	0.0226756	0.0197299	135152/1462/1499/2132/2135/2137/222537/26035/29940/3073/3074/3373/3423/3425/3549/50515/54480/54928/55454/55501/56548/633/63827/6448/650/79586/79625/83539/8509/92126/92370/9469/9486/9653/9806/9953/9957	37
turquoise	BP	GO:0009165	nucleotide biosynthetic process	120/4436	386/18670	0.000541202	0.0226858	0.0197388	100/100101267/10135/1040/10554/10555/10606/10632/10861/10891/11277/113/11332/122481/130013/133686/136/1503/158067/1633/1635/195827/201163/2023/2026/203/205/2103/2180/2182/226/229/230/23417/23498/23636/2584/2597/2646/26471/27109/3098/3099/3418/349565/3607/3614/3643/387712/3939/4509/4513/4833/4860/4878/4879/4967/50484/50808/51000/51422/516/5163/5164/5165/51660/517/5209/5210/5214/5223/5230/5236/5313…	120
turquoise	BP	GO:0006090	pyruvate metabolic process	55/4436	154/18670	0.000542247	0.0226858	0.0197388	100101267/10873/10891/11277/189/195827/2023/2026/2103/226/229/230/23539/23636/2584/2597/2646/26471/3098/3099/3607/3643/387712/3939/4200/4967/5105/51422/5163/5164/5165/51660/5209/5210/5214/5223/5230/5236/5313/5315/5465/55526/5562/55753/5663/669/7167/8021/8086/81929/8604/89/9123/9631/9883	55
turquoise	BP	GO:1903829	positive regulation of cellular protein localization	103/4436	324/18670	0.000551444	0.022802	0.0198399	10204/10807/111240474/11143/123264/1263/1432/1459/163/163882/1894/1969/2040/2048/208/2147/2207/22841/22885/22994/2316/23184/23208/23636/2622/27113/27237/2810/2852/285966/288/2931/2932/312/391/3958/3976/4038/4193/4248/4804/4946/4947/5071/51068/51104/51128/51496/5170/5295/5296/5347/5366/54550/54552/5494/55072/5562/55754/5580/5581/55823/5583/5584/5594/5599/5663/56681/57142/5743/57602/5764/57707/5780…	103
turquoise	BP	GO:0006007	glucose catabolic process	18/4436	36/18670	0.000552149	0.022802	0.0198399	2023/2026/226/229/230/2597/3098/3099/3607/5214/5223/5230/5313/5315/669/7167/8604/89	18
turquoise	BP	GO:0006677	glycosylceramide metabolic process	12/4436	20/18670	0.000566496	0.0232445	0.0202249	256435/2581/30815/4668/5562/5580/5660/7357/7915/8703/8707/9514	12
turquoise	BP	GO:0006165	nucleoside diphosphate phosphorylation	49/4436	134/18670	0.00057755	0.0233981	0.0203585	100101267/10891/11277/122481/158067/195827/2023/2026/203/205/2103/226/229/230/23636/2584/2597/2646/26471/3098/3099/3607/3643/387712/3939/4833/4967/51422/5209/5210/5214/5223/5230/5236/5313/5315/5465/55526/5562/55753/5663/669/7167/8021/8086/81929/89/9631/9883	49
turquoise	BP	GO:0046683	response to organophosphorus	49/4436	134/18670	0.00057755	0.0233981	0.0203585	10021/1036/10518/1373/1609/1645/1843/189/1902/218/2185/22953/2353/24145/3309/343/348980/3726/3727/374/3784/3939/4327/445/5020/5025/5028/5029/5031/5032/50506/50507/5105/5139/5187/5313/5728/5743/5798/5906/5970/5983/610/6382/677/6770/6872/7442/8061	49
turquoise	BP	GO:0030595	leukocyte chemotaxis	75/4436	224/18670	0.000584924	0.0235478	0.0204888	10344/10451/11240/114609/120425/1432/1435/1441/151647/158747/1843/1901/1910/2150/2155/2185/2207/23604/23765/27178/27347/2841/284114/2867/2919/2920/2921/301/3569/3592/3672/3929/3958/4067/4192/4282/4283/4354/4681/5054/51157/51192/5142/5293/56300/57402/57509/5764/58191/5879/5919/59341/6280/6288/6351/6364/6372/6373/6374/6375/6376/7057/7060/7226/727/7422/80024/8291/83700/8600/8740/8792/972/9750/9943	75
turquoise	BP	GO:0032956	regulation of actin cytoskeleton organization	108/4436	343/18670	0.000604834	0.02407	0.0209432	10093/10094/10097/10344/10435/10458/10677/1072/11113/11135/11346/123720/136319/1490/1613/163782/1894/1901/1902/1946/203228/2044/2059/2150/2185/22836/2316/23406/23580/23671/24142/246/25/27289/274/29109/2934/3273/3383/3397/342184/388/390/391/396/397/3984/4192/4208/440335/50507/5066/5071/50848/51466/5154/5156/5217/5295/5345/54942/55243/55435/55604/5580/5581/55845/55971/5734/57381/57482/57731/5829/58…	108
turquoise	BP	GO:0097530	granulocyte migration	51/4436	141/18670	0.000605416	0.02407	0.0209432	10344/10451/114609/120425/1432/1435/1441/158747/2207/23604/23765/27178/2919/2920/2921/301/3554/3672/3929/3958/4192/4283/4354/51135/51192/5142/5293/56300/5734/57402/5879/5919/59341/6280/6288/6351/6364/6372/6373/6374/6375/6376/7057/7060/8288/8291/83692/83700/972/9750/9948	51
turquoise	BP	GO:2001243	negative regulation of intrinsic apoptotic signaling pathway	38/4436	98/18670	0.000639026	0.0252494	0.0219694	10105/10625/1654/2023/220042/22954/26155/2907/3315/3622/4170/4193/4282/4318/4582/4976/50484/5071/51499/51616/54700/55829/5598/5743/637/63979/6591/6615/6648/6714/7178/7494/754/8531/90993/9479/9709/972	38
turquoise	BP	GO:0051098	regulation of binding	116/4436	373/18670	0.000653022	0.0256441	0.0223128	10418/10769/113130/114609/114769/115908/1193/1203/1400/1499/151651/154/1565/1601/161882/1636/203228/22873/22924/23032/23129/23228/23493/25/255738/25942/26086/26119/2622/2623/2932/3005/3077/3078/3084/3162/3200/3280/3297/3300/3309/3397/3400/340061/3434/3673/3717/3955/3958/3976/4015/4043/408/409/4133/4140/4208/4221/4318/4487/4776/4792/5028/5071/5080/51068/51176/51185/5347/5444/54552/5465/5530/55323/…	116
turquoise	BP	GO:0035627	ceramide transport	9/4436	13/18670	0.000659131	0.0257262	0.0223842	10087/4547/51228/5243/5660/65977/80772/81537/84725	9
turquoise	BP	GO:0009127	purine nucleoside monophosphate biosynthetic process	63/4436	183/18670	0.000691677	0.0265661	0.023115	100/100101267/10606/10632/10891/11277/195827/201163/2023/2026/203/205/2103/226/229/230/23636/2584/2597/2646/26471/27109/3098/3099/3607/3614/3643/387712/3939/4509/4513/4967/50808/51422/516/517/5209/5210/5214/5223/5230/5236/5313/5315/5465/5471/55526/5562/55753/5663/669/6901/7040/7114/7167/8021/8086/81929/84277/8604/89/9631/9883	63
turquoise	BP	GO:0009168	purine ribonucleoside monophosphate biosynthetic process	63/4436	183/18670	0.000691677	0.0265661	0.023115	100/100101267/10606/10632/10891/11277/195827/201163/2023/2026/203/205/2103/226/229/230/23636/2584/2597/2646/26471/27109/3098/3099/3607/3614/3643/387712/3939/4509/4513/4967/50808/51422/516/517/5209/5210/5214/5223/5230/5236/5313/5315/5465/5471/55526/5562/55753/5663/669/6901/7040/7114/7167/8021/8086/81929/84277/8604/89/9631/9883	63
turquoise	BP	GO:0001933	negative regulation of protein phosphorylation	131/4436	429/18670	0.0006931	0.0265661	0.023115	10106/10217/10253/1028/1030/10318/10385/10636/10771/10891/11117/11142/11213/140885/142679/150290/151649/153769/154043/1609/161742/1647/1843/1846/1848/1849/1850/1852/1942/199731/201163/203228/2048/2122/2150/22876/2305/23410/23530/23624/23636/25/27124/2810/2852/285315/28951/3087/3315/388324/3976/4067/408/409/4091/4092/4221/4609/4616/467/5071/5080/51231/51422/51527/51562/5167/5170/5187/5296/5347/552…	131
turquoise	BP	GO:1901264	carbohydrate derivative transport	31/4436	76/18670	0.000724779	0.027615	0.0240276	100/10050/10246/10559/10786/11046/219855/23443/2705/284439/291/293/29957/3177/3929/5029/51000/51228/54843/55315/55508/5581/55974/5660/6568/728661/79085/84725/949/9619/9906	31
turquoise	BP	GO:0009124	nucleoside monophosphate biosynthetic process	70/4436	208/18670	0.000745364	0.0281384	0.0244831	100/100101267/10606/10632/10891/11277/1633/1635/195827/201163/2023/2026/203/205/2103/226/229/230/23636/2584/2597/2646/26471/27109/3098/3099/3607/3614/3643/387712/3939/4509/4513/4967/50808/51422/516/517/5209/5210/5214/5223/5230/5236/5313/5315/5465/5471/54963/55312/55526/5562/55753/5663/669/6901/7040/7114/7167/7371/7378/790/8021/8086/81929/84277/8604/89/9631/9883	70
turquoise	BP	GO:0071466	cellular response to xenobiotic stimulus	62/4436	180/18670	0.000747309	0.0281384	0.0244831	10/1036/10858/10891/113612/116285/120227/1244/1429/1544/1548/1549/1555/1559/1565/1573/1592/1645/1727/1789/1800/2052/218/2180/2326/26/27284/2908/2938/2939/2941/2948/29785/3297/3383/348158/4257/4258/445/5105/5111/5446/54578/54657/54658/54996/570/5742/6095/6261/64754/64757/6770/6776/6799/7040/7366/874/8824/8856/9/91703	62
turquoise	BP	GO:1903900	regulation of viral life cycle	53/4436	149/18670	0.000753937	0.028222	0.0245558	10318/10410/10581/11043/1654/201626/2040/222537/22954/23367/23633/24138/25827/27183/2934/325/3434/4057/440275/4599/4851/4938/4940/5034/5071/5481/55196/55223/55337/5610/5806/5886/60489/64710/64848/6590/7113/7124/7251/79720/80149/8091/84875/85363/858/8724/8812/8815/9126/920/9217/92421/972	53
turquoise	BP	GO:1904951	positive regulation of establishment of protein localization	138/4436	456/18670	0.000761356	0.028334	0.0246532	10125/10204/111240474/11156/114900/123264/1263/1432/1459/163882/1894/192683/2040/208/2149/2150/222546/22885/22994/2316/23410/23586/23705/23765/24145/25/25930/2597/2696/27063/27113/27230/2746/2810/283/2852/285966/2867/288/2931/2932/3098/312/3133/338442/3459/3552/3556/3569/3717/373509/399687/408/4192/4193/4282/43/4946/4947/5004/5005/51128/51496/5295/5296/5366/5481/5494/55072/55107/55204/5532/55540/…	138
turquoise	BP	GO:0000041	transition metal ion transport	42/4436	112/18670	0.000768403	0.0284309	0.0247376	1244/1317/1318/1356/155066/23516/2512/261729/2694/27032/27173/283375/30061/3077/387849/4891/525/537/540/55240/55630/57192/57348/57817/64116/64924/6947/6948/7018/7036/7037/7220/7226/7922/79689/81894/90423/9230/9296/94081/9843/9914	42
turquoise	BP	GO:0034404	nucleobase-containing small molecule biosynthetic process	75/4436	226/18670	0.00078018	0.0286544	0.0249321	100/100101267/10591/10891/10924/11164/11165/11277/11332/131870/1503/1633/195827/200895/2023/2026/2103/226/229/22978/230/23417/23636/2584/2597/2646/26471/27115/3098/3099/3607/3614/3643/374659/387712/3939/4833/4860/4967/4968/5142/51422/5167/5169/5209/5210/5214/5223/5230/5236/5313/5315/5465/54963/55526/5562/55753/56474/5663/669/6996/7167/7371/7378/790/8021/8086/81929/8604/89/954/9615/9631/978/9883	75
turquoise	BP	GO:0043516	regulation of DNA damage response, signal transduction by p53 class mediator	17/4436	34/18670	0.000783397	0.0286544	0.0249321	161742/22925/27063/3090/387893/4193/4282/4487/5366/55702/5716/6154/6591/6615/754/9521/972	17
turquoise	BP	GO:0034637	cellular carbohydrate biosynthetic process	34/4436	86/18670	0.00080415	0.0291936	0.0254012	208/2103/2132/2135/2137/231/23178/2931/2932/2992/2998/3612/3643/378884/5105/5167/5236/5260/54928/5500/55454/55829/648791/6513/7360/79660/84002/8445/84752/8509/8660/90673/9334/9653	34
turquoise	BP	GO:0009152	purine ribonucleotide biosynthetic process	90/4436	280/18670	0.000807707	0.0291936	0.0254012	100101267/10606/10632/10861/10891/11277/113/11332/195827/201163/2023/2026/203/205/2103/2180/2182/226/229/230/23417/23636/2584/2597/2646/26471/27109/3098/3099/3607/3614/3643/387712/3939/4509/4513/4833/4878/4879/4967/50808/51000/51422/516/5163/5164/5165/51660/517/5209/5210/5214/5223/5230/5236/5313/5315/5465/5471/54898/55526/5562/55753/55811/5663/60490/6622/669/6901/7040/7114/7167/79646/79717/79966/…	90
turquoise	BP	GO:0042542	response to hydrogen peroxide	52/4436	146/18670	0.000812666	0.0291936	0.0254012	100/10105/10365/10628/140885/1410/1843/1894/2113/2185/25/2775/2861/301/3162/3240/3297/3569/374/388/3934/3939/4193/4602/5074/5111/51157/54840/55139/55364/55512/5562/5580/5598/5603/5660/5970/6382/664/6714/6770/7128/7226/7703/8061/836/84557/8737/8754/8877/9131/9283	52
turquoise	BP	GO:0007050	cell cycle arrest	78/4436	237/18670	0.00081638	0.0291936	0.0254012	1028/1030/1033/10514/10669/10670/10769/123720/1263/153129/1647/166793/168448/1843/1874/208/220042/2301/2305/23645/246175/25/26959/274/2810/2852/323/339479/3592/3624/4193/4282/440275/4582/4609/4683/4851/5111/51422/51499/51776/5494/5526/55571/5562/5564/5565/5608/57472/57795/580/58528/595/6154/6300/6419/64223/7040/7046/7057/7251/79648/79733/8091/81617/81857/8326/8522/8556/8649/8738/8812/8850/92335/9…	78
turquoise	BP	GO:1901678	iron coordination entity transport	8/4436	11/18670	0.000821698	0.0292205	0.0254246	22/28982/3263/3273/3934/51310/55640/55652	8
turquoise	BP	GO:1901293	nucleoside phosphate biosynthetic process	120/4436	390/18670	0.000831791	0.029263	0.0254615	100/100101267/10135/1040/10554/10555/10606/10632/10861/10891/11277/113/11332/122481/130013/133686/136/1503/158067/1633/1635/195827/201163/2023/2026/203/205/2103/2180/2182/226/229/230/23417/23498/23636/2584/2597/2646/26471/27109/3098/3099/3418/349565/3607/3614/3643/387712/3939/4509/4513/4833/4860/4878/4879/4967/50484/50808/51000/51422/516/5163/5164/5165/51660/517/5209/5210/5214/5223/5230/5236/5313…	120
turquoise	BP	GO:0051017	actin filament bundle assembly	54/4436	153/18670	0.000834561	0.029263	0.0254615	10458/11346/1490/1901/1902/2059/2185/2316/23671/25/253980/25794/27289/29109/3397/339768/388/390/3984/408/4082/4739/50507/5071/5074/51466/5217/5295/5345/5358/55604/55971/5734/5829/585/5879/6376/6385/6548/6624/6714/6722/7016/7043/7046/7168/7454/7791/79933/80115/81/8153/961/9639	54
turquoise	BP	GO:0045444	fat cell differentiation	74/4436	223/18670	0.000843569	0.029263	0.0254615	1051/1052/10891/11197/114885/115825/116844/1389/1432/144404/154/161882/166379/169200/182/1959/208/222236/22809/22954/2487/25776/26268/2784/284273/2852/2867/28951/30001/3164/3280/3358/3400/3569/3914/406/4091/4320/4329/4929/5167/5696/5743/585/5919/59341/59344/595/5997/6095/6272/63976/650/6517/6591/664/677/678/6783/688/7040/7124/7494/79068/79689/79969/80149/8091/81029/8291/83862/84935/8651/9658	74
turquoise	BP	GO:0030198	extracellular matrix organization	114/4436	368/18670	0.000845084	0.029263	0.0254615	10266/10516/10609/10893/11096/11117/118856/1215/1278/1287/1288/1290/1292/1297/1298/1299/1307/1310/1311/1361/1462/1490/149371/151887/1520/164656/165/196264/2/2113/2200/2295/23768/25/25890/27035/30001/30008/323/3383/3385/3386/3491/3549/3569/3672/3673/3678/3683/3691/3694/3696/3818/3909/3912/3914/3918/4015/4016/4017/4148/4237/4239/4318/4320/4327/4643/4851/5033/5054/50848/5154/5156/5345/5352/55512/556…	114
turquoise	BP	GO:0046939	nucleotide phosphorylation	49/4436	136/18670	0.00084575	0.029263	0.0254615	100101267/10891/11277/122481/158067/195827/2023/2026/203/205/2103/226/229/230/23636/2584/2597/2646/26471/3098/3099/3607/3643/387712/3939/4833/4967/51422/5209/5210/5214/5223/5230/5236/5313/5315/5465/55526/5562/55753/5663/669/7167/8021/8086/81929/89/9631/9883	49
turquoise	BP	GO:0006661	phosphatidylinositol biosynthetic process	43/4436	116/18670	0.00088231	0.0303638	0.0264194	1040/10423/116986/22876/23556/27124/3358/3612/3635/377/4534/5154/51552/51604/5277/5281/5283/5288/5293/5295/5296/55697/56623/5728/5867/5868/59339/65258/65977/660/80235/83394/8395/84725/8503/8776/8818/8897/8898/9108/93183/93210/9488	43
turquoise	BP	GO:0031663	lipopolysaccharide-mediated signaling pathway	25/4436	58/18670	0.000891842	0.0305277	0.026562	114769/1432/1604/23328/3606/3929/4057/4067/4282/4792/4795/5578/5581/5594/59307/6376/654/7040/7097/7124/7128/7189/85363/8767/949	25
turquoise	BP	GO:0009161	ribonucleoside monophosphate metabolic process	110/4436	354/18670	0.000914771	0.0311282	0.0270845	100/100101267/10105/10606/10632/10845/10891/11164/11165/11277/1337/1352/1497/195827/201163/201626/2023/2026/203/205/2103/226/229/22978/230/23636/2584/2597/260425/2646/26471/27109/29103/3098/3099/3607/3614/3643/387712/3939/400916/4354/4509/4512/4513/4535/4536/4539/4621/4622/4701/4711/4714/4719/477/481/4967/50808/51422/516/5167/5169/517/5209/5210/5214/5223/5230/5236/525/5313/5315/5465/5471/54963/55…	110
turquoise	BP	GO:0097720	calcineurin-mediated signaling	21/4436	46/18670	0.000919111	0.0311282	0.0270845	10523/11123/151651/1827/2065/2274/2932/29995/3084/4772/4773/4776/5530/5532/5598/576/6548/7124/8445/89/9454	21
turquoise	BP	GO:0071621	granulocyte chemotaxis	45/4436	123/18670	0.000934963	0.0314984	0.0274066	10344/10451/114609/120425/1432/1435/1441/158747/2207/23604/23765/27178/2919/2920/2921/301/3672/3929/3958/4192/4283/4354/51192/5142/5293/56300/57402/5879/5919/59341/6280/6288/6351/6364/6372/6373/6374/6375/6376/7057/7060/8291/83700/972/9750	45
turquoise	BP	GO:0009206	purine ribonucleoside triphosphate biosynthetic process	59/4436	171/18670	0.000942694	0.0315926	0.0274885	100101267/10632/10891/11277/195827/201163/2023/2026/205/2103/226/229/230/23636/2584/2597/2646/26471/27109/3098/3099/3607/3614/3643/387712/3939/4509/4513/4833/4967/51422/516/517/5209/5210/5214/5223/5230/5236/5313/5315/5465/55526/5562/55753/5663/669/6901/7040/7114/7167/8021/8086/81929/84277/8604/89/9631/9883	59
turquoise	BP	GO:0019216	regulation of lipid metabolic process	125/4436	410/18670	0.000967352	0.0322501	0.0280606	10451/1081/10891/11010/11277/1133/113791/114294/116519/116986/12/124997/133/1389/150094/1609/19/1917/208/2147/2180/2185/2224/2274/23399/23409/23417/254013/25942/26119/2672/27063/27242/27329/2784/2852/29103/301/3158/3358/338442/340895/3417/345/345275/347/3490/3491/37/388121/4047/4067/4790/4801/51141/51360/51422/5154/5156/5163/5164/5165/5244/5295/5296/53345/5465/54658/5525/55512/5562/5565/5580/5581…	125
turquoise	BP	GO:0009141	nucleoside triphosphate metabolic process	112/4436	362/18670	0.00098018	0.0325084	0.0282854	100/100101267/10105/10632/10845/10891/10924/11164/11277/122481/131870/1337/1352/1497/1503/158067/195827/201163/201626/2023/2026/203/205/2103/226/229/230/23636/2584/2597/2646/26471/27109/29103/3098/3099/3607/3614/3643/387712/3939/400916/4509/4512/4513/4535/4536/4539/4621/4622/4701/4711/4714/4719/477/481/4833/4967/4976/50484/50808/51422/51562/516/5167/5169/517/5209/5210/5214/5223/5230/5236/525/5313…	112
turquoise	BP	GO:0044788	modulation by host of viral process	15/4436	29/18670	0.00101284	0.0334185	0.0290772	1072/2040/25827/325/3482/4057/440275/5071/5806/64710/64848/80149/858/8812/9126	15
turquoise	BP	GO:0002685	regulation of leukocyte migration	66/4436	196/18670	0.00101891	0.0334462	0.0291014	100/11117/11240/114609/1432/1435/158747/1843/1893/2150/2155/2185/23143/23604/257144/27347/2841/284114/29/301/3162/326/3383/347/3554/3569/3592/3673/3929/3958/4067/4192/4282/4354/4681/5025/5054/51157/55512/5734/57402/57509/5764/5879/5919/59341/623/6351/6364/6375/7040/7057/7060/7124/727/7422/80024/8291/83692/83700/8740/90865/9466/972/9750/9943	66
turquoise	BP	GO:0033692	cellular polysaccharide biosynthetic process	29/4436	71/18670	0.00103311	0.0337394	0.0293564	208/2103/2132/2135/2137/23178/2931/2932/2992/2998/3643/378884/5167/5236/5260/5500/55454/55829/648791/7360/79660/84002/8445/84752/8509/8660/90673/9334/9653	29
turquoise	BP	GO:0015893	drug transport	71/4436	214/18670	0.00106668	0.0344651	0.0299879	10227/10550/10786/10991/1133/1136/123096/1244/127700/127833/1317/1468/153129/1861/2055/23204/23208/2348/246213/2694/284111/284439/291/293/29957/3049/3351/3624/387700/4036/4609/477/5071/54896/55238/55244/55754/5663/57030/5997/6505/6507/6512/6535/6536/6541/6542/6565/6571/6573/6584/6622/6623/6857/6947/6948/79085/79751/8029/80736/8140/8322/83733/83959/84062/8604/8856/8884/9066/92745/94081	71
turquoise	BP	GO:0006957	complement activation, alternative pathway	10/4436	16/18670	0.00107148	0.0344651	0.0299879	1675/3075/5199/629/718/727/730/731/732/81494	10
turquoise	BP	GO:0061158	3'-UTR-mediated mRNA destabilization	10/4436	16/18670	0.00107148	0.0344651	0.0299879	131405/221662/22849/340152/55147/677/678/80149/84069/8570	10
turquoise	BP	GO:0009199	ribonucleoside triphosphate metabolic process	106/4436	341/18670	0.00110439	0.0352695	0.0306878	100101267/10105/10632/10845/10891/11164/11277/1337/1352/1497/1503/195827/201163/201626/2023/2026/203/205/2103/226/229/230/23636/2584/2597/2646/26471/27109/29103/3098/3099/3607/3614/3643/387712/3939/400916/4509/4512/4513/4535/4536/4539/4621/4622/4701/4711/4714/4719/477/481/4833/4967/4976/50808/51422/51562/516/5167/5169/517/5209/5210/5214/5223/5230/5236/525/5313/5315/5465/54963/55034/55526/5562/557…	106
turquoise	BP	GO:0009145	purine nucleoside triphosphate biosynthetic process	59/4436	172/18670	0.00110751	0.0352695	0.0306878	100101267/10632/10891/11277/195827/201163/2023/2026/205/2103/226/229/230/23636/2584/2597/2646/26471/27109/3098/3099/3607/3614/3643/387712/3939/4509/4513/4833/4967/51422/516/517/5209/5210/5214/5223/5230/5236/5313/5315/5465/55526/5562/55753/5663/669/6901/7040/7114/7167/8021/8086/81929/84277/8604/89/9631/9883	59
turquoise	BP	GO:0002688	regulation of leukocyte chemotaxis	42/4436	114/18670	0.00115826	0.0365892	0.0318361	11240/114609/1432/1435/158747/1843/2150/2155/2185/23604/27347/2841/284114/3569/3592/3929/4067/4192/4282/4354/4681/5054/51157/57402/57509/5764/5879/5919/59341/6351/6375/7057/7060/727/7422/80024/8291/83700/8740/972/9750/9943	42
turquoise	BP	GO:0032386	regulation of intracellular transport	128/4436	423/18670	0.00116038	0.0365892	0.0318361	10204/10938/111240474/11142/11149/118426/123264/1263/136/1410/1432/1459/1601/160622/1894/2040/208/2207/22876/22885/22916/22994/2316/23409/23636/254263/255738/255758/258010/25930/26119/2810/285966/288/28964/2931/2932/29969/30846/3162/320/3351/337867/347/4067/4131/4133/4193/487/4878/4946/4947/5028/5071/51009/51128/51308/51465/51496/51684/5170/5217/5295/5296/53407/5494/55072/55288/55432/55612/5562/5…	128
turquoise	BP	GO:0009123	nucleoside monophosphate metabolic process	115/4436	375/18670	0.00120025	0.0376607	0.0327683	100/100101267/10105/10591/10606/10632/10845/10891/11164/11165/11277/122481/1337/1352/1497/158067/1633/1635/195827/201163/201626/2023/2026/203/205/2103/226/229/22978/230/23636/2584/2597/260425/2646/26471/27109/29103/3098/3099/3607/3614/3643/387712/3939/400916/4354/4509/4512/4513/4535/4536/4539/4621/4622/4701/4711/4714/4719/477/481/4967/50808/51422/516/5167/5169/517/5209/5210/5214/5223/5230/5236/52…	115
turquoise	BP	GO:0032388	positive regulation of intracellular transport	71/4436	215/18670	0.00122816	0.0383486	0.0333669	10204/10938/111240474/118426/123264/1263/136/1432/1459/1601/1894/2040/208/2207/22885/22916/22994/2316/25930/26119/2810/285966/288/2931/2932/30846/4133/4193/487/4878/4946/4947/5071/51128/51496/5295/5296/53407/5494/55072/5562/55754/5580/55823/5594/5663/56681/5743/57602/58480/6342/6469/6653/6812/6857/7040/784/7855/79778/80128/80149/80184/84455/8692/8898/8934/89866/9520/9695/9747/9846	71
turquoise	BP	GO:0009435	NAD biosynthetic process	24/4436	56/18670	0.00123587	0.038402	0.0334134	10135/130013/2023/2026/226/229/230/23498/2597/3098/3099/349565/3607/5214/5223/5230/5313/5315/54981/5743/669/7167/83666/84875	24
turquoise	BP	GO:0006865	amino acid transport	51/4436	145/18670	0.00124843	0.0386049	0.0335899	10550/10991/11254/117247/123096/124935/146167/1497/153129/2055/23204/246213/27347/2744/320/387700/477/4948/54896/55144/55238/56262/5663/57030/59272/5997/6505/6507/6509/6512/6519/6533/6535/6536/6539/6540/6541/6542/6622/6804/6812/6857/7442/79751/80131/8140/83733/8604/9056/92745/94081	51
turquoise	BP	GO:0015914	phospholipid transport	30/4436	75/18670	0.00127565	0.0392568	0.0341572	10087/10396/114884/116519/19/23760/26207/345/374868/388121/4547/51012/51228/51499/5243/5244/55754/5580/56910/57198/58488/6342/64241/65977/79895/80772/84725/949/9619/9854	30
turquoise	BP	GO:0014009	glial cell proliferation	22/4436	50/18670	0.00128317	0.0392994	0.0341942	1435/163175/2119/2185/23376/3280/3418/3569/374/4049/4067/4602/4851/5324/5583/5584/5764/6376/7015/706/7124/90865	22
turquoise	BP	GO:0038127	ERBB signaling pathway	50/4436	142/18670	0.00134766	0.041078	0.0357417	10253/145957/2065/2069/2185/2202/23624/23636/25/2537/2852/3084/3672/374/378/4318/5170/5284/5295/5335/55614/55658/5578/5594/5663/57142/57732/5774/5795/58513/634/64285/6654/6714/685/7040/7251/79628/79643/79651/8440/84619/8527/8895/89853/9026/9052/9252/9655/9961	50
turquoise	BP	GO:0014074	response to purine-containing compound	52/4436	149/18670	0.0013723	0.0414592	0.0360735	10021/1036/10518/10891/1373/1609/1789/1843/189/218/2185/22953/2353/24145/3309/343/348980/3726/3727/374/3784/3939/4327/445/5020/5025/5028/5029/5031/5032/50506/50507/5105/5139/5187/5313/5562/5728/5743/5798/5906/5970/610/6261/6382/677/6770/6872/7226/7442/790/8061	52
turquoise	BP	GO:0001101	response to acid chemical	106/4436	343/18670	0.00137312	0.0414592	0.0360735	1036/10365/10400/10458/1051/10670/1072/10891/1109/1244/124641/1278/1290/1307/1373/1490/153129/1592/1645/1719/1843/19/2155/2180/2185/222545/2263/22849/231/23376/2348/23677/26012/2696/27244/2742/2867/2934/3141/3199/3297/3383/339479/3482/3490/3673/4058/4067/429/445/4602/4776/4968/4976/5020/5031/5105/5111/51141/5156/5165/5244/54332/5444/5562/5581/5602/56034/5734/5737/5743/57463/5764/57707/57795/57817…	106
turquoise	BP	GO:0048871	multicellular organismal homeostasis	144/4436	485/18670	0.00139799	0.042012	0.0365544	10000/10400/1051/10518/10848/10891/10912/11096/113/12/126695/128338/1435/143689/145226/1490/1499/154/1621/166379/169200/1734/1901/1910/201163/2055/2103/2149/2180/2185/222236/22841/22954/23090/231/23178/23228/23373/26058/2623/2651/27347/2810/2827/29887/30061/3077/317719/3297/3315/3397/3549/3552/3569/3574/3606/3635/37/3717/3934/4057/406/4069/4117/4237/43/4851/4857/4891/5020/5021/5025/50507/525/5284…	144
turquoise	BP	GO:0050769	positive regulation of neurogenesis	141/4436	474/18670	0.00143639	0.0429266	0.0373502	100132074/1002/10097/10458/10636/10677/118813/1272/127833/1382/1435/147040/1499/151449/152/162427/1742/1789/1857/1894/1902/1946/2048/2119/2185/221914/22849/22954/23081/23129/2316/23242/23316/23373/23376/23529/23531/23566/23654/257194/25942/26012/27063/274/285016/2852/3169/3232/3280/3309/339479/3569/389549/396/3976/3984/4036/4049/4058/4067/4124/4131/4192/4208/429/440730/4602/4681/4804/4851/4897/49…	141
turquoise	BP	GO:0010714	positive regulation of collagen metabolic process	14/4436	27/18670	0.00144184	0.0429266	0.0373502	1490/2147/2149/3549/3673/409/4602/5345/55323/64115/652/7040/7043/90993	14
turquoise	BP	GO:0051917	regulation of fibrinolysis	9/4436	14/18670	0.00145603	0.0430193	0.0374308	1361/2147/2161/3273/350/3818/5054/5345/7057	9
turquoise	BP	GO:0060252	positive regulation of glial cell proliferation	11/4436	19/18670	0.00145839	0.0430193	0.0374308	2119/23376/3569/4049/4067/4602/5324/5583/5584/706/7124	11
turquoise	BP	GO:0009167	purine ribonucleoside monophosphate metabolic process	105/4436	340/18670	0.00147882	0.0433576	0.0377252	100/100101267/10105/10606/10632/10845/10891/11164/11165/11277/1337/1352/1497/195827/201163/201626/2023/2026/203/205/2103/226/229/22978/230/23636/2584/2597/260425/2646/26471/27109/29103/3098/3099/3607/3614/3643/387712/3939/400916/4354/4509/4512/4513/4535/4536/4539/4621/4622/4701/4711/4714/4719/477/481/4967/50808/51422/516/5167/5169/517/5209/5210/5214/5223/5230/5236/525/5313/5315/5465/5471/55526/55…	105
turquoise	BP	GO:0051348	negative regulation of transferase activity	90/4436	285/18670	0.00148571	0.0433576	0.0377252	10039/10253/1028/1030/10636/10715/11142/11213/113791/142679/150290/151649/161742/1647/1843/1846/1848/1849/1850/1852/197/2048/23624/23636/25/2646/2810/28951/2931/2932/3087/3170/3315/388324/3984/4067/4092/4221/4616/5071/51422/51527/51562/5170/5347/5525/5570/5576/5577/5580/55861/5611/5663/56940/5728/57732/5795/5997/634/64754/64798/652/6653/6714/7013/7016/7128/7251/7345/79643/79893/80119/80725/80824/…	90
turquoise	BP	GO:0046488	phosphatidylinositol metabolic process	59/4436	174/18670	0.00151533	0.0433576	0.0377252	10380/1040/10423/1133/116986/145567/22876/22979/23167/23556/27124/3358/3612/3635/377/4534/5154/51552/51604/5277/5281/5283/5288/5293/5295/5296/5320/54928/55697/56623/5728/5867/5868/59339/65258/65977/660/80235/83394/8395/84725/84812/8503/8605/8651/8776/8811/8818/8835/8897/8898/9021/90809/9108/9306/93183/93210/9488/9655	59
turquoise	BP	GO:0006672	ceramide metabolic process	35/4436	92/18670	0.00151706	0.0433576	0.0377252	10087/10715/165679/2055/2525/2528/256435/2581/2583/2760/3074/30815/3491/3696/4668/55512/5562/5580/5660/59344/6610/7124/7357/7915/8439/8560/8703/8705/8707/8869/8877/9331/9334/94103/9514	35
turquoise	BP	GO:0002065	columnar/cuboidal epithelial cell differentiation	41/4436	112/18670	0.0015174	0.0433576	0.0377252	10117/1045/1051/182/2016/220074/222546/2263/23493/25/286451/2931/2932/3169/3280/3714/406/4221/429/4851/5054/5080/51057/51176/5170/55283/56913/5697/56975/5914/5915/5991/6098/650/652/654/688/79084/79583/79955/9750	41
turquoise	BP	GO:1903510	mucopolysaccharide metabolic process	41/4436	112/18670	0.0015174	0.0433576	0.0377252	10402/11041/11046/1462/23670/26035/2720/29940/3073/3074/3373/3423/3425/3697/4790/50515/5292/54480/54928/55454/55501/55512/55576/56548/633/63827/6482/6487/6548/7040/79586/79625/83539/8509/8692/8703/92126/9331/9334/9469/9806	41
turquoise	BP	GO:0035335	peptidyl-tyrosine dephosphorylation	38/4436	102/18670	0.00153392	0.0433576	0.0377252	1033/11099/11156/128853/138639/142679/145553/150290/168448/1843/1846/1848/1849/1850/1852/2070/25930/4534/51207/56940/5728/5774/5780/5787/5791/5795/5798/5799/5802/80824/84959/8556/8776/8897/8898/9108/994/995	38
turquoise	BP	GO:0046686	response to cadmium ion	26/4436	63/18670	0.00153954	0.0433576	0.0377252	1544/1616/2067/23498/2353/2934/3162/3297/4318/4489/4490/4493/4494/4495/4499/4501/4502/4968/5111/5594/5599/5601/6569/6652/6770/7015	26
turquoise	BP	GO:0036293	response to decreased oxygen levels	113/4436	370/18670	0.00153996	0.0433576	0.0377252	100/100133941/10135/10266/10891/112399/114769/114990/1263/133/1410/1490/1789/191/2023/205/2113/2155/218/2185/22953/23409/23576/26355/27063/283/29923/29988/30001/3099/3162/317/3291/3297/3383/3673/3939/4017/4049/4193/4352/4602/4609/481/4851/4878/4891/4929/4976/5021/5034/50507/5066/5105/5163/5165/5230/5313/5315/5352/5366/54583/5465/54890/5562/5581/5664/5691/5696/571/5716/5728/5743/5764/5894/5967/609…	113
turquoise	BP	GO:0019318	hexose metabolic process	80/4436	249/18670	0.00154194	0.0433576	0.0377252	10891/132158/1407/1432/1468/150094/1609/200186/2023/2026/208/2103/226/229/230/231/23178/23417/2519/2524/2526/2528/2584/2585/2597/2646/2720/27230/2784/2931/2932/3098/3099/3170/347/3487/3607/3643/4124/4125/467/4938/5071/5105/5163/5164/5165/5167/5209/5210/5214/5223/5230/5236/5313/5315/5366/5465/5500/5562/55829/57486/6095/648791/6652/669/6714/7033/7124/7167/7915/79660/8445/8604/8660/8790/8850/89/9067…	80
turquoise	BP	GO:0071260	cellular response to mechanical stimulus	31/4436	79/18670	0.00154437	0.0433576	0.0377252	1111/1265/136319/1647/27063/3673/4055/441027/477/4790/4878/5599/5734/5743/5879/63895/6513/654/6548/664/7040/7098/7100/834/838/841/8738/8740/8795/9020/9750	31
turquoise	BP	GO:0031098	stress-activated protein kinase signaling cascade	98/4436	315/18670	0.00161077	0.044856	0.039029	10045/10125/10550/10771/10912/10913/11143/11184/114609/128853/1326/136/140885/1410/142679/1432/1490/153769/1616/1647/1843/1852/1857/2122/2150/2185/2305/231/23291/23328/23542/260425/27035/27178/27347/2898/29969/4055/4067/4077/4215/4221/4294/4609/4616/4790/5071/51135/51776/5187/5345/55504/55765/5594/5599/5600/5601/5602/5603/5608/5610/56300/56924/56940/57144/5734/5911/59341/64170/650/6500/677/6885/7…	98
turquoise	BP	GO:0071241	cellular response to inorganic substance	71/4436	217/18670	0.00161746	0.044856	0.039029	10105/10272/10891/11277/113/127833/1544/1616/1742/1800/1894/23208/2353/246/26/27132/2742/288/2934/29957/30061/3077/3162/3297/3309/3726/3727/4208/4318/4489/4490/4493/4494/4495/4499/4501/4502/4548/4776/4968/5025/5071/55512/5562/55811/5594/5599/5601/57192/5743/6261/6469/654/6569/6622/664/6770/6857/7018/7036/706/7226/7518/79085/79800/84557/8895/8912/9066/9131/9451	71
turquoise	BP	GO:0032602	chemokine production	34/4436	89/18670	0.00161877	0.044856	0.039029	114609/136/140885/161882/1654/1969/2150/22954/2867/3162/326/347/3569/3574/3606/384/3929/4282/5610/59307/59341/6280/6372/6591/7097/7098/7124/727/7292/8767/90865/9655/972/9971	34
turquoise	BP	GO:0009126	purine nucleoside monophosphate metabolic process	105/4436	341/18670	0.00164541	0.0453439	0.0394535	100/100101267/10105/10606/10632/10845/10891/11164/11165/11277/1337/1352/1497/195827/201163/201626/2023/2026/203/205/2103/226/229/22978/230/23636/2584/2597/260425/2646/26471/27109/29103/3098/3099/3607/3614/3643/387712/3939/400916/4354/4509/4512/4513/4535/4536/4539/4621/4622/4701/4711/4714/4719/477/481/4967/50808/51422/516/5167/5169/517/5209/5210/5214/5223/5230/5236/525/5313/5315/5465/5471/55526/55…	105
turquoise	BP	GO:0097529	myeloid leukocyte migration	69/4436	210/18670	0.00165054	0.0453439	0.0394535	10344/10451/11117/114609/120425/140885/1432/1435/1441/151647/158747/1843/1910/2185/2207/23604/23765/27178/2919/2920/2921/301/3554/3569/3672/3929/3958/4067/4192/4282/4283/4354/4681/5025/5054/51135/51192/5142/5293/56300/5734/57402/57509/5879/5919/59341/6280/6288/6351/6364/6372/6373/6374/6375/6376/7057/7060/727/7422/8288/8291/83692/83700/8600/8792/961/972/9750/9948	69
turquoise	BP	GO:0030278	regulation of ossification	67/4436	203/18670	0.00168098	0.0459827	0.0400093	100533183/1051/1052/115908/116039/1311/1432/1435/144347/1499/154/169200/182/1893/1901/1959/197/202151/2185/2263/2623/2735/3199/3397/344901/3491/3569/359845/3727/374/4038/4057/4077/4091/4192/4208/4221/4851/490/5020/5087/51564/5167/51684/537/5587/5594/56975/56998/5734/5764/632/64093/650/652/654/6591/7040/7043/7124/79412/8326/83999/8994/92/9260/93	67
turquoise	BP	GO:0042770	signal transduction in response to DNA damage	47/4436	133/18670	0.00169506	0.0461706	0.0401727	10524/10769/1111/11277/1263/1432/161742/1647/1874/22925/22976/2305/246175/25/27063/2810/3090/387893/4193/4282/4487/4582/4683/5111/51499/5347/5366/55571/55702/5716/57472/6154/637/6591/65975/6615/754/79733/80254/84142/8738/9100/9337/9521/9577/972/995	47
turquoise	BP	GO:0071236	cellular response to antibiotic	51/4436	147/18670	0.00175393	0.0475716	0.0413918	10097/10105/10365/113/140885/1616/1894/1946/2113/23367/25/2742/2861/301/3297/3309/3569/388/3934/4193/4208/4602/5074/5111/51157/54658/55139/55364/55512/5562/5580/5581/5598/5603/5660/5728/5970/6548/664/6714/6770/7128/7226/7703/80149/84557/8737/8877/9131/9283/94241	51
turquoise	BP	GO:0043200	response to amino acid	41/4436	113/18670	0.00184291	0.0497741	0.0433082	1036/10400/10458/1051/10670/1072/10891/1278/1290/1307/1373/1490/153129/2155/222545/22849/23376/23677/26012/27244/2742/3297/3383/4067/445/4976/5105/5111/5156/56034/57463/5764/57707/58528/5970/7124/7494/836/8649/8651/9131	41
yellow	BP	GO:0006614	SRP-dependent cotranslational protein targeting to membrane	39/744	105/18670	8.01301e-28	3.39191e-24	3.26762e-24	3921/6122/6128/6129/6130/6132/6133/6134/6137/6141/6143/6144/6147/6152/6159/6160/6164/6170/6171/6176/6181/6189/6193/6201/6202/6203/6206/6207/6208/6210/6222/6223/6227/6228/6229/6233/6726/7311/9349	39
yellow	BP	GO:0006613	cotranslational protein targeting to membrane	39/744	109/18670	4.18197e-27	8.25505e-24	7.95257e-24	3921/6122/6128/6129/6130/6132/6133/6134/6137/6141/6143/6144/6147/6152/6159/6160/6164/6170/6171/6176/6181/6189/6193/6201/6202/6203/6206/6207/6208/6210/6222/6223/6227/6228/6229/6233/6726/7311/9349	39
yellow	BP	GO:0006413	translational initiation	50/744	193/18670	5.8505e-27	8.25505e-24	7.95257e-24	10209/10987/1653/1964/1975/1977/28985/3921/400961/5436/6122/6128/6129/6130/6132/6133/6134/6137/6141/6143/6144/6147/6152/6159/6160/6164/6170/6171/6176/6181/6189/6193/6201/6202/6203/6206/6207/6208/6210/6222/6223/6227/6228/6229/6233/7311/7458/8669/9349/9470	50
yellow	BP	GO:0045047	protein targeting to ER	40/744	118/18670	1.00655e-26	1.06519e-23	1.02616e-23	23480/3921/6122/6128/6129/6130/6132/6133/6134/6137/6141/6143/6144/6147/6152/6159/6160/6164/6170/6171/6176/6181/6189/6193/6201/6202/6203/6206/6207/6208/6210/6222/6223/6227/6228/6229/6233/6726/7311/9349	40
yellow	BP	GO:0000184	nuclear-transcribed mRNA catabolic process, nonsense-mediated decay	40/744	120/18670	2.10935e-26	1.62767e-23	1.56803e-23	3921/55110/5515/6122/6128/6129/6130/6132/6133/6134/6137/6141/6143/6144/6147/6152/6159/6160/6164/6170/6171/6176/6181/6189/6193/6201/6202/6203/6206/6207/6208/6210/6222/6223/6227/6228/6229/6233/7311/9349	40
yellow	BP	GO:0000956	nuclear-transcribed mRNA catabolic process	51/744	207/18670	2.30711e-26	1.62767e-23	1.56803e-23	11044/11157/23016/23658/27257/3921/4849/51013/51690/5436/55110/5515/6122/6128/6129/6130/6132/6133/6134/6137/6141/6143/6144/6147/6152/6159/6160/6164/6170/6171/6176/6181/6189/6193/6201/6202/6203/6206/6207/6208/6210/6222/6223/6227/6228/6229/6233/7311/7538/80349/9349	51
yellow	BP	GO:0072599	establishment of protein localization to endoplasmic reticulum	40/744	122/18670	4.34804e-26	2.62932e-23	2.53298e-23	23480/3921/6122/6128/6129/6130/6132/6133/6134/6137/6141/6143/6144/6147/6152/6159/6160/6164/6170/6171/6176/6181/6189/6193/6201/6202/6203/6206/6207/6208/6210/6222/6223/6227/6228/6229/6233/6726/7311/9349	40
yellow	BP	GO:0006119	oxidative phosphorylation	43/744	145/18670	6.03962e-26	3.19572e-23	3.07862e-23	11315/126328/1327/1329/1340/1345/1347/1349/1350/1351/27089/29796/388753/4204/440567/4540/4694/4695/4697/4698/4700/4702/4704/4706/4708/4709/4710/4712/4720/4724/4725/498/51103/514/515/518/539/6392/6834/7384/7388/79736/84275	43
yellow	BP	GO:0006402	mRNA catabolic process	66/744	364/18670	1.56042e-25	7.3392e-23	7.07028e-23	10213/10247/11044/11157/23016/23658/27254/27257/3921/4849/51013/51690/5436/55110/5515/5684/5685/5686/5688/5689/5693/5701/5706/5719/5720/5721/6122/6128/6129/6130/6132/6133/6134/6137/6141/6143/6144/6147/6152/6159/6160/6164/6170/6171/6176/6181/6189/6193/6201/6202/6203/6206/6207/6208/6210/6222/6223/6227/6228/6229/6233/7311/7529/7538/80349/9349	66
yellow	BP	GO:0006401	RNA catabolic process	67/744	397/18670	4.65587e-24	1.97083e-21	1.89861e-21	10213/10247/11044/11157/23016/23658/27254/27257/3921/4849/51013/51092/51690/5436/55110/5515/5684/5685/5686/5688/5689/5693/5701/5706/5719/5720/5721/6122/6128/6129/6130/6132/6133/6134/6137/6141/6143/6144/6147/6152/6159/6160/6164/6170/6171/6176/6181/6189/6193/6201/6202/6203/6206/6207/6208/6210/6222/6223/6227/6228/6229/6233/7311/7529/7538/80349/9349	67
yellow	BP	GO:0022904	respiratory electron transport chain	37/744	117/18670	1.35586e-23	5.21759e-21	5.0264e-21	11315/126328/1327/1329/1340/1345/1349/1350/1351/2108/27089/29796/388753/4204/440567/4540/4694/4695/4697/4698/4700/4702/4704/4706/4708/4709/4710/4712/4720/4724/4725/51103/6390/6392/7384/7388/91942	37
yellow	BP	GO:0042773	ATP synthesis coupled electron transport	34/744	98/18670	2.79943e-23	9.87498e-21	9.51314e-21	11315/126328/1327/1329/1340/1345/1349/1350/1351/27089/29796/388753/4204/440567/4540/4694/4695/4697/4698/4700/4702/4704/4706/4708/4709/4710/4712/4720/4724/4725/51103/6392/7384/7388	34
yellow	BP	GO:0019083	viral transcription	44/744	177/18670	4.54809e-23	1.48093e-20	1.42666e-20	129401/22879/3921/5436/5437/6122/6128/6129/6130/6132/6133/6134/6137/6141/6143/6144/6147/6152/6159/6160/6164/6170/6171/6176/6181/6189/6193/6201/6202/6203/6206/6207/6208/6210/6222/6223/6227/6228/6229/6233/7311/7538/79023/9349	44
yellow	BP	GO:0070972	protein localization to endoplasmic reticulum	40/744	147/18670	1.1496e-22	3.47589e-20	3.34853e-20	23480/3921/6122/6128/6129/6130/6132/6133/6134/6137/6141/6143/6144/6147/6152/6159/6160/6164/6170/6171/6176/6181/6189/6193/6201/6202/6203/6206/6207/6208/6210/6222/6223/6227/6228/6229/6233/6726/7311/9349	40
yellow	BP	GO:0019080	viral gene expression	45/744	191/18670	1.56352e-22	4.41226e-20	4.25059e-20	129401/22879/28985/3921/5436/5437/6122/6128/6129/6130/6132/6133/6134/6137/6141/6143/6144/6147/6152/6159/6160/6164/6170/6171/6176/6181/6189/6193/6201/6202/6203/6206/6207/6208/6210/6222/6223/6227/6228/6229/6233/7311/7538/79023/9349	45
yellow	BP	GO:0042775	mitochondrial ATP synthesis coupled electron transport	33/744	97/18670	2.54318e-22	6.72829e-20	6.48175e-20	11315/126328/1327/1329/1340/1345/1349/1350/1351/27089/29796/4204/440567/4540/4694/4695/4697/4698/4700/4702/4704/4706/4708/4709/4710/4712/4720/4724/4725/51103/6392/7384/7388	33
yellow	BP	GO:0022900	electron transport chain	42/744	186/18670	2.33354e-20	5.81052e-18	5.59761e-18	11315/126328/128/1327/1329/1340/1345/1347/1349/1350/1351/2108/27089/29796/388753/4204/440567/4540/4694/4695/4697/4698/4700/4702/4704/4706/4708/4709/4710/4712/4720/4724/4725/51022/51103/51218/6390/6392/6834/7384/7388/91942	42
yellow	BP	GO:0045333	cellular respiration	42/744	193/18670	1.03054e-19	2.42348e-17	2.33468e-17	11315/126328/1327/1329/1340/1345/1349/1350/1351/2108/27089/29796/388753/4190/4204/440567/4540/4694/4695/4697/4698/4700/4702/4704/4706/4708/4709/4710/4712/4720/4724/4725/51103/5162/6390/6392/6834/7384/7388/8803/9016/91942	42
yellow	BP	GO:0006612	protein targeting to membrane	41/744	202/18670	4.16187e-18	9.2722e-16	8.93245e-16	2664/3921/6122/6128/6129/6130/6132/6133/6134/6137/6141/6143/6144/6147/6152/6159/6160/6164/6170/6171/6176/6181/6189/6193/6201/6202/6203/6206/6207/6208/6210/6222/6223/6227/6228/6229/6233/6386/6726/7311/9349	41
yellow	BP	GO:0006605	protein targeting	56/744	432/18670	5.87054e-15	1.2425e-12	1.19697e-12	10440/10456/1384/22879/23480/26521/2664/3295/3921/54543/59286/6122/6128/6129/6130/6132/6133/6134/6137/6141/6143/6144/6147/6152/6159/6160/6164/6170/6171/6176/6181/6189/6193/6201/6202/6203/6206/6207/6208/6210/6222/6223/6227/6228/6229/6233/6386/6726/7311/7322/7529/80273/8310/9141/9349/9804	56
yellow	BP	GO:0009144	purine nucleoside triphosphate metabolic process	49/744	342/18670	6.2232e-15	1.25442e-12	1.20845e-12	11315/126328/129401/1327/1329/1340/1345/1347/1349/1350/1351/1716/27089/2773/29796/3615/3704/388753/4204/440567/4540/4694/4695/4697/4698/4700/4702/4704/4706/4708/4709/4710/4712/4720/4724/4725/498/51103/514/515/518/539/6392/6834/7384/7388/79023/79736/84275	49
yellow	BP	GO:0090150	establishment of protein localization to membrane	48/744	332/18670	8.3187e-15	1.60059e-12	1.54194e-12	23368/23426/2664/3921/6122/6128/6129/6130/6132/6133/6134/6137/6141/6143/6144/6147/6152/6159/6160/6164/6170/6171/6176/6181/6189/6193/6201/6202/6203/6206/6207/6208/6210/6222/6223/6227/6228/6229/6233/6386/6726/6844/7311/7529/8766/9141/91461/9349	48
yellow	BP	GO:0015980	energy derivation by oxidation of organic compounds	44/744	285/18670	1.02762e-14	1.89127e-12	1.82197e-12	11315/126328/1327/1329/1340/1345/1349/1350/1351/2108/27089/29796/3481/388753/4190/4204/440567/4540/4694/4695/4697/4698/4700/4702/4704/4706/4708/4709/4710/4712/4720/4724/4725/51103/5162/5501/6390/6392/6834/7384/7388/8803/9016/91942	44
yellow	BP	GO:0009205	purine ribonucleoside triphosphate metabolic process	48/744	335/18670	1.18343e-14	2.08728e-12	2.01079e-12	11315/126328/129401/1327/1329/1340/1345/1347/1349/1350/1351/27089/2773/29796/3615/3704/388753/4204/440567/4540/4694/4695/4697/4698/4700/4702/4704/4706/4708/4709/4710/4712/4720/4724/4725/498/51103/514/515/518/539/6392/6834/7384/7388/79023/79736/84275	48
yellow	BP	GO:0009167	purine ribonucleoside monophosphate metabolic process	48/744	340/18670	2.10851e-14	3.57013e-12	3.43931e-12	11315/126328/129401/1327/1329/1340/1345/1347/1349/1350/1351/159/27089/271/29796/3615/388753/4204/440567/4540/4694/4695/4697/4698/4700/4702/4704/4706/4708/4709/4710/4712/4720/4724/4725/498/51103/514/515/518/539/6392/6834/7384/7388/79023/79736/84275	48
yellow	BP	GO:0009126	purine nucleoside monophosphate metabolic process	48/744	341/18670	2.36324e-14	3.6907e-12	3.55547e-12	11315/126328/129401/1327/1329/1340/1345/1347/1349/1350/1351/159/27089/271/29796/3615/388753/4204/440567/4540/4694/4695/4697/4698/4700/4702/4704/4706/4708/4709/4710/4712/4720/4724/4725/498/51103/514/515/518/539/6392/6834/7384/7388/79023/79736/84275	48
yellow	BP	GO:0009199	ribonucleoside triphosphate metabolic process	48/744	341/18670	2.36324e-14	3.6907e-12	3.55547e-12	11315/126328/129401/1327/1329/1340/1345/1347/1349/1350/1351/27089/2773/29796/3615/3704/388753/4204/440567/4540/4694/4695/4697/4698/4700/4702/4704/4706/4708/4709/4710/4712/4720/4724/4725/498/51103/514/515/518/539/6392/6834/7384/7388/79023/79736/84275	48
yellow	BP	GO:0009161	ribonucleoside monophosphate metabolic process	49/744	354/18670	2.44129e-14	3.6907e-12	3.55547e-12	11315/126328/129401/1327/1329/1340/1345/1347/1349/1350/1351/159/27089/271/29796/3615/388753/4204/440567/4540/4694/4695/4697/4698/4700/4702/4704/4706/4708/4709/4710/4712/4720/4724/4725/498/51103/514/515/518/539/5631/6392/6834/7384/7388/79023/79736/84275	49
yellow	BP	GO:0046034	ATP metabolic process	45/744	305/18670	2.77505e-14	4.05062e-12	3.9022e-12	11315/126328/129401/1327/1329/1340/1345/1347/1349/1350/1351/27089/29796/388753/4204/440567/4540/4694/4695/4697/4698/4700/4702/4704/4706/4708/4709/4710/4712/4720/4724/4725/498/51103/514/515/518/539/6392/6834/7384/7388/79023/79736/84275	45
yellow	BP	GO:0009123	nucleoside monophosphate metabolic process	50/744	375/18670	5.84126e-14	7.99374e-12	7.70084e-12	11315/126328/129401/1327/1329/1340/1345/1347/1349/1350/1351/159/1716/27089/271/29796/3615/388753/4204/440567/4540/4694/4695/4697/4698/4700/4702/4704/4706/4708/4709/4710/4712/4720/4724/4725/498/51103/514/515/518/539/5631/6392/6834/7384/7388/79023/79736/84275	50
yellow	BP	GO:0009141	nucleoside triphosphate metabolic process	49/744	362/18670	5.85415e-14	7.99374e-12	7.70084e-12	11315/126328/129401/1327/1329/1340/1345/1347/1349/1350/1351/1716/27089/2773/29796/3615/3704/388753/4204/440567/4540/4694/4695/4697/4698/4700/4702/4704/4706/4708/4709/4710/4712/4720/4724/4725/498/51103/514/515/518/539/6392/6834/7384/7388/79023/79736/84275	49
yellow	BP	GO:0006120	mitochondrial electron transport, NADH to ubiquinone	19/744	55/18670	1.48506e-13	1.96446e-11	1.89247e-11	11315/126328/4540/4694/4695/4697/4698/4700/4702/4704/4706/4708/4709/4710/4712/4720/4724/4725/51103	19
yellow	BP	GO:0033108	mitochondrial respiratory chain complex assembly	24/744	96/18670	3.09036e-13	3.96409e-11	3.81884e-11	126328/29796/389203/4540/4694/4695/4698/4700/4702/4704/4706/4708/4709/4710/4712/4720/4724/4725/51103/51241/6834/84275/84987/91942	24
yellow	BP	GO:0010257	NADH dehydrogenase complex assembly	18/744	64/18670	3.37464e-11	4.08139e-09	3.93184e-09	126328/4540/4694/4695/4698/4700/4702/4704/4706/4708/4709/4710/4712/4720/4724/4725/51103/91942	18
yellow	BP	GO:0032981	mitochondrial respiratory chain complex I assembly	18/744	64/18670	3.37464e-11	4.08139e-09	3.93184e-09	126328/4540/4694/4695/4698/4700/4702/4704/4706/4708/4709/4710/4712/4720/4724/4725/51103/91942	18
yellow	BP	GO:0002181	cytoplasmic translation	22/744	100/18670	4.64437e-11	5.46101e-09	5.26091e-09	1975/285381/28985/3921/51121/51372/6128/6132/6133/6141/6143/6152/6159/6160/6170/6171/6176/6227/6228/7458/7555/8669	22
yellow	BP	GO:0006414	translational elongation	24/744	133/18670	4.87077e-10	5.57243e-08	5.36824e-08	118487/143244/1915/1933/1937/285381/28998/29093/51258/51649/51650/6176/6181/63875/64432/64928/64951/64960/64968/65080/6726/7818/92259/9553	24
yellow	BP	GO:0061418	regulation of transcription from RNA polymerase II promoter in response to hypoxia	18/744	77/18670	9.41662e-10	1.04896e-07	1.01053e-07	10213/10370/1387/5684/5685/5686/5688/5689/5693/5701/5706/5719/5720/5721/6233/6921/7311/9978	18
yellow	BP	GO:0009060	aerobic respiration	19/744	87/18670	1.11312e-09	1.20816e-07	1.16389e-07	1327/1329/1340/1345/1349/1350/1351/29796/4190/440567/4697/5162/6390/6392/6834/7384/7388/8803/9016	19
yellow	BP	GO:0042254	ribosome biogenesis	35/744	297/18670	1.01098e-08	1.06987e-06	1.03067e-06	10171/10248/10438/11157/114049/23016/285855/29063/29093/3921/401466/404672/51013/51065/51121/6122/6128/6129/6130/6134/6147/6152/6193/6201/6202/6203/6208/6223/6227/6229/64216/7248/79707/84294/9326	35
yellow	BP	GO:0031145	anaphase-promoting complex-dependent catabolic process	17/744	81/18670	1.58262e-08	1.63395e-06	1.57408e-06	10213/246184/4085/51529/5684/5685/5686/5688/5689/5693/5701/5706/5719/5720/5721/6233/7311	17
yellow	BP	GO:0070126	mitochondrial translational termination	17/744	89/18670	6.92998e-08	6.98443e-06	6.7285e-06	118487/28998/29093/51258/51649/51650/63875/64432/64928/64951/64960/64968/65080/7818/92259/9553/9617	17
yellow	BP	GO:0006521	regulation of cellular amino acid metabolic process	14/744	62/18670	1.10948e-07	1.0922e-05	1.05218e-05	10213/11315/51582/5684/5685/5686/5688/5689/5693/5701/5706/5719/5720/5721	14
yellow	BP	GO:0006415	translational termination	18/744	104/18670	1.39392e-07	1.34102e-05	1.29188e-05	118487/143244/28998/29093/51258/51649/51650/63875/64432/64928/64951/64960/64968/65080/7818/92259/9553/9617	18
yellow	BP	GO:0031146	SCF-dependent proteasomal ubiquitin-dependent protein catabolic process	17/744	95/18670	1.87516e-07	1.7639e-05	1.69927e-05	10213/222235/25937/26231/5684/5685/5686/5688/5689/5693/5701/5706/5719/5720/5721/80028/9978	17
yellow	BP	GO:0022618	ribonucleoprotein complex assembly	31/744	277/18670	2.27176e-07	2.09051e-05	2.01391e-05	10728/10978/11171/1653/1975/28985/29093/3921/4137/51065/51631/6122/6128/6134/6147/6152/6193/6208/6223/6228/6311/6607/6633/6637/7458/79760/83640/8487/8669/8683/9326	31
yellow	BP	GO:0043618	regulation of transcription from RNA polymerase II promoter in response to stress	19/744	121/18670	3.0887e-07	2.7818e-05	2.67987e-05	10213/10370/1387/54617/5684/5685/5686/5688/5689/5693/5701/5706/5719/5720/5721/6233/6921/7311/9978	19
yellow	BP	GO:0070125	mitochondrial translational elongation	16/744	88/18670	3.41721e-07	3.01355e-05	2.90313e-05	118487/28998/29093/51258/51649/51650/63875/64432/64928/64951/64960/64968/65080/7818/92259/9553	16
yellow	BP	GO:0033238	regulation of cellular amine metabolic process	15/744	81/18670	6.19743e-07	5.35382e-05	5.15764e-05	10213/11315/5153/51582/5684/5685/5686/5688/5689/5693/5701/5706/5719/5720/5721	15
yellow	BP	GO:0043620	regulation of DNA-templated transcription in response to stress	19/744	127/18670	6.66828e-07	5.59146e-05	5.38658e-05	10213/10370/1387/54617/5684/5685/5686/5688/5689/5693/5701/5706/5719/5720/5721/6233/6921/7311/9978	19
yellow	BP	GO:0071826	ribonucleoprotein complex subunit organization	31/744	291/18670	6.7367e-07	5.59146e-05	5.38658e-05	10728/10978/11171/1653/1975/28985/29093/3921/4137/51065/51631/6122/6128/6134/6147/6152/6193/6208/6223/6228/6311/6607/6633/6637/7458/79760/83640/8487/8669/8683/9326	31
yellow	BP	GO:0006123	mitochondrial electron transport, cytochrome c to oxygen	8/744	21/18670	7.85708e-07	6.17799e-05	5.95162e-05	1327/1329/1340/1345/1349/1350/1351/4697	8
yellow	BP	GO:0019646	aerobic electron transport chain	8/744	21/18670	7.85708e-07	6.17799e-05	5.95162e-05	1327/1329/1340/1345/1349/1350/1351/4697	8
yellow	BP	GO:1902036	regulation of hematopoietic stem cell differentiation	14/744	72/18670	7.88121e-07	6.17799e-05	5.95162e-05	10213/2296/5684/5685/5686/5688/5689/5693/5701/5706/5719/5720/5721/8861	14
yellow	BP	GO:0140053	mitochondrial gene expression	21/744	162/18670	1.95518e-06	0.000150478	0.000144964	118487/28998/29093/51067/51258/51649/51650/63875/64216/64432/64928/64951/64960/64968/65080/7818/79736/84275/92259/9553/9617	21
yellow	BP	GO:0070498	interleukin-1-mediated signaling pathway	16/744	100/18670	2.03505e-06	0.000153828	0.000148192	10213/5684/5685/5686/5688/5689/5693/5701/5706/5719/5720/5721/6233/7311/9705/9978	16
yellow	BP	GO:0032984	protein-containing complex disassembly	32/744	329/18670	3.24758e-06	0.000241175	0.000232338	11344/118487/143244/23274/2580/28985/28998/29093/51258/51510/51649/51650/56893/57466/57662/5962/63875/63908/643246/64432/64928/64951/64960/64968/65080/7818/81631/8289/92259/9349/9553/9617	32
yellow	BP	GO:0006839	mitochondrial transport	27/744	256/18670	4.23306e-06	0.00030894	0.00029762	10440/10456/10651/1329/221154/23368/25874/26521/282991/28978/32/498/514/515/51522/518/539/54543/578/59286/7529/80273/84275/9016/9141/91689/9804	27
yellow	BP	GO:0060218	hematopoietic stem cell differentiation	14/744	83/18670	4.65036e-06	0.000333643	0.000321418	10213/2296/5684/5685/5686/5688/5689/5693/5701/5706/5719/5720/5721/8861	14
yellow	BP	GO:1901532	regulation of hematopoietic progenitor cell differentiation	14/744	85/18670	6.20656e-06	0.000437873	0.000421829	10213/2296/5684/5685/5686/5688/5689/5693/5701/5706/5719/5720/5721/8861	14
yellow	BP	GO:0032543	mitochondrial translation	18/744	135/18670	6.99946e-06	0.000485717	0.000467919	118487/28998/29093/51067/51258/51649/51650/63875/64432/64928/64951/64960/64968/65080/7818/92259/9553/9617	18
yellow	BP	GO:1902600	proton transmembrane transport	20/744	163/18670	7.94899e-06	0.00054246	0.000522583	11315/1327/1329/1340/1345/1347/1349/1350/1351/4697/498/51382/514/515/518/533/539/6834/8992/9016	20
yellow	BP	GO:0043488	regulation of mRNA stability	21/744	177/18670	8.07347e-06	0.00054246	0.000522583	10213/10247/11044/23016/27254/51013/5684/5685/5686/5688/5689/5693/5701/5706/5719/5720/5721/6233/7311/7529/7538	21
yellow	BP	GO:1990542	mitochondrial transmembrane transport	15/744	101/18670	1.08104e-05	0.000715007	0.000688808	10440/1329/221154/25874/32/498/514/515/518/539/54543/80273/84275/91689/9804	15
yellow	BP	GO:0010565	regulation of cellular ketone metabolic process	21/744	181/18670	1.14361e-05	0.000736717	0.000709723	10213/11315/2168/27120/27122/32/51582/51805/55198/5684/5685/5686/5688/5689/5693/5701/5706/5719/5720/5721/9612	21
yellow	BP	GO:0006520	cellular amino acid metabolic process	33/744	366/18670	1.14867e-05	0.000736717	0.000709723	10213/10247/10549/10993/11315/159/25828/27068/38/4204/51067/51074/51582/5464/5684/5685/5686/5688/5689/5693/5701/5706/5719/5720/5721/5805/58510/593/63826/6898/79731/84245/95	33
yellow	BP	GO:0042274	ribosomal small subunit biogenesis	12/744	67/18670	1.1736e-05	0.000741472	0.000714303	10171/11157/3921/51065/6193/6201/6202/6208/6223/6227/6229/84294	12
yellow	BP	GO:0043487	regulation of RNA stability	21/744	183/18670	1.35519e-05	0.000843607	0.000812696	10213/10247/11044/23016/27254/51013/5684/5685/5686/5688/5689/5693/5701/5706/5719/5720/5721/6233/7311/7529/7538	21
yellow	BP	GO:0006122	mitochondrial electron transport, ubiquinol to cytochrome c	6/744	15/18670	1.44264e-05	0.000885027	0.000852598	27089/29796/4204/440567/7384/7388	6
yellow	BP	GO:0061013	regulation of mRNA catabolic process	22/744	199/18670	1.54289e-05	0.000933009	0.000898822	10213/10247/11044/23016/27254/51013/5436/5684/5685/5686/5688/5689/5693/5701/5706/5719/5720/5721/6233/7311/7529/7538	22
yellow	BP	GO:0006364	rRNA processing	23/744	214/18670	1.5797e-05	0.000941815	0.000907305	10171/10248/10438/11157/114049/23016/285855/29063/404672/51013/6129/6130/6201/6202/6203/6208/6223/6227/6229/64216/79707/84294/9326	23
yellow	BP	GO:0043624	cellular protein complex disassembly	23/744	217/18670	1.97912e-05	0.00116356	0.00112092	11344/118487/143244/2580/28998/29093/51258/51649/51650/57662/5962/63875/63908/64432/64928/64951/64960/64968/65080/7818/92259/9553/9617	23
yellow	BP	GO:0034470	ncRNA processing	33/744	384/18670	3.0518e-05	0.00176963	0.00170478	10171/10248/10438/10978/11044/11157/114049/116461/1653/23016/285381/285855/29063/339487/404672/51013/55039/60487/6129/6130/6201/6202/6203/6208/6223/6227/6229/64216/65080/79707/81605/84294/9326	33
yellow	BP	GO:0042255	ribosome assembly	11/744	63/18670	3.46743e-05	0.00198346	0.00191078	29093/3921/51065/6122/6128/6134/6147/6152/6193/6208/6223	11
yellow	BP	GO:0002479	antigen processing and presentation of exogenous peptide antigen via MHC class I, TAP-dependent	12/744	75/18670	3.82003e-05	0.00215602	0.00207702	10213/5684/5685/5686/5688/5689/5693/5701/5706/5719/5720/5721	12
yellow	BP	GO:0002223	stimulatory C-type lectin receptor signaling pathway	15/744	113/18670	4.22545e-05	0.00235346	0.00226723	10213/1387/4584/5684/5685/5686/5688/5689/5693/5701/5706/5719/5720/5721/8915	15
yellow	BP	GO:0000209	protein polyubiquitination	28/744	310/18670	5.04959e-05	0.00277596	0.00267425	10213/1161/222235/23295/246184/25847/3093/51529/5684/5685/5686/5688/5689/5693/5701/5706/5719/5720/5721/6233/64750/7311/7322/80028/80829/84447/9781/9978	28
yellow	BP	GO:0044106	cellular amine metabolic process	16/744	129/18670	5.51013e-05	0.00296731	0.00285858	10213/11315/4204/5153/51582/5684/5685/5686/5688/5689/5693/5701/5706/5719/5720/5721	16
yellow	BP	GO:0000291	nuclear-transcribed mRNA catabolic process, exonucleolytic	8/744	35/18670	5.53786e-05	0.00296731	0.00285858	11157/23016/23658/27257/51013/51690/5436/80349	8
yellow	BP	GO:0002220	innate immune response activating cell surface receptor signaling pathway	15/744	116/18670	5.75458e-05	0.00302864	0.00291767	10213/1387/4584/5684/5685/5686/5688/5689/5693/5701/5706/5719/5720/5721/8915	15
yellow	BP	GO:0042180	cellular ketone metabolic process	24/744	248/18670	5.82594e-05	0.00302864	0.00291767	10213/11315/2168/27120/27122/32/4704/51582/51805/55198/5684/5685/5686/5688/5689/5693/5701/5706/5719/5720/5721/84274/8529/9612	24
yellow	BP	GO:0036294	cellular response to decreased oxygen levels	22/744	217/18670	5.86697e-05	0.00302864	0.00291767	10213/10370/1387/2168/51142/5684/5685/5686/5688/5689/5693/5701/5706/5719/5720/5721/6233/6547/6921/7248/7311/9978	22
yellow	BP	GO:0042590	antigen processing and presentation of exogenous peptide antigen via MHC class I	12/744	79/18670	6.47438e-05	0.00330194	0.00318095	10213/5684/5685/5686/5688/5689/5693/5701/5706/5719/5720/5721	12
yellow	BP	GO:0043161	proteasome-mediated ubiquitin-dependent protein catabolic process	34/744	419/18670	7.35808e-05	0.00370794	0.00357208	10213/11315/1161/222235/23274/246184/25937/26231/3093/4085/51529/5684/5685/5686/5688/5689/56893/5693/5701/5706/57092/5719/5720/5721/6233/6386/64750/7311/7353/80028/84447/91445/9781/9978	34
yellow	BP	GO:0010972	negative regulation of G2/M transition of mitotic cell cycle	13/744	93/18670	7.88879e-05	0.00392862	0.00378467	10213/5684/5685/5686/5688/5689/5693/5701/5706/5719/5720/5721/9978	13
yellow	BP	GO:0016072	rRNA metabolic process	24/744	253/18670	7.98589e-05	0.00393073	0.0037867	10171/10248/10438/11157/114049/23016/285855/29063/404672/4137/51013/6129/6130/6201/6202/6203/6208/6223/6227/6229/64216/79707/84294/9326	24
yellow	BP	GO:0071456	cellular response to hypoxia	21/744	207/18670	8.4938e-05	0.00413267	0.00398124	10213/10370/1387/2168/51142/5684/5685/5686/5688/5689/5693/5701/5706/5719/5720/5721/6233/6547/6921/7311/9978	21
yellow	BP	GO:0009062	fatty acid catabolic process	14/744	108/18670	9.80852e-05	0.00466511	0.00449417	1384/1892/2108/2168/3032/32/3295/38/39/3991/4051/51390/8310/8529	14
yellow	BP	GO:0060071	Wnt signaling pathway, planar cell polarity pathway	14/744	108/18670	9.80852e-05	0.00466511	0.00449417	10213/5684/5685/5686/5688/5689/5693/5701/5706/5719/5720/5721/64750/81839	14
yellow	BP	GO:0042273	ribosomal large subunit biogenesis	11/744	71/18670	0.00010797	0.00507821	0.00489214	285855/51121/6122/6128/6129/6130/6134/6147/6152/79707/9326	11
yellow	BP	GO:0002474	antigen processing and presentation of peptide antigen via MHC class I	13/744	96/18670	0.000109954	0.00511465	0.00492724	10213/3140/5684/5685/5686/5688/5689/5693/5701/5706/5719/5720/5721	13
yellow	BP	GO:0002244	hematopoietic progenitor cell differentiation	18/744	166/18670	0.000115072	0.00529455	0.00510055	10213/2296/23094/256957/55326/5684/5685/5686/5688/5689/5693/5701/5706/5719/5720/5721/6547/8861	18
yellow	BP	GO:0090175	regulation of establishment of planar polarity	14/744	110/18670	0.000119843	0.00545478	0.00525491	10213/5684/5685/5686/5688/5689/5693/5701/5706/5719/5720/5721/64750/81839	14
yellow	BP	GO:0009308	amine metabolic process	16/744	138/18670	0.000124222	0.00547885	0.00527809	10213/11315/4204/5153/51582/5684/5685/5686/5688/5689/5693/5701/5706/5719/5720/5721	16
yellow	BP	GO:0001736	establishment of planar polarity	15/744	124/18670	0.000124255	0.00547885	0.00527809	10213/23322/5684/5685/5686/5688/5689/5693/5701/5706/5719/5720/5721/64750/81839	15
yellow	BP	GO:0007164	establishment of tissue polarity	15/744	124/18670	0.000124255	0.00547885	0.00527809	10213/23322/5684/5685/5686/5688/5689/5693/5701/5706/5719/5720/5721/64750/81839	15
yellow	BP	GO:0001738	morphogenesis of a polarized epithelium	16/744	141/18670	0.000160071	0.00698536	0.00672941	10213/23322/5684/5685/5686/5688/5689/5693/5701/5706/5719/5720/5721/57662/64750/81839	16
yellow	BP	GO:0071453	cellular response to oxygen levels	22/744	234/18670	0.000177588	0.00760245	0.00732388	10213/10370/1387/2168/51142/5684/5685/5686/5688/5689/5693/5701/5706/5719/5720/5721/6233/6547/6921/7248/7311/9978	22
yellow	BP	GO:0016579	protein deubiquitination	25/744	283/18670	0.000177804	0.00760245	0.00732388	10213/10987/11315/114785/3054/373856/4738/54617/5684/5685/5686/5688/5689/5693/56943/5701/5706/5719/5720/5721/6233/64750/7311/7353/9804	25
yellow	BP	GO:2000736	regulation of stem cell differentiation	14/744	116/18670	0.000212019	0.00897476	0.00864591	10213/2296/5684/5685/5686/5688/5689/5693/5701/5706/5719/5720/5721/8861	14
yellow	BP	GO:0010499	proteasomal ubiquitin-independent protein catabolic process	6/744	23/18670	0.00022138	0.00915549	0.00882002	5684/5685/5686/5688/5689/5693	6
yellow	BP	GO:0042776	mitochondrial ATP synthesis coupled proton transport	6/744	23/18670	0.00022138	0.00915549	0.00882002	1329/498/514/515/518/539	6
yellow	BP	GO:1901990	regulation of mitotic cell cycle phase transition	34/744	444/18670	0.000222777	0.00915549	0.00882002	10121/10213/1062/115106/138151/144455/23026/23476/246184/286053/4085/4204/4849/51065/51529/54617/5684/5685/5686/5688/5689/5693/56984/5701/5706/5719/5720/5721/5962/81853/8655/8766/9587/9978	34
yellow	BP	GO:0000288	nuclear-transcribed mRNA catabolic process, deadenylation-dependent decay	11/744	77/18670	0.000226916	0.0092359	0.00889748	11044/11157/23016/23658/27257/4849/51013/51690/5436/7538/80349	11
yellow	BP	GO:0043928	exonucleolytic nuclear-transcribed mRNA catabolic process involved in deadenylation-dependent decay	7/744	33/18670	0.000267636	0.0107895	0.0103942	11157/23016/23658/27257/51013/51690/80349	7
yellow	BP	GO:1902750	negative regulation of cell cycle G2/M phase transition	13/744	105/18670	0.00027399	0.0109415	0.0105406	10213/5684/5685/5686/5688/5689/5693/5701/5706/5719/5720/5721/9978	13
yellow	BP	GO:0051382	kinetochore assembly	5/744	16/18670	0.000300126	0.0118732	0.0114382	1062/201254/23126/387103/51112	5
yellow	BP	GO:0017004	cytochrome complex assembly	7/744	34/18670	0.000325549	0.0126692	0.012205	29796/388753/389203/51241/6834/84275/84987	7
yellow	BP	GO:0010389	regulation of G2/M transition of mitotic cell cycle	19/744	196/18670	0.000326233	0.0126692	0.012205	10121/10213/115106/23476/4204/5684/5685/5686/5688/5689/5693/5701/5706/5719/5720/5721/8655/8766/9978	19
yellow	BP	GO:0000086	G2/M transition of mitotic cell cycle	22/744	247/18670	0.000379876	0.0146183	0.0140827	10121/10213/10776/115106/23476/4204/4331/5684/5685/5686/5688/5689/5693/5701/5706/5719/5720/5721/80028/8655/8766/9978	22
yellow	BP	GO:0070646	protein modification by small protein removal	25/744	299/18670	0.000410472	0.0156534	0.0150798	10213/10987/11315/114785/3054/373856/4738/54617/5684/5685/5686/5688/5689/5693/56943/5701/5706/5719/5720/5721/6233/64750/7311/7353/9804	25
yellow	BP	GO:0042758	long-chain fatty acid catabolic process	4/744	10/18670	0.000433379	0.0163794	0.0157792	3991/4051/51390/8529	4
yellow	BP	GO:0015985	energy coupled proton transport, down electrochemical gradient	6/744	26/18670	0.000455912	0.0169287	0.0163084	1329/498/514/515/518/539	6
yellow	BP	GO:0015986	ATP synthesis coupled proton transport	6/744	26/18670	0.000455912	0.0169287	0.0163084	1329/498/514/515/518/539	6
yellow	BP	GO:0006635	fatty acid beta-oxidation	10/744	72/18670	0.000545524	0.02008	0.0193443	1384/1892/2108/2168/3032/32/3295/38/39/8310	10
yellow	BP	GO:0019395	fatty acid oxidation	12/744	99/18670	0.000566032	0.0206553	0.0198984	1384/1892/2108/2168/239/3032/32/3295/38/39/55198/8310	12
yellow	BP	GO:0006283	transcription-coupled nucleotide-excision repair	10/744	73/18670	0.000609957	0.0220679	0.0212593	10987/1161/404672/4331/5436/5437/6119/6233/7311/9978	10
yellow	BP	GO:0000478	endonucleolytic cleavage involved in rRNA processing	4/744	11/18670	0.0006596	0.0234629	0.0226032	10171/6227/79707/84294	4
yellow	BP	GO:0000479	endonucleolytic cleavage of tricistronic rRNA transcript (SSU-rRNA, 5.8S rRNA, LSU-rRNA)	4/744	11/18670	0.0006596	0.0234629	0.0226032	10171/6227/79707/84294	4
yellow	BP	GO:0034440	lipid oxidation	12/744	101/18670	0.000679057	0.0239537	0.023076	1384/1892/2108/2168/239/3032/32/3295/38/39/55198/8310	12
yellow	BP	GO:0000028	ribosomal small subunit assembly	5/744	19/18670	0.000723319	0.0253042	0.024377	3921/51065/6193/6208/6223	5
yellow	BP	GO:0090090	negative regulation of canonical Wnt signaling pathway	17/744	178/18670	0.000780626	0.0270851	0.0260927	10213/25937/27120/27122/5204/5684/5685/5686/5688/5689/5693/5701/5706/5719/5720/5721/9978	17
yellow	BP	GO:0072329	monocarboxylic acid catabolic process	14/744	132/18670	0.000799691	0.0275211	0.0265127	1384/1892/2108/2168/3032/32/3295/38/39/3991/4051/51390/8310/8529	14
yellow	BP	GO:0010498	proteasomal protein catabolic process	34/744	477/18670	0.000807136	0.0275533	0.0265437	10213/11315/1161/222235/23274/246184/25937/26231/3093/4085/51529/5684/5685/5686/5688/5689/56893/5693/5701/5706/57092/5719/5720/5721/6233/6386/64750/7311/7353/80028/84447/91445/9781/9978	34
yellow	BP	GO:0006294	nucleotide-excision repair, preincision complex assembly	6/744	29/18670	0.000849596	0.0287707	0.0277165	404672/4331/6119/6233/7311/9978	6
yellow	BP	GO:1905330	regulation of morphogenesis of an epithelium	17/744	180/18670	0.00088494	0.0297298	0.0286404	10213/239/5684/5685/5686/5688/5689/5693/5701/5706/5719/5720/5721/64750/6495/7482/81839	17
yellow	BP	GO:1901987	regulation of cell cycle phase transition	34/744	480/18670	0.000899243	0.0299724	0.0288742	10121/10213/1062/115106/138151/144455/23026/23476/246184/286053/4085/4204/4849/51065/51529/54617/5684/5685/5686/5688/5689/5693/56984/5701/5706/5719/5720/5721/5962/81853/8655/8766/9587/9978	34
yellow	BP	GO:1902749	regulation of cell cycle G2/M phase transition	19/744	213/18670	0.000909678	0.0300833	0.028981	10121/10213/115106/23476/4204/5684/5685/5686/5688/5689/5693/5701/5706/5719/5720/5721/8655/8766/9978	19
yellow	BP	GO:0044839	cell cycle G2/M phase transition	22/744	266/18670	0.00102697	0.0336991	0.0324643	10121/10213/10776/115106/23476/4204/4331/5684/5685/5686/5688/5689/5693/5701/5706/5719/5720/5721/80028/8655/8766/9978	22
yellow	BP	GO:0090305	nucleic acid phosphodiester bond hydrolysis	24/744	302/18670	0.00108255	0.0352493	0.0339577	10171/10247/10248/116461/1653/1773/23016/254528/256006/404672/51013/5426/5896/6119/6227/6233/65080/7311/7538/79707/83940/84294/92667/9978	24
yellow	BP	GO:0000470	maturation of LSU-rRNA	5/744	21/18670	0.0011848	0.0379945	0.0366023	285855/6129/6130/79707/9326	5
yellow	BP	GO:0051383	kinetochore organization	5/744	21/18670	0.0011848	0.0379945	0.0366023	1062/201254/23126/387103/51112	5
yellow	BP	GO:0071824	protein-DNA complex subunit organization	23/744	288/18670	0.00127638	0.0406234	0.0391349	1062/11339/157777/201254/23126/3021/387103/404672/4331/51112/54617/56979/5701/5706/6119/6233/6878/7311/8289/8346/8358/9349/9978	23
yellow	BP	GO:0000469	cleavage involved in rRNA processing	5/744	22/18670	0.00148348	0.0468625	0.0451453	10171/23016/6227/79707/84294	5
yellow	BP	GO:0048002	antigen processing and presentation of peptide antigen	17/744	189/18670	0.00151399	0.0474721	0.0457326	10121/10213/1062/1515/3140/5684/5685/5686/5688/5689/5693/5701/5706/5719/5720/5721/8655	17
